# Supplementary material for: Comparison of Two Solid-Phase Extraction (SPE) Methods for the Identification and Quantification of Porcine Retinal Protein Markers by LC-MS/MS
Source: Int J Mol Sci. 2018 Dec 3;19(12):3847. doi: 10.3390/ijms19123847 (PMC6321002; doi:10.3390/ijms19123847)
Supplement: Supplementary file 1 [file ijms-19-03847-s001.zip]

Archive with 5 entries (4 files):
- supplementary files/
- supplementary files/Supplementary figures.docx
- supplementary files/Supplementary File 1.xlsx
- supplementary files/Supplementary File 2.xlsx
- supplementary files/Supplementary Tab. 1.docx
