# Supplementary material for: Comparison of Two Solid-Phase Extraction (SPE) Methods for the Identification and Quantification of Porcine Retinal Protein Markers by LC-MS/MS
Source: Int J Mol Sci. 2018 Dec 3;19(12):3847. doi: 10.3390/ijms19123847 (PMC6321002; doi:10.3390/ijms19123847)
Supplement: Supplementary file 1 [file ijms-19-03847-s001.zip › supplementary files/Supplementary File 1.xlsx]

## Sheet: Overview proteins - DDM
Accession	Description	Species	Gene name	Gene entry	Detected by ZIPTIP®	Detected by SOLAµTM
P61604	10 kDa heat shock protein, mitochondrial	Homo sapiens	HSPE1	CH10_HUMAN	√	√
P59083	14 kDa phosphohistidine phosphatase (Fragments)	Sus scrofa	PHPT1	PHP14_PIG	√	√
P31946	14-3-3 protein beta/alpha	Homo sapiens	YWHAB	1433B_HUMAN	√	√
P62258	14-3-3 protein epsilon	Homo sapiens	YWHAE	1433E_HUMAN	√	√
Q04917	14-3-3 protein eta	Homo sapiens	YWHAH	1433F_HUMAN	√	√
P61981	14-3-3 protein gamma	Homo sapiens	YWHAG	1433G_HUMAN	√	√
P27348	14-3-3 protein theta	Homo sapiens	YWHAQ	1433T_HUMAN	√	√
P63104	14-3-3 protein zeta/delta	Homo sapiens	YWHAZ	1433Z_HUMAN	√	√
O60613	15 kDa selenoprotein	Homo sapiens	SELENOF	SEP15_HUMAN	√	√
Q9NRZ7	1-acyl-sn-glycerol-3-phosphate acyltransferase gamma	Homo sapiens	AGPAT3	PLCC_HUMAN	√	√
Q9BRC7	1-phosphatidylinositol 4,5-bisphosphate phosphodiesterase delta-4	Homo sapiens	PLCD4	PLCD4_HUMAN	√	√
Q8SPR7	1-phosphatidylinositol-4,5-bisphosphate phosphodiesterase delta-4	Sus scrofa	PLCD4	PLCD4_PIG	√	√
P62333	26S protease regulatory subunit 10B	Homo sapiens	PSMC6	PRS10_HUMAN	√	√
P17980	26S protease regulatory subunit 6A	Homo sapiens	PSMC3	PRS6A_HUMAN	√	√
P43686	26S protease regulatory subunit 6B	Homo sapiens	PSMC4	PRS6B_HUMAN	√	-
Q99460	26S proteasome non-ATPase regulatory subunit 1	Homo sapiens	PSMD1	PSMD1_HUMAN	√	√
O00231	26S proteasome non-ATPase regulatory subunit 11	Homo sapiens	PSMD11	PSD11_HUMAN	-	√
Q9UNM6	26S proteasome non-ATPase regulatory subunit 13	Homo sapiens	PSMD13	PSD13_HUMAN	-	√
O43242	26S proteasome non-ATPase regulatory subunit 3	Homo sapiens	PSMD3	PSMD3_HUMAN	√	√
P51665	26S proteasome non-ATPase regulatory subunit 7	Homo sapiens	PSMD7	PSMD7_HUMAN	√	√
Q02218	2-oxoglutarate dehydrogenase, mitochondrial	Homo sapiens	OGDH	ODO1_HUMAN	√	√
Q9ULD0	2-oxoglutarate dehydrogenase-like, mitochondrial	Homo sapiens	OGDHL	OGDHL_HUMAN	-	√
Q9BUT1	3-hydroxybutyrate dehydrogenase type 2	Homo sapiens	BDH2	BDH2_HUMAN	-	√
P46783	40S ribosomal protein S10	Homo sapiens	RPS10	RS10_HUMAN	√	√
P25398	40S ribosomal protein S12	Homo sapiens	RPS12	RS12_HUMAN	√	√
P62277	40S ribosomal protein S13	Homo sapiens	RPS13	RS13_HUMAN	√	√
P62279	40S ribosomal protein S13 (Fragment)	Sus scrofa	RPS13	RS13_PIG	√	√
P62263	40S ribosomal protein S14	Homo sapiens	RPS14	RS14_HUMAN	√	√
P62244	40S ribosomal protein S15a	Homo sapiens	RPS15A	RS15A_HUMAN	√	√
P62249	40S ribosomal protein S16	Homo sapiens	RPS16	RS16_HUMAN	√	√
Q6QAP7	40S ribosomal protein S17	Sus scrofa	RPS17	RS17_PIG	√	-
P62269	40S ribosomal protein S18	Homo sapiens	RPS18	RS18_HUMAN	√	√
Q29308	40S ribosomal protein S19 (Fragment)	Sus scrofa	RPS19	RS19_PIG	√	√
P60866	40S ribosomal protein S20	Homo sapiens	RPS20	RS20_HUMAN	√	√
P62266	40S ribosomal protein S23	Homo sapiens	RPS23	RS23_HUMAN	√	√
P62847	40S ribosomal protein S24	Homo sapiens	RPS24	RS24_HUMAN	√	√
P62851	40S ribosomal protein S25	Homo sapiens	RPS25	RS25_HUMAN	√	√
P62854	40S ribosomal protein S26	Homo sapiens	RPS26	RS26_HUMAN	√	√
P62857	40S ribosomal protein S28	Homo sapiens	RPS28	RS28_HUMAN	√	√
P23396	40S ribosomal protein S3	Homo sapiens	RPS3	RS3_HUMAN	√	√
P61247	40S ribosomal protein S3a	Homo sapiens	RPS3A	RS3A_HUMAN	√	√
P62701	40S ribosomal protein S4, X isoform	Homo sapiens	RPS4X	RS4X_HUMAN	√	√
P46782	40S ribosomal protein S5	Homo sapiens	RPS5	RS5_HUMAN	√	√
P62081	40S ribosomal protein S7	Homo sapiens	RPS7	RS7_HUMAN	√	√
P62241	40S ribosomal protein S8	Homo sapiens	RPS8	RS8_HUMAN	√	-
P46781	40S ribosomal protein S9	Homo sapiens	RPS9	RS9_HUMAN	√	√
Q29197	40S ribosomal protein S9 (Fragment)	Sus scrofa	RPS9	RS9_PIG	√	√
P80147	4-aminobutyrate aminotransferase, mitochondrial	Sus scrofa	ABAT	GABT_PIG	√	√
P49189	4-trimethylaminobutyraldehyde dehydrogenase	Homo sapiens	ALDH9A1	AL9A1_HUMAN	√	√
P56378	6.8 kDa mitochondrial proteolipid	Homo sapiens	MP68	68MP_HUMAN	√	√
P10809	60 kDa heat shock protein, mitochondrial	Homo sapiens	HSPD1	CH60_HUMAN	√	√
P10155	60 kDa SS-A/Ro ribonucleoprotein	Homo sapiens	TROVE2	RO60_HUMAN	√	√
Q8NHW5	60S acidic ribosomal protein P0-like	Homo sapiens	RPLP0P6	RLA0L_HUMAN	√	√
P05386	60S acidic ribosomal protein P1	Homo sapiens	RPLP1	RLA1_HUMAN	√	√
P05387	60S acidic ribosomal protein P2	Homo sapiens	RPLP2	RLA2_HUMAN	√	-
P53027	60S ribosomal protein L10a (Fragment)	Sus scrofa	RPL10A	RL10A_PIG	√	-
P30050	60S ribosomal protein L12	Homo sapiens	RPL12	RL12_HUMAN	√	√
P26373	60S ribosomal protein L13	Homo sapiens	RPL13	RL13_HUMAN	√	-
P79324	60S ribosomal protein L15 (Fragment)	Sus scrofa	RPL15	RL15_PIG	√	√
Q07020	60S ribosomal protein L18	Homo sapiens	RPL18	RL18_HUMAN	√	-
P84098	60S ribosomal protein L19	Homo sapiens	RPL19	RL19_HUMAN	√	-
P67985	60S ribosomal protein L22	Sus scrofa	RPL22	RL22_PIG	√	√
P62829	60S ribosomal protein L23	Homo sapiens	RPL23	RL23_HUMAN	√	√
P62888	60S ribosomal protein L30	Homo sapiens	RPL30	RL30_HUMAN	√	√
P62899	60S ribosomal protein L31	Homo sapiens	RPL31	RL31_HUMAN	√	√
P63173	60S ribosomal protein L38	Homo Sapiens	RPL38	RL38_HUMAN	√	-
P36578	60S ribosomal protein L4	Homo sapiens	RPL4	RL4_HUMAN	√	-
Q2YGT9	60S ribosomal protein L6	Sus scrofa	RPL6	RL6_PIG	√	√
P18124	60S ribosomal protein L7	Homo sapiens	RPL7	RL7_HUMAN	√	-
P62424	60S ribosomal protein L7a	Homo sapiens	RPL7A	RL7A_HUMAN	√	-
P62917	60S ribosomal protein L8	Homo sapiens	RPL8	RL8_HUMAN	√	√
Q01813	6-phosphofructokinase type C	Homo sapiens	PFKP	PFKAP_HUMAN	√	√
P17858	6-phosphofructokinase, liver type	Homo sapiens	PFKL	PFKAL_HUMAN	√	√
Q2HYU2	6-phosphofructokinase, muscle type	Sus scrofa	PFKM	PFKAM_PIG	√	√
P52209	6-phosphogluconate dehydrogenase, decarboxylating	Homo sapiens	PGD	6PGD_HUMAN	√	√
P14332	6-phosphogluconate dehydrogenase, decarboxylating (Fragment)	Sus scrofa	PGD	6PGD_PIG	√	√
O95336	6-phosphogluconolactonase	Homo sapiens	PGLS	6PGL_HUMAN	√	√
P11021	78 kDa glucose-regulated protein	Homo sapiens	HSPA5	GRP78_HUMAN	√	√
Q9NUJ1	Abhydrolase domain-containing protein 10, mitochondrial	Homo sapiens	ABHD10	ABHDA_HUMAN	√	√
Q96IU4	Abhydrolase domain-containing protein 14B	Homo sapiens	ABHD14B	ABHEB_HUMAN	√	√
Q13510	Acid ceramidase	Homo sapiens	ASAH1	ASAH1_HUMAN	-	√
P39687	Acidic leucine-rich nuclear phosphoprotein 32 family member A	Homo sapiens	ANP32A	AN32A_HUMAN	√	√
Q92688	Acidic leucine-rich nuclear phosphoprotein 32 family member B	Homo sapiens	ANP32B	AN32B_HUMAN	√	√
Q9BTT0	Acidic leucine-rich nuclear phosphoprotein 32 family member E	Homo sapiens	ANP32E	AN32E_HUMAN	√	√
P16276	Aconitate hydratase, mitochondrial	Sus scrofa	ACO2	ACON_PIG	√	√
P68032	Actin, alpha cardiac muscle 1	Homo sapiens	ACTC1	ACTC_HUMAN	√	√
P60709	Actin, cytoplasmic 1	Homo sapiens	ACTB	ACTB_HUMAN	√	√
P63261	Actin, cytoplasmic 2	Homo sapiens	ACTG1	ACTG_HUMAN	√	√
P63267	Actin, gamma-enteric smooth muscle	Homo sapiens	ACTG2	ACTH_HUMAN	-	√
O15145	Actin-related protein 2/3 complex subunit 3	Homo sapiens	ARPC3	ARPC3_HUMAN	√	√
P59998	Actin-related protein 2/3 complex subunit 4	Homo sapiens	ARPC4	ARPC4_HUMAN	√	√
Q9BPX5	Actin-related protein 2/3 complex subunit 5-like protein	Homo sapiens	ARPC5L	ARP5L_HUMAN	√	√
Q9C0K3	Actin-related protein 3C	Homo sapiens	ACTR3C	ARP3C_HUMAN	√	√
P53999	Activated RNA polymerase II transcriptional coactivator p15	Homo sapiens	SUB1	TCP4_HUMAN	√	√
Q9H2P0	Activity-dependent neuroprotector homeobox protein	Homo sapiens	ADNP	ADNP_HUMAN	√	-
O14561	Acyl carrier protein, mitochondrial	Homo sapiens	NDUFAB1	ACPM_HUMAN	√	√
P12026	Acyl-CoA-binding protein	Sus scrofa	DBI	ACBP_PIG	√	√
P07311	Acylphosphatase-1	Homo sapiens	ACYP1	ACYP1_HUMAN	√	-
O75608	Acyl-protein thioesterase 1	Homo sapiens	LYPLA1	LYPA1_HUMAN	√	√
P46108	Adapter molecule crk	Homo sapiens	CRK	CRK_HUMAN	√	√
Q710C4	Adenosylhomocysteinase	Sus scrofa	AHCY	SAHH_PIG	√	√
P54819	Adenylate kinase 2, mitochondrial	Homo sapiens	AK2	KAD2_HUMAN	√	√
P00568	Adenylate kinase isoenzyme 1	Homo sapiens	AK1	KAD1_HUMAN	√	√
P12235	ADP/ATP translocase 1	Homo sapiens	SLC25A4	ADT1_HUMAN	√	-
P05141	ADP/ATP translocase 2	Homo sapiens	SLC25A5	ADT2_HUMAN	√	√
P12236	ADP/ATP translocase 3	Homo sapiens	SLC25A6	ADT3_HUMAN	√	√
P84077	ADP-ribosylation factor 1	Homo sapiens	ARF1	ARF1_HUMAN	√	√
P84085	ADP-ribosylation factor 5	Homo sapiens	ARF5	ARF5_HUMAN	√	√
P62330	ADP-ribosylation factor 6	Homo sapiens	ARF6	ARF6_HUMAN	√	-
Q9UJY4	ADP-ribosylation factor-binding protein GGA2	Homo sapiens	GGA2	GGA2_HUMAN	√	-
Q52NJ4	ADP-ribosylation factor-like protein 3	Sus scrofa	ARL3	ARL3_PIG	√	√
Q9Y4W6	AFG3-like protein 2	Homo sapiens	AFG3L2	AFG32_HUMAN	√	-
Q8NHP1	Aflatoxin B1 aldehyde reductase member 4	Homo sapiens	AKR7L	ARK74_HUMAN	√	√
P50578	Alcohol dehydrogenase [NADP(+)]	Sus scrofa	AKR1A1	AK1A1_PIG	√	√
Q2XQV4	Aldehyde dehydrogenase, mitochondrial	Sus scrofa	ALDH2	ALDH2_PIG	√	√
Q9GKX6	Aldose 1-epimerase	Sus scrofa	GALM	GALM_PIG	√	√
P80276	Aldose reductase	Sus scrofa	AKR1B1	ALDR_PIG	-	√
P12814	Alpha-actinin-1	Homo sapiens	ACTN1	ACTN1_HUMAN	√	√
P61163	Alpha-centractin	Homo sapiens	ACTR1A	ACTZ_HUMAN	√	√
Q7M2W6	Alpha-crystallin B chain	Sus scrofa	CRYAB	CRYAB_PIG	√	√
P06733	Alpha-enolase	Homo sapiens	ENO1	ENOA_HUMAN	√	√
P54920	Alpha-soluble NSF attachment protein	Homo sapiens	NAPA	SNAA_HUMAN	√	√
Q3I5G7	Alpha-synuclein	Sus scrofa	SNCA	SYUA_PIG	√	-
Q6PLK3	Amine oxidase [flavin-containing] B	Sus scrofa	MAOB	AOFB_PIG	√	√
P15145	Aminopeptidase N	Sus scrofa	ANPEP	AMPN_PIG	√	√
Q01484	Ankyrin-2	Homo sapiens	ANK2	ANK2_HUMAN	√	-
P19619	Annexin A1	Sus scrofa	ANXA1	ANXA1_PIG	√	√
P07355	Annexin A2	Homo sapiens	ANXA2	ANXA2_HUMAN	√	√
P08758	Annexin A5	Homo sapiens	ANXA5	ANXA5_HUMAN	√	√
P08133	Annexin A6	Homo sapiens	ANXA6	ANXA6_HUMAN	√	√
O94973	AP-2 complex subunit alpha-2	Homo sapiens	AP2A2	AP2A2_HUMAN	√	√
P63010	AP-2 complex subunit beta	Homo sapiens	AP2B1	AP2B1_HUMAN	√	√
P53680	AP-2 complex subunit sigma	Homo sapiens	AP2S1	AP2S1_HUMAN	√	√
P59780	AP-3 complex subunit sigma-2	Homo sapiens	AP3S2	AP3S2_HUMAN	√	-
Q6UXC1	Apical endosomal glycoprotein	Homo sapiens	MAMDC4	AEGP_HUMAN	-	√
P18648	Apolipoprotein A-I	Sus scrofa	APOA1	APOA1_PIG	√	√
Q9BZZ5	Apoptosis inhibitor 5	Homo sapiens	API5	API5_HUMAN	√	√
O95831	Apoptosis-inducing factor 1, mitochondrial	Homo sapiens	AIFM1	AIFM1_HUMAN	√	√
Q7YS78	Arrestin-C	Sus scrofa	ARR3	ARRC_PIG	√	√
P08243	Asparagine synthetase [glutamine-hydrolyzing]	Homo sapiens	ASNS	ASNS_HUMAN	-	√
P00503	Aspartate aminotransferase, cytoplasmic	Sus scrofa	GOT1	AATC_PIG	√	√
P00506	Aspartate aminotransferase, mitochondrial	Sus scrofa	GOT2	AATM_PIG	√	√
Q12797	Aspartyl/asparaginyl beta-hydroxylase	Homo sapiens	ASPH	ASPH_HUMAN	√	-
Q15121	Astrocytic phosphoprotein PEA-15	Homo sapiens	PEA15	PEA15_HUMAN	√	√
Q35914	ATP synthase protein 8	Sus scrofa	MT-ATP8	ATP8_PIG	√	√
Q35915	ATP synthase subunit a	Sus scrofa	MT-ATP6	ATP6_PIG	√	√
P80021	ATP synthase subunit alpha, mitochondrial	Sus scrofa	ATP5A1	ATPA_PIG	√	√
P06576	ATP synthase subunit beta, mitochondrial	Homo sapiens	ATP5B	ATPB_HUMAN	√	√
O75947	ATP synthase subunit d, mitochondrial	Homo sapiens	ATP5H	ATP5H_HUMAN	√	-
P30049	ATP synthase subunit delta, mitochondrial	Homo sapiens	ATP5D	ATPD_HUMAN	√	√
Q9MYT8	ATP synthase subunit e, mitochondrial	Sus scrofa	ATP5I	ATP5I_PIG	√	√
Q95339	ATP synthase subunit f, mitochondrial	Sus scrofa	ATP5J2	ATPK_PIG	√	√
O75964	ATP synthase subunit g, mitochondrial	Homo sapiens	ATP5L	ATP5L_HUMAN	√	√
Q2EN81	ATP synthase subunit O, mitochondrial	Sus scrofa	ATP5O	ATPO_PIG	√	√
Q8NBU5	ATPase family AAA domain-containing protein 1	Homo sapiens	ATAD1	ATAD1_HUMAN	√	√
Q5T2N8	ATPase family AAA domain-containing protein 3C	Homo sapiens	ATAD3C	ATD3C_HUMAN	√	-
O94911	ATP-binding cassette sub-family A member 8	Homo sapiens	ABCA8	ABCA8_HUMAN	√	-
Q9NRK6	ATP-binding cassette sub-family B member 10, mitochondrial	Homo sapiens	ABCB10	ABCBA_HUMAN	√	√
P53396	ATP-citrate synthase	Homo sapiens	ACLY	ACLY_HUMAN	√	√
Q08211	ATP-dependent RNA helicase A	Homo sapiens	DHX9	DHX9_HUMAN	√	√
Q92499	ATP-dependent RNA helicase DDX1	Homo sapiens	DDX1	DDX1_HUMAN	√	√
O00571	ATP-dependent RNA helicase DDX3X	Homo sapiens	DDX3X	DDX3X_HUMAN	√	√
O43491	Band 4.1-like protein 2	Homo sapiens	EPB41L2	E41L2_HUMAN	√	√
Q562R1	Beta-actin-like protein 2	Homo sapiens	ACTBL2	ACTBL_HUMAN	√	-
P43320	Beta-crystallin B2	Homo sapiens	CRYBB2	CRBB2_HUMAN	√	√
P26998	Beta-crystallin B3	Homo sapiens	CRYBB3	CRBB3_HUMAN	-	√
Q1KYT0	Beta-enolase	Sus scrofa	ENO3	ENOB_PIG	√	√
Q16143	Beta-synuclein	Homo sapiens	SNCB	SYUB_HUMAN	√	√
F1RKQ4	Bifunctional ATP-dependent dihydroxyacetone kinase/FAD-AMP lyase (cyclizing)	Sus scrofa	TKFC	TKFC_PIG	√	√
Q8MIR4	Bifunctional coenzyme A synthase	Sus scrofa	COASY	COASY_PIG	-	√
P07814	Bifunctional glutamate/proline--tRNA ligase	Homo sapiens	EPRS	SYEP_HUMAN	√	√
P53004	Biliverdin reductase A	Homo sapiens	BLVRA	BIEA_HUMAN	√	√
P50584	Bis(5'-nucleosyl)-tetraphosphatase [asymmetrical]	Sus scrofa	NUDT2	AP4A_PIG	√	√
P15391	B-lymphocyte antigen CD19	Homo sapiens	CD19	CD19_HUMAN	√	-
O14523	C2 domain-containing protein 2-like	Homo sapiens	C2CD2L	C2C2L_HUMAN	√	-
P05937	Calbindin	Homo sapiens	CALB1	CALB1_HUMAN	√	√
P63098	Calcineurin subunit B type 1	Homo sapiens	PPP3R1	CANB1_HUMAN	√	√
Q9UQM7	Calcium/calmodulin-dependent protein kinase type II subunit alpha	Homo sapiens	CAMK2A	KCC2A_HUMAN	√	√
Q13557	Calcium/calmodulin-dependent protein kinase type II subunit delta	Homo Sapiens	CAMK2D	KCC2D_HUMAN	√	-
O75746	Calcium-binding mitochondrial carrier protein Aralar1	Homo sapiens	SLC25A12	CMC1_HUMAN	-	√
Q9UJS0	Calcium-binding mitochondrial carrier protein Aralar2	Homo sapiens	SLC25A13	CMC2_HUMAN	√	√
Q9Y376	Calcium-binding protein 39	Homo sapiens	CAB39	CAB39_HUMAN	-	√
Q9H9S4	Calcium-binding protein 39-like	Homo sapiens	CAB39L	CB39L_HUMAN	-	√
Q9ULU8	Calcium-dependent secretion activator 1	Homo sapiens	CADPS	CAPS1_HUMAN	√	√
P27824	Calnexin	Homo sapiens	CANX	CALX_HUMAN	√	√
P43367	Calpain-2 catalytic subunit (Fragment)	Sus scrofa	CAPN2	CAN2_PIG	√	√
P28491	Calreticulin	Sus scrofa	CALR	CALR_PIG	√	-
P22676	Calretinin	Homo sapiens	CALB2	CALB2_HUMAN	√	√
P17612	cAMP-dependent protein kinase catalytic subunit alpha	Homo sapiens	PRKACA	KAPCA_HUMAN	√	√
P05383	cAMP-dependent protein kinase catalytic subunit beta	Sus scrofa	PRKACB	KAPCB_PIG	√	√
P13861	cAMP-dependent protein kinase type II-alpha regulatory subunit	Homo sapiens	PRKAR2A	KAP2_HUMAN	√	√
P05207	cAMP-dependent protein kinase type II-alpha regulatory subunit (Fragment)	Sus scrofa	PRKAR2A	KAP2_PIG	√	√
P31323	cAMP-dependent protein kinase type II-beta regulatory subunit	Homo sapiens	PRKAR2B	KAP3_HUMAN	√	-
Q6TDU7	Cancer susceptibility candidate protein 1	Homo sapiens	CASC1	CASC1_HUMAN	√	√
P00918	Carbonic anhydrase 2	Homo sapiens	CA2	CAH2_HUMAN	√	√
Q5S1S4	Carbonic anhydrase 3	Sus scrofa	CA3	CAH3_PIG	√	√
P16152	Carbonyl reductase [NADPH] 1	Homo sapiens	CBR1	CBR1_HUMAN	√	√
O75828	Carbonyl reductase [NADPH] 3	Homo sapiens	CBR3	CBR3_HUMAN	√	√
P67870	Casein kinase II subunit beta	Homo sapiens	CSNK2B	CSK2B_HUMAN	√	√
Q99028	Catechol O-methyltransferase (Fragment)	Sus scrofa	COMT	COMT_PIG	√	√
P00795	Cathepsin D	Sus scrofa	CTSD	CATD_PIG	√	√
O62680	CD59 glycoprotein	Sus scrofa	CD59	CD59_PIG	√	√
Q9NZ45	CDGSH iron-sulfur domain-containing protein 1	Homo sapiens	CISD1	CISD1_HUMAN	√	√
Q8N5K1	CDGSH iron-sulfur domain-containing protein 2	Homo sapiens	CISD2	CISD2_HUMAN	√	√
O14735	CDP-diacylglycerol--inositol 3-phosphatidyltransferase	Homo sapiens	CDIPT	CDIPT_HUMAN	√	√
Q9BY67	Cell adhesion molecule 1	Homo sapiens	CADM1	CADM1_HUMAN	√	√
Q29026	Cell cycle exit and neuronal differentiation protein 1	Sus scrofa	CEND1	CEND_PIG	√	-
P60953	Cell division control protein 42 homolog	Homo sapiens	CDC42	CDC42_HUMAN	√	√
P29762	Cellular retinoic acid-binding protein 1	Homo sapiens	CRABP1	RABP1_HUMAN	√	√
O15078	Centrosomal protein of 290 kDa	Homo sapiens	CEP290	CE290_HUMAN	√	-
O00299	Chloride intracellular channel protein 1	Homo sapiens	CLIC1	CLIC1_HUMAN	√	√
Q8IWA5	Choline transporter-like protein 2	Homo sapiens	SLC44A2	CTL2_HUMAN	√	√
Q14839	Chromodomain-helicase-DNA-binding protein 4	Homo sapiens	CHD4	CHD4_HUMAN	√	-
P00889	Citrate synthase, mitochondrial	Sus scrofa	CS	CISY_PIG	√	√
O60641	Clathrin coat assembly protein AP180	Homo sapiens	SNAP91	AP180_HUMAN	-	√
Q00610	Clathrin heavy chain 1	Homo sapiens	CLTC	CLH1_HUMAN	√	√
P09496	Clathrin light chain A	Homo sapiens	CLTA	CLCA_HUMAN	√	-
P09497	Clathrin light chain B	Homo sapiens	CLTB	CLCB_HUMAN	√	√
Q14019	Coactosin-like protein	Homo sapiens	COTL1	COTL1_HUMAN	-	√
P53621	Coatomer subunit alpha	Homo sapiens	COPA	COPA_HUMAN	√	√
P48444	Coatomer subunit delta	Homo sapiens	ARCN1	COPD_HUMAN	√	√
Q9Y678	Coatomer subunit gamma-1	Homo sapiens	COPG1	COPG1_HUMAN	√	-
P23528	Cofilin-1	Homo sapiens	CFL1	COF1_HUMAN	√	√
P13994	Coiled-coil domain-containing protein 130	Homo sapiens	CCDC130	CC130_HUMAN	√	√
Q9Y2R0	Coiled-coil domain-containing protein 56	Homo sapiens	COA3	COA3_HUMAN	√	-
Q14011	Cold-inducible RNA-binding protein	Homo sapiens	CIRBP	CIRBP_HUMAN	√	-
Q9UNS2	COP9 signalosome complex subunit 3	Homo sapiens	COPS3	CSN3_HUMAN	√	√
A7TX81	COP9 signalosome complex subunit 6	Sus scrofa	COPS6	CSN6_PIG	-	√
Q99829	Copine-1	Homo sapiens	CPNE1	CPNE1_HUMAN	√	-
P28845	Corticosteroid 11-beta-dehydrogenase isozyme 1	Homo sapiens	HSD11B1	DHI1_HUMAN	√	√
P12277	Creatine kinase B-type	Homo sapiens	CKB	KCRB_HUMAN	√	√
Q29594	Creatine kinase B-type (Fragment)	Sus scrofa	CKB	KCRB_PIG	√	√
Q29577	Creatine kinase U-type, mitochondrial	Sus scrofa	CKMT1	KCRU_PIG	√	√
Q13618	Cullin-3	Homo sapiens	CUL3	CUL3_HUMAN	√	-
Q86VP6	Cullin-associated NEDD8-dissociated protein 1	Homo sapiens	CAND1	CAND1_HUMAN	√	√
Q29290	Cystatin-B	Sus scrofa	CSTB	CYTB_PIG	√	√
P00172	Cytochrome b5	Sus scrofa	CYB5A	CYB5_PIG	√	√
O14957	Cytochrome b-c1 complex subunit 10	Homo sapiens	UQCR11	QCR10_HUMAN	√	√
P22695	Cytochrome b-c1 complex subunit 2, mitochondrial	Homo sapiens	UQCRC2	QCR2_HUMAN	-	√
P14927	Cytochrome b-c1 complex subunit 7	Homo sapiens	UQCRB	QCR7_HUMAN	√	√
Q9UDW1	Cytochrome b-c1 complex subunit 9	Homo sapiens	UQCR10	QCR9_HUMAN	-	√
P47985	Cytochrome b-c1 complex subunit Rieske, mitochondrial	Homo sapiens	UQCRFS1	UCRI_HUMAN	√	-
P62895	Cytochrome c	Sus scrofa	CYCS	CYC_PIG	√	√
P50667	Cytochrome c oxidase subunit 2	Sus scrofa	MT-CO2	COX2_PIG	√	√
Q95283	Cytochrome c oxidase subunit 4 isoform 1, mitochondrial (Fragment)	Sus scrofa	COX4I1	COX41_PIG	√	√
P20674	Cytochrome c oxidase subunit 5A, mitochondrial	Homo sapiens	COX5A	COX5A_HUMAN	√	√
Q5S3G4	Cytochrome c oxidase subunit 5B, mitochondrial	Sus scrofa	COX5B	COX5B_PIG	√	-
P14854	Cytochrome c oxidase subunit 6B1	Homo sapiens	COX6B1	CX6B1_HUMAN	√	√
Q8SPJ9	Cytochrome c oxidase subunit 7A1, mitochondrial	Sus scrofa	COX7A1	CX7A1_PIG	√	√
P08574	Cytochrome c1, heme protein, mitochondrial	Homo sapiens	CYC1	CY1_HUMAN	√	√
P21399	Cytoplasmic aconitate hydratase	Homo sapiens	ACO1	ACOC_HUMAN	-	√
Q14204	Cytoplasmic dynein 1 heavy chain 1	Homo sapiens	DYNC1H1	DYHC1_HUMAN	√	√
Q9Y6G9	Cytoplasmic dynein 1 light intermediate chain 1	Homo sapiens	DYNC1LI1	DC1L1_HUMAN	√	√
O43237	Cytoplasmic dynein 1 light intermediate chain 2	Homo sapiens	DYNC1LI2	DC1L2_HUMAN	√	√
Q7L576	Cytoplasmic FMR1-interacting protein 1	Homo sapiens	CYFIP1	CYFP1_HUMAN	-	√
Q96F07	Cytoplasmic FMR1-interacting protein 2	Homo sapiens	CYFIP2	CYFP2_HUMAN	-	√
O00154	Cytosolic acyl coenzyme A thioester hydrolase	Homo sapiens	ACOT7	BACH_HUMAN	√	√
P49902	Cytosolic purine 5'-nucleotidase	Homo sapiens	NT5C2	5NTC_HUMAN	√	√
A5GFY8	D-3-phosphoglycerate dehydrogenase	Sus scrofa	PHGDH	SERA_PIG	√	√
P30038	Delta-1-pyrroline-5-carboxylate dehydrogenase, mitochondrial	Homo sapiens	ALDH4A1	AL4A1_HUMAN	-	√
P54886	Delta-1-pyrroline-5-carboxylate synthase	Homo sapiens	ALDH18A1	P5CS_HUMAN	√	√
P60981	Destrin	Homo sapiens	DSTN	DEST_HUMAN	√	√
P52429	Diacylglycerol kinase epsilon	Homo sapiens	DGKE	DGKE_HUMAN	-	√
Q7PCJ9	Diamine acetyltransferase 2	Sus scrofa	SAT2	SAT2_PIG	√	-
P10515	Dihydrolipoyllysine-residue acetyltransferase component of pyruvate dehydrogenase complex, mitochondrial	Homo sapiens	DLAT	ODP2_HUMAN	√	√
P36957	Dihydrolipoyllysine-residue succinyltransferase component of 2-oxoglutarate dehydrogenase complex, mitochondrial	Homo sapiens	DLST	ODO2_HUMAN	√	-
Q8MJ30	Dihydropteridine reductase	Sus scrofa	QDPR	DHPR_PIG	√	-
Q14194	Dihydropyrimidinase-related protein 1	Homo sapiens	CRMP1	DPYL1_HUMAN	-	√
Q16555	Dihydropyrimidinase-related protein 2	Homo sapiens	DPYSL2	DPYL2_HUMAN	√	√
Q14195	Dihydropyrimidinase-related protein 3	Homo sapiens	DPYSL3	DPYL3_HUMAN	√	-
Q8TDJ6	DmX-like protein 2	Homo sapiens	DMXL2	DMXL2_HUMAN	√	-
Q16531	DNA damage-binding protein 1	Homo sapiens	DDB1	DDB1_HUMAN	√	√
P27695	DNA-(apurinic or apyrimidinic site) lyase	Homo sapiens	APEX1	APEX1_HUMAN	√	√
P78527	DNA-dependent protein kinase catalytic subunit	Homo sapiens	PRKDC	PRKDC_HUMAN	-	√
P52434	DNA-directed RNA polymerases I, II, and III subunit RPABC3	Homo sapiens	POLR2H	RPAB3_HUMAN	√	√
A5GFZ5	Dolichol-phosphate mannosyltransferase	Sus scrofa	DPM1	DPM1_PIG	√	√
P39656	Dolichyl-diphosphooligosaccharide--protein glycosyltransferase 48 kDa subunit	Homo sapiens	DDOST	OST48_HUMAN	-	√
Q9GMB0	Dolichyl-diphosphooligosaccharide--protein glycosyltransferase subunit 1	Sus scrofa	RPN1	RPN1_PIG	√	√
Q9GL01	Dolichyl-diphosphooligosaccharide--protein glycosyltransferase subunit 2	Sus scrofa	RPN2	RPN2_PIG	√	√
Q29036	Dolichyl-diphosphooligosaccharide--protein glycosyltransferase subunit DAD1	Sus scrofa	DAD1	DAD1_PIG	√	√
Q14203	Dynactin subunit 1	Homo sapiens	DCTN1	DCTN1_HUMAN	√	√
Q05193	Dynamin-1	Homo sapiens	DNM1	DYN1_HUMAN	√	√
O00429	Dynamin-1-like protein	Homo sapiens	DNM1L	DNM1L_HUMAN	√	-
Q9UQ16	Dynamin-3	Homo sapiens	DNM3	DYN3_HUMAN	√	√
Q96FJ2	Dynein light chain 2, cytoplasmic	Homo sapiens	DYNLL2	DYL2_HUMAN	√	√
Q9NP97	Dynein light chain roadblock-type 1	Homo sapiens	DYNLRB1	DLRB1_HUMAN	√	√
Q7Z6Z7	E3 ubiquitin-protein ligase HUWE1	Homo sapiens	HUWE1	HUWE1_HUMAN	√	√
P62877	E3 ubiquitin-protein ligase RBX1	Homo sapiens	RBX1	RBX1_HUMAN	-	√
Q5T4S7	E3 ubiquitin-protein ligase UBR4	Homo sapiens	UBR4	UBR4_HUMAN	√	-
Q9H4M9	EH domain-containing protein 1	Homo sapiens	EHD1	EHD1_HUMAN	√	√
Q9Y3C4	EKC/KEOPS complex subunit TPRKB	Homo sapiens	TPRKB	TPRKB_HUMAN	-	√
Q4U116	Electrogenic sodium bicarbonate cotransporter 1	Sus scrofa	SLC4A4	S4A4_PIG	√	√
Q6UAQ8	Electron transfer flavoprotein subunit beta	Sus scrofa	ETFB	ETFB_PIG	√	√
P68104	Elongation factor 1-alpha 1	Homo sapiens	EEF1A1	EF1A1_HUMAN	√	√
P24534	Elongation factor 1-beta	Homo sapiens	EEF1B2	EF1B_HUMAN	√	√
P13639	Elongation factor 2	Homo sapiens	EEF2	EF2_HUMAN	√	√
Q99962	Endophilin-A1	Homo sapiens	SH3GL2	SH3G2_HUMAN	√	√
P30040	Endoplasmic reticulum resident protein 29	Homo sapiens	ERP29	ERP29_HUMAN	√	√
Q29092	Endoplasmin	Sus scrofa	HSP90B1	ENPL_PIG	√	√
P84090	Enhancer of rudimentary homolog	Homo sapiens	ERH	ERH_HUMAN	√	√
Q9NPA8	Enhancer of yellow 2 transcription factor homolog	Homo Sapiens	ENY2	ENY2_HUMAN	√	-
P79381	Epoxide hydrolase 1	Sus scrofa	EPHX1	HYEP_PIG	-	√
P30042	ES1 protein homolog, mitochondrial	Homo sapiens	C21orf33	ES1_HUMAN	√	√
Q6ZVH7	Espin-like protein	Homo sapiens	ESPNL	ESPNL_HUMAN	√	√
P41567	Eukaryotic translation initiation factor 1	Homo sapiens	EIF1	EIF1_HUMAN	√	√
P47813	Eukaryotic translation initiation factor 1A, X-chromosomal	Homo sapiens	EIF1AX	IF1AX_HUMAN	√	√
O60739	Eukaryotic translation initiation factor 1b	Homo sapiens	EIF1B	EIF1B_HUMAN	√	√
P05198	Eukaryotic translation initiation factor 2 subunit 1	Homo sapiens	EIF2S1	IF2A_HUMAN	√	-
Q14152	Eukaryotic translation initiation factor 3 subunit A	Homo sapiens	EIF3A	EIF3A_HUMAN	√	√
P60228	Eukaryotic translation initiation factor 3 subunit E	Homo sapiens	EIF3E	EIF3E_HUMAN	√	-
Q15056	Eukaryotic translation initiation factor 4H	Homo sapiens	EIF4H	IF4H_HUMAN	√	-
P63241	Eukaryotic translation initiation factor 5A-1	Homo sapiens	EIF5A	IF5A1_HUMAN	√	√
Q9GZV4	Eukaryotic translation initiation factor 5A-2	Homo sapiens	EIF5A2	IF5A2_HUMAN	√	-
P43003	Excitatory amino acid transporter 1	Homo sapiens	SLC1A3	EAA1_HUMAN	-	√
P43004	Excitatory amino acid transporter 2	Homo sapiens	SLC1A2	EAA2_HUMAN	√	√
P55060	Exportin-2	Homo sapiens	CSE1L	XPO2_HUMAN	√	√
Q9HAV4	Exportin-5	Homo sapiens	XPO5	XPO5_HUMAN	√	√
P52907	F-actin-capping protein subunit alpha-1	Homo sapiens	CAPZA1	CAZA1_HUMAN	√	√
Q92945	Far upstream element-binding protein 2	Homo sapiens	KHSRP	FUBP2_HUMAN	√	√
Q9NVQ4	Fas apoptotic inhibitory molecule 1	Homo sapiens	FAIM	FAIM1_HUMAN	√	√
Q16658	Fascin	Homo sapiens	FSCN1	FSCN1_HUMAN	√	√
P49327	Fatty acid synthase	Homo sapiens	FASN	FAS_HUMAN	√	√
O15540	Fatty acid-binding protein, brain	Homo sapiens	FABP7	FABP7_HUMAN	√	√
O02772	Fatty acid-binding protein, heart	Sus scrofa	FABP3	FABPH_PIG	√	√
Q9TUI8	Fatty-acid amide hydrolase 1	Sus scrofa	FAAH	FAAH1_PIG	√	√
Q9UK22	F-box only protein 2	Homo sapiens	FBXO2	FBX2_HUMAN	√	√
P02794	Ferritin heavy chain	Homo sapiens	FTH1	FRIH_HUMAN	√	√
P02792	Ferritin light chain	Homo sapiens	FTL	FRIL_HUMAN	√	√
P19133	Ferritin light chain (Fragment)	Sus scrofa	FTL	FRIL_PIG	√	√
P21333	Filamin-A	Homo sapiens	FLNA	FLNA_HUMAN	√	√
P04075	Fructose-bisphosphate aldolase A	Homo sapiens	ALDOA	ALDOA_HUMAN	√	√
P09972	Fructose-bisphosphate aldolase C	Homo sapiens	ALDOC	ALDOC_HUMAN	√	√
P07954	Fumarate hydratase, mitochondrial	Homo sapiens	FH	FUMH_HUMAN	√	√
Q96GK7	Fumarylacetoacetate hydrolase domain-containing protein 2A	Homo sapiens	FAHD2A	FAH2A_HUMAN	√	√
Q49I35	Galectin-1	Sus scrofa	LGALS1	LEG1_PIG	√	√
P60520	Gamma-aminobutyric acid receptor-associated protein-like 2	Homo sapiens	GABARAPL2	GBRL2_HUMAN	√	√
P09104	Gamma-enolase	Homo sapiens	ENO2	ENOG_HUMAN	√	√
Q99747	Gamma-soluble NSF attachment protein	Homo sapiens	NAPG	SNAG_HUMAN	-	√
O76070	Gamma-synuclein	Homo sapiens	SNCG	SYUG_HUMAN	√	-
P20305	Gelsolin (Fragment)	Sus scrofa	GSN	GELS_PIG	√	√
O60763	General vesicular transport factor p115	Homo sapiens	USO1	USO1_HUMAN	√	√
P60983	Glia maturation factor beta	Homo sapiens	GMFB	GMFB_HUMAN	√	√
P14136	Glial fibrillary acidic protein	Homo sapiens	GFAP	GFAP_HUMAN	√	√
Q96EK6	Glucosamine 6-phosphate N-acetyltransferase	Homo sapiens	GNPNAT1	GNA1_HUMAN	√	-
Q8TDQ7	Glucosamine-6-phosphate isomerase 2	Homo sapiens	GNPDA2	GNPI2_HUMAN	√	√
P11413	Glucose-6-phosphate 1-dehydrogenase	Homo sapiens	G6PD	G6PD_HUMAN	√	√
P08059	Glucose-6-phosphate isomerase	Sus scrofa	GPI	G6PI_PIG	√	√
Q05329	Glutamate decarboxylase 2	Homo sapiens	GAD2	DCE2_HUMAN	√	-
P00367	Glutamate dehydrogenase 1, mitochondrial	Homo sapiens	GLUD1	DHE3_HUMAN	√	√
O94925	Glutaminase kidney isoform, mitochondrial	Homo sapiens	GLS	GLSK_HUMAN	√	√
P46410	Glutamine synthetase	Sus scrofa	GLUL	GLNA_PIG	√	√
P12309	Glutaredoxin-1	Sus scrofa	GLRX	GLRX1_PIG	√	√
P09488	Glutathione S-transferase Mu 1	Homo sapiens	GSTM1	GSTM1_HUMAN	√	√
P28161	Glutathione S-transferase Mu 2	Homo sapiens	GSTM2	GSTM2_HUMAN	√	√
P46439	Glutathione S-transferase Mu 5	Homo sapiens	GSTM5	GSTM5_HUMAN	√	√
P80031	Glutathione S-transferase P	Sus scrofa	GSTP1	GSTP1_PIG	√	√
P00355	Glyceraldehyde-3-phosphate dehydrogenase	Sus scrofa	GAPDH	G3P_PIG	√	√
P43304	Glycerol-3-phosphate dehydrogenase, mitochondrial	Homo sapiens	GPD2	GPDM_HUMAN	-	√
P23434	Glycine cleavage system H protein, mitochondrial	Homo sapiens	GCSH	GCSH_HUMAN	√	-
P35573	Glycogen debranching enzyme	Homo sapiens	AGL	GDE_HUMAN	√	√
P11216	Glycogen phosphorylase, brain form	Homo sapiens	PYGB	PYGB_HUMAN	√	√
P06737	Glycogen phosphorylase, liver form	Homo sapiens	PYGL	PYGL_HUMAN	√	√
Q92896	Golgi apparatus protein 1	Homo sapiens	GLG1	GSLG1_HUMAN	-	√
Q9UIJ7	GTP:AMP phosphotransferase, mitochondrial	Homo sapiens	AK3	KAD3_HUMAN	√	√
P01112	GTPase HRas	Homo sapiens	HRAS	RASH_HUMAN	√	√
P62826	GTP-binding nuclear protein Ran	Homo sapiens	RAN	RAN_HUMAN	√	√
Q96HU8	GTP-binding protein Di-Ras2	Homo sapiens	DIRAS2	DIRA2_HUMAN	√	√
Q15382	GTP-binding protein Rheb	Homo sapiens	RHEB	RHEB_HUMAN	√	√
Q52NJ3	GTP-binding protein SAR1a	Sus scrofa	SAR1A	SAR1A_PIG	√	√
P63096	Guanine nucleotide-binding protein G(i) subunit alpha-1	Homo Sapiens	GNAI1	GNAI1_HUMAN	√	-
P04899	Guanine nucleotide-binding protein G(i) subunit alpha-2	Homo sapiens	GNAI2	GNAI2_HUMAN	√	√
P59768	Guanine nucleotide-binding protein G(I)/G(S)/G(O) subunit gamma-2	Homo sapiens	GNG2	GBG2_HUMAN	√	√
O60262	Guanine nucleotide-binding protein G(I)/G(S)/G(O) subunit gamma-7	Homo sapiens	GNG7	GBG7_HUMAN	√	√
P62873	Guanine nucleotide-binding protein G(I)/G(S)/G(T) subunit beta-1	Homo sapiens	GNB1	GBB1_HUMAN	√	√
P62879	Guanine nucleotide-binding protein G(I)/G(S)/G(T) subunit beta-2	Homo sapiens	GNB2	GBB2_HUMAN	-	√
P16520	Guanine nucleotide-binding protein G(I)/G(S)/G(T) subunit beta-3	Homo sapiens	GNB3	GBB3_HUMAN	-	√
P09471	Guanine nucleotide-binding protein G(o) subunit alpha	Homo sapiens	GNAO1	GNAO_HUMAN	√	√
P11488	Guanine nucleotide-binding protein G(t) subunit alpha-1	Homo sapiens	GNAT1	GNAT1_HUMAN	√	√
P19087	Guanine nucleotide-binding protein G(t) subunit alpha-2	Homo sapiens	GNAT2	GNAT2_HUMAN	-	√
P63211	Guanine nucleotide-binding protein G(T) subunit gamma-T1	Homo sapiens	GNGT1	GBG1_HUMAN	√	√
Q02153	Guanylate cyclase soluble subunit beta-1	Homo sapiens	GUCY1B3	GCYB1_HUMAN	√	√
P31006	Guanylate kinase	Sus scrofa	GUK1	KGUA_PIG	√	√
Q9H0R4	Haloacid dehalogenase-like hydrolase domain-containing protein 2	Homo sapiens	HDHD2	HDHD2_HUMAN	√	√
Q9P2D3	HEAT repeat-containing protein 5B	Homo sapiens	HEATR5B	HTR5B_HUMAN	√	√
O43301	Heat shock 70 kDa protein 12A	Homo sapiens	HSPA12A	HS12A_HUMAN	√	√
Q6S4N2	Heat shock 70 kDa protein 1B	Sus scrofa	HSPA1B	HS71B_PIG	√	√
P34931	Heat shock 70 kDa protein 1-like	Homo sapiens	HSPA1L	HS71L_HUMAN	√	√
P34932	Heat shock 70 kDa protein 4	Homo sapiens	HSPA4	HSP74_HUMAN	-	√
O95757	Heat shock 70 kDa protein 4L	Homo sapiens	HSPA4L	HS74L_HUMAN	√	√
P17066	Heat shock 70 kDa protein 6	Homo sapiens	HSPA6	HSP76_HUMAN	√	√
P11142	Heat shock cognate 71 kDa protein	Homo sapiens	HSPA8	HSP7C_HUMAN	√	√
Q5S1U1	Heat shock protein beta-1	Sus scrofa	HSPB1	HSPB1_PIG	√	√
P07900	Heat shock protein HSP 90-alpha	Homo sapiens	HSP90AA1	HS90A_HUMAN	√	√
P08238	Heat shock protein HSP 90-beta	Homo sapiens	HSP90AB1	HS90B_HUMAN	√	√
Q5ISC6	Heme-binding protein 1	Sus scrofa	HEBP1	HEBP1_PIG	√	-
P01965	Hemoglobin subunit alpha	Sus scrofa	HBA	HBA_PIG	√	√
P02067	Hemoglobin subunit beta	Sus scrofa	HBB	HBB_PIG	√	√
P05230	Heparin-binding growth factor 1	Homo sapiens	FGF1	FGF1_HUMAN	√	√
P51858	Hepatoma-derived growth factor	Homo sapiens	HDGF	HDGF_HUMAN	√	-
Q9Y3E1	Hepatoma-derived growth factor-related protein 3	Homo sapiens	HDGFL3	HDGR3_HUMAN	√	√
Q99729	Heterogeneous nuclear ribonucleoprotein A/B	Homo sapiens	HNRNPAB	ROAA_HUMAN	√	√
Q32P51	Heterogeneous nuclear ribonucleoprotein A1-like 2	Homo sapiens	HNRNPA1L2	RA1L2_HUMAN	√	√
P51991	Heterogeneous nuclear ribonucleoprotein A3	Homo sapiens	HNRNPA3	ROA3_HUMAN	√	-
O60812	Heterogeneous nuclear ribonucleoprotein C-like 1	Homo sapiens	HNRNPCL1	HNRC1_HUMAN	-	√
Q14103	Heterogeneous nuclear ribonucleoprotein D0	Homo sapiens	HNRNPD	HNRPD_HUMAN	√	√
P52597	Heterogeneous nuclear ribonucleoprotein F	Homo sapiens	HNRNPF	HNRPF_HUMAN	-	√
P31943	Heterogeneous nuclear ribonucleoprotein H	Homo sapiens	HNRNPH1	HNRH1_HUMAN	√	-
P31942	Heterogeneous nuclear ribonucleoprotein H3	Homo sapiens	HNRNPH3	HNRH3_HUMAN	√	√
P61978	Heterogeneous nuclear ribonucleoprotein K	Homo sapiens	HNRNPK	HNRPK_HUMAN	√	√
P14866	Heterogeneous nuclear ribonucleoprotein L	Homo sapiens	HNRNPL	HNRPL_HUMAN	√	-
P52272	Heterogeneous nuclear ribonucleoprotein M	Homo sapiens	HNRNPM	HNRPM_HUMAN	√	√
O43390	Heterogeneous nuclear ribonucleoprotein R	Homo sapiens	HNRNPR	HNRPR_HUMAN	√	√
Q00839	Heterogeneous nuclear ribonucleoprotein U	Homo sapiens	HNRNPU	HNRPU_HUMAN	√	√
P22626	Heterogeneous nuclear ribonucleoproteins A2/B1	Homo sapiens	HNRNPA2B1	ROA2_HUMAN	√	√
P07910	Heterogeneous nuclear ribonucleoproteins C1/C2	Homo sapiens	HNRNPC	HNRPC_HUMAN	√	-
P19367	Hexokinase-1	Homo sapiens	HK1	HXK1_HUMAN	√	√
P09429	High mobility group protein B1	Homo sapiens	HMGB1	HMGB1_HUMAN	√	√
O15347	High mobility group protein B3	Homo sapiens	HMGB3	HMGB3_HUMAN	√	-
P49773	Histidine triad nucleotide-binding protein 1	Homo sapiens	HINT1	HINT1_HUMAN	-	√
Q9BX68	Histidine triad nucleotide-binding protein 2, mitochondrial	Homo sapiens	HINT2	HINT2_HUMAN	√	-
Q92522	Histone H1x	Homo sapiens	H1FX	H1X_HUMAN	√	√
Q96KK5	Histone H2A type 1-H	Homo sapiens	HIST1H2AH	H2A1H_HUMAN	√	√
Q99880	Histone H2B type 1-L	Homo sapiens	HIST1H2BL	H2B1L_HUMAN	√	√
P62805	Histone H4	Homo sapiens	HIST1H4A	H4_HUMAN	√	√
O95096	Homeobox protein Nkx-2.2	Homo sapiens	NKX2-2	NKX22_HUMAN	√	-
Q92839	Hyaluronan synthase 1	Homo sapiens	HAS1	HYAS1_HUMAN	√	-
Q45FY6	Hypoxanthine-guanine phosphoribosyltransferase	Sus scrofa	HPRT1	HPRT_PIG	√	√
Q9Y4L1	Hypoxia up-regulated protein 1	Homo sapiens	HYOU1	HYOU1_HUMAN	√	√
P01846	Ig lambda chain C region	Sus scrofa		LAC_PIG	√	√
O00629	Importin subunit alpha-4	Homo sapiens	KPNA4	IMA3_HUMAN	√	√
Q14974	Importin subunit beta-1	Homo sapiens	KPNB1	IMB1_HUMAN	√	√
Q15181	Inorganic pyrophosphatase	Homo sapiens	PPA1	IPYR_HUMAN	√	√
P20839	Inosine-5'-monophosphate dehydrogenase 1	Homo sapiens	IMPDH1	IMDH1_HUMAN	√	√
O77591	Inositol monophosphatase 1	Sus scrofa	IMPA1	IMPA1_PIG	√	√
P18084	Integrin beta-5	Homo sapiens	ITGB5	ITB5_HUMAN	-	√
Q17R60	Interphotoreceptor matrix proteoglycan 1	Homo sapiens	IMPG1	IMPG1_HUMAN	√	√
Q9BZV3	Interphotoreceptor matrix proteoglycan 2	Homo sapiens	IMPG2	IMPG2_HUMAN	√	√
P50213	Isocitrate dehydrogenase [NAD] subunit alpha, mitochondrial	Homo sapiens	IDH3A	IDH3A_HUMAN	√	√
P56471	Isocitrate dehydrogenase [NAD] subunit alpha, mitochondrial (Fragments)	Sus scrofa	IDH3A	IDH3A_PIG	√	√
O43837	Isocitrate dehydrogenase [NAD] subunit beta, mitochondrial	Homo sapiens	IDH3B	IDH3B_HUMAN	√	√
O75874	Isocitrate dehydrogenase [NADP] cytoplasmic	Homo sapiens	IDH1	IDHC_HUMAN	√	√
Q13907	Isopentenyl-diphosphate Delta-isomerase 1	Homo sapiens	IDI1	IDI1_HUMAN	√	√
P13645	Keratin, type I cytoskeletal 10	Homo sapiens	KRT10	K1C10_HUMAN	√	√
P35527	Keratin, type I cytoskeletal 9	Homo sapiens	KRT9	K1C9_HUMAN	√	√
P04264	Keratin, type II cytoskeletal 1	Homo sapiens	KRT1	K2C1_HUMAN	√	√
P35908	Keratin, type II cytoskeletal 2 epidermal	Homo sapiens	KRT2	K22E_HUMAN	√	√
P04259	Keratin, type II cytoskeletal 6B	Homo sapiens	KRT6B	K2C6B_HUMAN	√	√
Q86UP2	Kinectin	Homo sapiens	KTN1	KTN1_HUMAN	√	√
O60282	Kinesin heavy chain isoform 5C	Homo sapiens	KIF5C	KIF5C_HUMAN	√	√
P33176	Kinesin-1 heavy chain	Homo sapiens	KIF5B	KINH_HUMAN	√	-
Q12756	Kinesin-like protein KIF1A	Homo sapiens	KIF1A	KIF1A_HUMAN	√	√
O43896	Kinesin-like protein KIF1C	Homo sapiens	KIF1C	KIF1C_HUMAN	√	-
Q04760	Lactoylglutathione lyase	Homo sapiens	GLO1	LGUL_HUMAN	√	√
Q7L266	L-asparaginase	Homo sapiens	ASRGL1	ASGL1_HUMAN	√	√
Q9UQ13	Leucine-rich repeat protein SHOC-2	Homo sapiens	SHOC2	SHOC2_HUMAN	-	√
P80229	Leukocyte elastase inhibitor	Sus scrofa	SERPINB1	ILEU_PIG	√	√
Q9GKE8	Leukocyte surface antigen CD47	Sus scrofa	CD47	CD47_PIG	√	√
P00339	L-lactate dehydrogenase A chain	Sus scrofa	LDHA	LDHA_PIG	√	√
P00336	L-lactate dehydrogenase B chain	Sus scrofa	LDHB	LDHB_PIG	√	√
P07864	L-lactate dehydrogenase C chain	Homo sapiens	LDHC	LDHC_HUMAN	√	-
P36776	Lon protease homolog, mitochondrial	Homo sapiens	LONP1	LONM_HUMAN	√	√
Q9UKU0	Long-chain-fatty-acid--CoA ligase 6	Homo sapiens	ACSL6	ACSL6_HUMAN	√	√
P81693	Low molecular weight phosphotyrosine protein phosphatase	Sus scrofa	ACP1	PPAC_PIG	√	√
Q15046	Lysyl-tRNA synthetase	Homo sapiens	KARS	SYK_HUMAN	-	√
P80928	Macrophage migration inhibitory factor	Sus scrofa	MIF	MIF_PIG	√	√
Q14168	MAGUK p55 subfamily member 2	Homo sapiens	MPP2	MPP2_HUMAN	√	√
Q13368	MAGUK p55 subfamily member 3	Homo sapiens	MPP3	MPP3_HUMAN	-	√
P11708	Malate dehydrogenase, cytoplasmic	Sus scrofa	MDH1	MDHC_PIG	√	√
P00346	Malate dehydrogenase, mitochondrial	Sus scrofa	MDH2	MDHM_PIG	√	√
P43243	Matrin-3	Homo sapiens	MATR3	MATR3_HUMAN	√	√
Q9NRE1	Matrix metalloproteinase-26	Homo sapiens	MMP26	MMP26_HUMAN	√	-
Q05195	Max dimerization protein 1	Homo sapiens	MXD1	MAD1_HUMAN	√	-
P04001	Medium-wave-sensitive opsin 1	Homo sapiens	OPN1MW	OPSG_HUMAN	√	√
Q95250	Membrane-associated progesterone receptor component 1	Sus scrofa	PGRMC1	PGRC1_PIG	√	√
Q9H8H3	Methyltransferase-like protein 7A	Homo sapiens	METTL7A	MET7A_HUMAN	-	√
P79382	Microsomal glutathione S-transferase 1	Sus scrofa	MGST1	MGST1_PIG	√	√
O14880	Microsomal glutathione S-transferase 3	Homo sapiens	MGST3	MGST3_HUMAN	√	-
Q9UPN3	Microtubule-actin cross-linking factor 1, isoforms 1/2/3/5	Homo sapiens	MACF1	MACF1_HUMAN	√	√
P46821	Microtubule-associated protein 1B	Homo sapiens	MAP1B	MAP1B_HUMAN	√	√
P11137	Microtubule-associated protein 2	Homo sapiens	MAP2	MTAP2_HUMAN	√	-
Q15691	Microtubule-associated protein RP/EB family member 1	Homo sapiens	MAPRE1	MARE1_HUMAN	√	√
Q15555	Microtubule-associated protein RP/EB family member 2	Homo sapiens	MAPRE2	MARE2_HUMAN	√	√
Q9UPY8	Microtubule-associated protein RP/EB family member 3	Homo sapiens	MAPRE3	MARE3_HUMAN	√	√
Q9H492	Microtubule-associated proteins 1A/1B light chain 3A	Homo sapiens	MAP1LC3A	MLP3A_HUMAN	√	√
Q9GZQ8	Microtubule-associated proteins 1A/1B light chain 3B	Homo sapiens	MAP1LC3B	MLP3B_HUMAN	√	-
Q02978	Mitochondrial 2-oxoglutarate/malate carrier protein	Homo sapiens	SLC25A11	M2OM_HUMAN	√	√
Q9Y6C9	Mitochondrial carrier homolog 2	Homo sapiens	MTCH2	MTCH2_HUMAN	√	-
Q9Y3D6	Mitochondrial fission 1 protein	Homo sapiens	FIS1	FIS1_HUMAN	√	√
Q9H1K4	Mitochondrial glutamate carrier 2	Homo sapiens	SLC25A18	GHC2_HUMAN	√	-
Q9Y5L4	Mitochondrial import inner membrane translocase subunit Tim13	Homo sapiens	TIMM13	TIM13_HUMAN	√	√
O96008	Mitochondrial import receptor subunit TOM40 homolog	Homo sapiens	TOMM40	TOM40_HUMAN	√	√
P26038	Moesin	Homo sapiens	MSN	MOES_HUMAN	√	√
Q9BV23	Monoacylglycerol lipase ABHD6	Homo sapiens	ABHD6	ABHD6_HUMAN	√	√
O43196	MutS protein homolog 5	Homo sapiens	MSH5	MSH5_HUMAN	√	-
P60660	Myosin light polypeptide 6	Homo sapiens	MYL6	MYL6_HUMAN	√	√
P19105	Myosin regulatory light chain 12A	Homo sapiens	MYL12A	ML12A_HUMAN	√	√
P35580	Myosin-10	Homo sapiens	MYH10	MYH10_HUMAN	√	√
P35749	Myosin-11	Homo sapiens	MYH11	MYH11_HUMAN	√	√
Q7Z406	Myosin-14	Homo sapiens	MYH14	MYH14_HUMAN	√	√
P35579	Myosin-9	Homo sapiens	MYH9	MYH9_HUMAN	√	√
P58546	Myotrophin	Homo sapiens	MTPN	MTPN_HUMAN	√	√
O94760	N(G),N(G)-dimethylarginine dimethylaminohydrolase 1	Homo sapiens	DDAH1	DDAH1_HUMAN	√	√
O95865	N(G),N(G)-dimethylarginine dimethylaminohydrolase 2	Homo sapiens	DDAH2	DDAH2_HUMAN	√	-
Q0PIT9	NAD(P)H-hydrate epimerase	Sus scrofa	NAXE	NNRE_PIG	√	√
Q9UI09	NADH dehydrogenase [ubiquinone] 1 alpha subcomplex subunit 12	Homo sapiens	NDUFA12	NDUAC_HUMAN	√	-
Q9P0J0	NADH dehydrogenase [ubiquinone] 1 alpha subcomplex subunit 13	Homo sapiens	NDUFA13	NDUAD_HUMAN	√	√
O00483	NADH dehydrogenase [ubiquinone] 1 alpha subcomplex subunit 4	Homo sapiens	NDUFA4	NDUA4_HUMAN	√	√
Q16718	NADH dehydrogenase [ubiquinone] 1 alpha subcomplex subunit 5	Homo sapiens	NDUFA5	NDUA5_HUMAN	√	√
P56556	NADH dehydrogenase [ubiquinone] 1 alpha subcomplex subunit 6	Homo sapiens	NDUFA6	NDUA6_HUMAN	√	√
P51970	NADH dehydrogenase [ubiquinone] 1 alpha subcomplex subunit 8	Homo sapiens	NDUFA8	NDUA8_HUMAN	-	√
Q16795	NADH dehydrogenase [ubiquinone] 1 alpha subcomplex subunit 9, mitochondrial	Homo sapiens	NDUFA9	NDUA9_HUMAN	√	√
O95168	NADH dehydrogenase [ubiquinone] 1 beta subcomplex subunit 4	Homo sapiens	NDUFB4	NDUB4_HUMAN	√	√
P19404	NADH dehydrogenase [ubiquinone] flavoprotein 2, mitochondrial	Homo sapiens	NDUFV2	NDUV2_HUMAN	√	√
O75489	NADH dehydrogenase [ubiquinone] iron-sulfur protein 3, mitochondrial	Homo sapiens	NDUFS3	NDUS3_HUMAN	√	√
O43181	NADH dehydrogenase [ubiquinone] iron-sulfur protein 4, mitochondrial	Homo sapiens	NDUFS4	NDUS4_HUMAN	√	√
O00217	NADH dehydrogenase [ubiquinone] iron-sulfur protein 8, mitochondrial	Homo sapiens	NDUFS8	NDUS8_HUMAN	√	√
P83686	NADH-cytochrome b5 reductase 3 (Fragment)	Sus scrofa	CYB5R3	NB5R3_PIG	√	-
P28331	NADH-ubiquinone oxidoreductase 75 kDa subunit, mitochondrial	Homo sapiens	NDUFS1	NDUS1_HUMAN	√	√
O79874	NADH-ubiquinone oxidoreductase chain 1	Sus scrofa	MT-ND1	NU1M_PIG	√	√
O79880	NADH-ubiquinone oxidoreductase chain 3	Sus scrofa	MT-ND3	NU3M_PIG	-	√
Q29558	NADP-dependent malic enzyme (Fragment)	Sus scrofa	ME1	MAOX_PIG	√	√
O95777	N-alpha-acetyltransferase 38, NatC auxiliary subunit	Homo sapiens	LSM8	LSM8_HUMAN	√	√
Q13765	Nascent polypeptide-associated complex subunit alpha	Homo sapiens	NACA	NACA_HUMAN	√	√
Q9Y2A7	Nck-associated protein 1	Homo sapiens	NCKAP1	NCKP1_HUMAN	√	-
Q15843	NEDD8	Homo sapiens	NEDD8	NEDD8_HUMAN	√	-
P61081	NEDD8-conjugating enzyme Ubc12	Homo sapiens	UBE2M	UBC12_HUMAN	√	√
P13591	Neural cell adhesion molecule 1	Homo sapiens	NCAM1	NCAM1_HUMAN	√	√
O15394	Neural cell adhesion molecule 2	Homo sapiens	NCAM2	NCAM2_HUMAN	-	√
Q09666	Neuroblast differentiation-associated protein AHNAK	Homo sapiens	AHNAK	AHNK_HUMAN	√	-
A2RRP1	Neuroblastoma-amplified sequence	Homo sapiens	NBAS	NBAS_HUMAN	√	√
P61601	Neurocalcin-delta	Homo sapiens	NCALD	NCALD_HUMAN	√	-
Q9UBB6	Neurochondrin	Homo sapiens	NCDN	NCDN_HUMAN	√	√
O94856	Neurofascin	Homo sapiens	NFASC	NFASC_HUMAN	√	√
P51674	Neuronal membrane glycoprotein M6-a	Homo sapiens	GPM6A	GPM6A_HUMAN	√	√
P84074	Neuron-specific calcium-binding protein hippocalcin	Homo sapiens	HPCA	HPCA_HUMAN	√	√
P79403	Neutral alpha-glucosidase AB	Sus scrofa	GANAB	GANAB_PIG	√	√
P55769	NHP2-like protein 1	Homo sapiens	SNU13	NH2L1_HUMAN	√	-
P56941	Niemann-Pick C1 protein	Sus scrofa	NPC1	NPC1_PIG	√	√
P22307	Non-specific lipid-transfer protein	Homo sapiens	SCP2	NLTP_HUMAN	√	√
P61970	Nuclear transport factor 2	Homo sapiens	NUTF2	NTF2_HUMAN	√	√
P19338	Nucleolin	Homo sapiens	NCL	NUCL_HUMAN	√	-
P06748	Nucleophosmin	Homo sapiens	NPM1	NPM_HUMAN	√	-
P15531	Nucleoside diphosphate kinase A	Homo sapiens	NME1	NDKA_HUMAN	√	√
Q2EN76	Nucleoside diphosphate kinase B	Sus scrofa	NME2	NDKB_PIG	√	√
Q99733	Nucleosome assembly protein 1-like 4	Homo sapiens	NAP1L4	NP1L4_HUMAN	-	√
Q9NRP0	Oligosaccharyltransferase complex subunit TC	Homo sapiens	OSTC	OSTC_HUMAN	√	√
Q9NQR4	Omega-amidase NIT2	Homo sapiens	NIT2	NIT2_HUMAN	-	√
Q7YS99	Optineurin	Sus scrofa	OPTN	OPTN_PIG	√	-
Q9P0S3	ORM1-like protein 1	Homo sapiens	ORMDL1	ORML1_HUMAN	-	√
P20962	Parathymosin	Homo sapiens	PTMS	PTMS_HUMAN	√	√
P20472	Parvalbumin alpha	Homo sapiens	PVALB	PRVA_HUMAN	√	√
P62936	Peptidyl-prolyl cis-trans isomerase A	Sus scrofa	PPIA	PPIA_PIG	√	√
P23284	Peptidyl-prolyl cis-trans isomerase B	Homo sapiens	PPIB	PPIB_HUMAN	√	√
Q08752	Peptidyl-prolyl cis-trans isomerase D	Homo sapiens	PPID	PPID_HUMAN	-	√
P62942	Peptidyl-prolyl cis-trans isomerase FKBP1A	Homo sapiens	FKBP1A	FKB1A_HUMAN	√	√
P26885	Peptidyl-prolyl cis-trans isomerase FKBP2	Homo sapiens	FKBP2	FKBP2_HUMAN	-	√
Q02790	Peptidyl-prolyl cis-trans isomerase FKBP4	Homo sapiens	FKBP4	FKBP4_HUMAN	√	-
Q13526	Peptidyl-prolyl cis-trans isomerase NIMA-interacting 1	Homo sapiens	PIN1	PIN1_HUMAN	√	√
Q9H2H8	Peptidyl-prolyl cis-trans isomerase-like 3	Homo sapiens	PPIL3	PPIL3_HUMAN	√	-
P23942	Peripherin-2	Homo sapiens	PRPH2	PRPH2_HUMAN	√	-
Q06830	Peroxiredoxin-1	Homo sapiens	PRDX1	PRDX1_HUMAN	√	√
P52552	Peroxiredoxin-2 (Fragment)	Sus scrofa	PRDX2	PRDX2_PIG	√	√
Q13162	Peroxiredoxin-4	Homo sapiens	PRDX4	PRDX4_HUMAN	√	√
P30044	Peroxiredoxin-5, mitochondrial	Homo sapiens	PRDX5	PRDX5_HUMAN	√	√
Q9TSX9	Peroxiredoxin-6	Sus scrofa	PRDX6	PRDX6_PIG	√	√
Q9NSD9	Phenylalanine--tRNA ligase beta subunit	Homo sapiens	FARSB	SYFB_HUMAN	√	√
P20941	Phosducin	Homo sapiens	PDC	PHOS_HUMAN	√	√
Q00325	Phosphate carrier protein, mitochondrial	Homo sapiens	SLC25A3	MPCP_HUMAN	√	√
P30086	Phosphatidylethanolamine-binding protein 1	Homo sapiens	PEBP1	PEBP1_HUMAN	√	√
P42356	Phosphatidylinositol 4-kinase alpha	Homo sapiens	PI4KA	PI4KA_HUMAN	-	√
Q13492	Phosphatidylinositol-binding clathrin assembly protein	Homo sapiens	PICALM	PICAL_HUMAN	√	√
P36871	Phosphoglucomutase-1	Homo sapiens	PGM1	PGM1_HUMAN	√	√
Q96G03	Phosphoglucomutase-2	Homo sapiens	PGM2	PGM2_HUMAN	√	√
Q15124	Phosphoglucomutase-like protein 5	Homo sapiens	PGM5	PGM5_HUMAN	-	√
Q7SIB7	Phosphoglycerate kinase 1	Sus scrofa	PGK1	PGK1_PIG	√	√
P18669	Phosphoglycerate mutase 1	Homo sapiens	PGAM1	PGAM1_HUMAN	√	√
Q6ZUJ8	Phosphoinositide 3-kinase adapter protein 1	Homo sapiens	PIK3AP1	BCAP_HUMAN	√	-
P36968	Phospholipid hydroperoxide glutathione peroxidase, mitochondrial	Sus scrofa	GPX4	GPX4_PIG	√	√
Q9Y617	Phosphoserine aminotransferase	Homo sapiens	PSAT1	SERC_HUMAN	√	-
Q99569	Plakophilin-4	Homo sapiens	PKP4	PKP4_HUMAN	√	-
P23220	Plasma membrane calcium-transporting ATPase 1	Sus scrofa	ATP2B1	AT2B1_PIG	√	√
P23634	Plasma membrane calcium-transporting ATPase 4	Homo sapiens	ATP2B4	AT2B4_HUMAN	√	√
P68402	Platelet-activating factor acetylhydrolase IB subunit beta	Homo sapiens	PAFAH1B2	PA1B2_HUMAN	√	√
Q15102	Platelet-activating factor acetylhydrolase IB subunit gamma	Homo sapiens	PAFAH1B3	PA1B3_HUMAN	√	√
Q15365	Poly(rC)-binding protein 1	Homo sapiens	PCBP1	PCBP1_HUMAN	√	√
Q15366	Poly(rC)-binding protein 2	Homo sapiens	PCBP2	PCBP2_HUMAN	√	√
P57721	Poly(rC)-binding protein 3	Homo sapiens	PCBP3	PCBP3_HUMAN	√	√
P98161	Polycystin-1	Homo sapiens	PKD1	PKD1_HUMAN	√	-
P0CG48	Polyubiquitin-C	Homo sapiens	UBC	UBC_HUMAN	√	√
O60831	PRA1 family protein 2	Homo sapiens	PRAF2	PRAF2_HUMAN	√	√
O75915	PRA1 family protein 3	Homo sapiens	ARL6IP5	PRAF3_HUMAN	-	√
Q9UHV9	Prefoldin subunit 2	Homo sapiens	PFDN2	PFD2_HUMAN	√	-
P61758	Prefoldin subunit 3	Homo sapiens	VBP1	PFD3_HUMAN	√	√
Q9NQP4	Prefoldin subunit 4	Homo sapiens	PFDN4	PFD4_HUMAN	√	√
Q9Y3B4	Pre-mRNA branch site protein p14	Homo sapiens	SF3B6	SF3B6_HUMAN	√	-
Q6P2Q9	Pre-mRNA-processing-splicing factor 8	Homo sapiens	PRPF8	PRP8_HUMAN	√	√
P07602	Proactivator polypeptide	Homo sapiens	PSAP	SAP_HUMAN	√	√
P17844	Probable ATP-dependent RNA helicase DDX5	Homo sapiens	DDX5	DDX5_HUMAN	√	√
Q9H2U1	Probable ATP-dependent RNA helicase DHX36	Homo sapiens	DHX36	DHX36_HUMAN	√	-
Q9UKZ9	Procollagen C-endopeptidase enhancer 2	Homo sapiens	PCOLCE2	PCOC2_HUMAN	√	-
P07737	Profilin-1	Homo sapiens	PFN1	PROF1_HUMAN	√	√
P35080	Profilin-2	Homo sapiens	PFN2	PROF2_HUMAN	√	√
Q8WUM4	Programmed cell death 6-interacting protein	Homo sapiens	PDCD6IP	PDC6I_HUMAN	√	√
O14737	Programmed cell death protein 5	Homo sapiens	PDCD5	PDCD5_HUMAN	√	√
P35232	Prohibitin	Homo sapiens	PHB	PHB_HUMAN	√	√
Q99623	Prohibitin-2	Homo sapiens	PHB2	PHB2_HUMAN	√	√
Q07954	Prolow-density lipoprotein receptor-related protein 1	Homo sapiens	LRP1	LRP1_HUMAN	√	√
P48147	Prolyl endopeptidase	Homo sapiens	PREP	PPCE_HUMAN	√	√
Q15185	Prostaglandin E synthase 3	Homo sapiens	PTGES3	TEBP_HUMAN	√	√
Q29095	Prostaglandin-H2 D-isomerase	Sus scrofa	PTGDS	PTGDS_PIG	√	√
Q06323	Proteasome activator complex subunit 1	Homo sapiens	PSME1	PSME1_HUMAN	√	√
Q9UL46	Proteasome activator complex subunit 2	Homo sapiens	PSME2	PSME2_HUMAN	√	√
P25786	Proteasome subunit alpha type-1	Homo sapiens	PSMA1	PSA1_HUMAN	√	-
P25787	Proteasome subunit alpha type-2	Homo sapiens	PSMA2	PSA2_HUMAN	√	-
P25788	Proteasome subunit alpha type-3	Homo sapiens	PSMA3	PSA3_HUMAN	√	-
P25789	Proteasome subunit alpha type-4	Homo sapiens	PSMA4	PSA4_HUMAN	√	√
P28066	Proteasome subunit alpha type-5	Homo sapiens	PSMA5	PSA5_HUMAN	√	√
P60900	Proteasome subunit alpha type-6	Homo sapiens	PSMA6	PSA6_HUMAN	√	√
O14818	Proteasome subunit alpha type-7	Homo sapiens	PSMA7	PSA7_HUMAN	√	√
P49721	Proteasome subunit beta type-2	Homo sapiens	PSMB2	PSB2_HUMAN	√	√
P49720	Proteasome subunit beta type-3	Homo sapiens	PSMB3	PSB3_HUMAN	√	√
P28074	Proteasome subunit beta type-5	Homo sapiens	PSMB5	PSB5_HUMAN	√	-
P28072	Proteasome subunit beta type-6	Homo sapiens	PSMB6	PSB6_HUMAN	√	√
Q99873	Protein arginine N-methyltransferase 1	Homo sapiens	PRMT1	ANM1_HUMAN	√	√
O14744	Protein arginine N-methyltransferase 5	Homo sapiens	PRMT5	ANM5_HUMAN	√	-
O60888	Protein CutA	Homo sapiens	CUTA	CUTA_HUMAN	√	√
P07237	Protein disulfide-isomerase	Homo sapiens	P4HB	PDIA1_HUMAN	√	√
P30101	Protein disulfide-isomerase A3	Homo sapiens	PDIA3	PDIA3_HUMAN	√	√
Q15084	Protein disulfide-isomerase A6	Homo sapiens	PDIA6	PDIA6_HUMAN	√	√
Q99497	Protein DJ-1	Homo sapiens	PARK7	PARK7_HUMAN	√	√
Q96KD3	Protein FAM71F1	Homo sapiens	FAM71F1	F71F1_HUMAN	√	-
Q8N5M9	Protein jagunal homolog 1	Homo sapiens	JAGN1	JAGN1_HUMAN	√	-
P61326	Protein mago nashi homolog	Homo sapiens	MAGOH	MGN_HUMAN	√	√
Q7Z3U7	Protein MON2 homolog	Homo sapiens	MON2	MON2_HUMAN	√	-
Q9BPW8	Protein NipSnap homolog 1	Homo sapiens	NIPSNAP1	NIPS1_HUMAN	-	√
O75323	Protein NipSnap homolog 2	Homo sapiens	NIPSNAP2	NIPS2_HUMAN	√	-
Q96A00	Protein phosphatase 1 regulatory subunit 14A	Homo sapiens	PPP1R14A	PP14A_HUMAN	√	-
Q9Y570	Protein phosphatase methylesterase 1	Homo sapiens	PPME1	PPME1_HUMAN	√	-
A1XQR7	Protein QIL1	Sus scrofa	MIC13	MIC13_PIG	√	√
Q7L099	Protein RUFY3	Homo sapiens	RUFY3	RUFY3_HUMAN	-	√
P23297	Protein S100-A1	Homo sapiens	S100A1	S10A1_HUMAN	√	√
P31950	Protein S100-A11	Sus scrofa	S100A11	S10AB_PIG	√	√
Q9HCY8	Protein S100-A14	Homo sapiens	S100A14	S10AE_HUMAN	√	√
P06703	Protein S100-A6	Homo sapiens	S100A6	S10A6_HUMAN	-	√
Q01105	Protein SET	Homo sapiens	SET	SET_HUMAN	√	√
Q9Y2G9	Protein strawberry notch homolog 2	Homo sapiens	SBNO2	SBNO2_HUMAN	√	-
P53992	Protein transport protein Sec24C	Homo sapiens	SEC24C	SC24C_HUMAN	√	√
Q13432	Protein unc-119 homolog A	Homo sapiens	UNC119	U119A_HUMAN	√	-
Q9Y2J8	Protein-arginine deiminase type-2	Homo sapiens	PADI2	PADI2_HUMAN	-	√
P80895	Protein-L-isoaspartate(D-aspartate) O-methyltransferase	Sus scrofa	PCMT1	PIMT_PIG	√	√
Q04941	Proteolipid protein 2	Homo sapiens	PLP2	PLP2_HUMAN	√	√
P61457	Pterin-4-alpha-carbinolamine dehydratase	Homo sapiens	PCBD1	PHS_HUMAN	-	√
P55786	Puromycin-sensitive aminopeptidase	Homo sapiens	NPEPPS	PSA_HUMAN	√	√
O43865	Putative adenosylhomocysteinase 2	Homo sapiens	AHCYL1	SAHH2_HUMAN	√	√
Q58FF6	Putative heat shock protein HSP 90-beta 4	Homo sapiens	HSP90AB4P	H90B4_HUMAN	√	-
B2RPK0	Putative high mobility group protein B1-like 1	Homo sapiens	HMGB1P1	HGB1A_HUMAN	√	-
O43143	Putative pre-mRNA-splicing factor ATP-dependent RNA helicase DHX15	Homo sapiens	DHX15	DHX15_HUMAN	√	-
Q8IZP2	Putative protein FAM10A4	Homo sapiens	ST13P4	ST134_HUMAN	√	√
O46560	Pyridoxal kinase	Sus scrofa	PDXK	PDXK_PIG	√	-
P11498	Pyruvate carboxylase, mitochondrial	Homo sapiens	PC	PYC_HUMAN	√	√
P11177	Pyruvate dehydrogenase E1 component subunit beta, mitochondrial	Homo sapiens	PDHB	ODPB_HUMAN	√	√
P14618	Pyruvate kinase isozymes M1/M2	Homo sapiens	PKM	KPYM_HUMAN	√	√
P31150	Rab GDP dissociation inhibitor alpha	Homo sapiens	GDI1	GDIA_HUMAN	√	√
P50395	Rab GDP dissociation inhibitor beta	Homo sapiens	GDI2	GDIB_HUMAN	√	√
Q6IAA8	Ragulator complex protein LAMTOR1	Homo sapiens	LAMTOR1	LTOR1_HUMAN	√	-
Q9Y2Q5	Ragulator complex protein LAMTOR2	Homo sapiens	LAMTOR2	LTOR2_HUMAN	√	-
Q9UHA4	Ragulator complex protein LAMTOR3	Homo sapiens	LAMTOR3	LTOR3_HUMAN	√	√
Q0VGL1	Ragulator complex protein LAMTOR4	Homo sapiens	LAMTOR4	LTOR4_HUMAN	√	-
P52306	Rap1 GTPase-GDP dissociation stimulator 1	Homo sapiens	RAP1GDS1	GDS1_HUMAN	-	√
P46940	Ras GTPase-activating-like protein IQGAP1	Homo sapiens	IQGAP1	IQGA1_HUMAN	√	-
P63000	Ras-related C3 botulinum toxin substrate 1	Homo sapiens	RAC1	RAC1_HUMAN	√	-
P61026	Ras-related protein Rab-10	Homo sapiens	RAB10	RAB10_HUMAN	√	√
P62491	Ras-related protein Rab-11A	Homo sapiens	RAB11A	RB11A_HUMAN	√	√
P61106	Ras-related protein Rab-14	Homo sapiens	RAB14	RAB14_HUMAN	√	√
Q9NP72	Ras-related protein Rab-18	Homo sapiens	RAB18	RAB18_HUMAN	√	√
P62820	Ras-related protein Rab-1A	Homo Sapiens	RAB1A	RAB1A_HUMAN	√	-
Q9H0U4	Ras-related protein Rab-1B	Homo sapiens	RAB1B	RAB1B_HUMAN	√	√
Q9UL25	Ras-related protein Rab-21	Homo sapiens	RAB21	RAB21_HUMAN	-	√
P61019	Ras-related protein Rab-2A	Homo sapiens	RAB2A	RAB2A_HUMAN	√	√
Q06AU3	Ras-related protein Rab-3A	Sus scrofa	RAB3A	RAB3A_PIG	√	√
P20337	Ras-related protein Rab-3B	Homo sapiens	RAB3B	RAB3B_HUMAN	-	√
P20339	Ras-related protein Rab-5A	Homo sapiens	RAB5A	RAB5A_HUMAN	√	-
P61020	Ras-related protein Rab-5B	Homo sapiens	RAB5B	RAB5B_HUMAN	√	√
P51148	Ras-related protein Rab-5C	Homo sapiens	RAB5C	RAB5C_HUMAN	√	√
Q9NRW1	Ras-related protein Rab-6B	Homo sapiens	RAB6B	RAB6B_HUMAN	√	√
P51149	Ras-related protein Rab-7a	Homo sapiens	RAB7A	RAB7A_HUMAN	√	√
P11233	Ras-related protein Ral-A	Homo sapiens	RALA	RALA_HUMAN	√	√
P11234	Ras-related protein Ral-B	Homo sapiens	RALB	RALB_HUMAN	√	√
P62834	Ras-related protein Rap-1A	Homo sapiens	RAP1A	RAP1A_HUMAN	√	√
Q06AU2	Ras-related protein Rap-2a	Sus scrofa	RAP2A	RAP2A_PIG	-	√
P35243	Recoverin	Homo sapiens	RCVRN	RECO_HUMAN	√	√
P35249	Replication factor C subunit 4	Homo sapiens	RFC4	RFC4_HUMAN	√	-
Q15293	Reticulocalbin-1	Homo sapiens	RCN1	RCN1_HUMAN	√	√
Q16799	Reticulon-1	Homo sapiens	RTN1	RTN1_HUMAN	√	√
O95197	Reticulon-3	Homo sapiens	RTN3	RTN3_HUMAN	√	√
Q9NQC3	Reticulon-4	Homo sapiens	RTN4	RTN4_HUMAN	√	√
Q02846	Retinal guanylyl cyclase 1	Homo sapiens	GUCY2D	GUC2D_HUMAN	√	√
O43924	Retinal rod rhodopsin-sensitive cGMP 3',5'-cyclic phosphodiesterase subunit delta	Homo sapiens	PDE6D	PDE6D_HUMAN	√	√
P12271	Retinaldehyde-binding protein 1	Homo sapiens	RLBP1	RLBP1_HUMAN	√	√
P78363	Retinal-specific ATP-binding cassette transporter	Homo sapiens	ABCA4	ABCA4_HUMAN	-	√
Q16518	Retinoid isomerohydrolase	Homo sapiens	RPE65	RPE65_HUMAN	√	√
P09455	Retinol-binding protein 1	Homo sapiens	RBP1	RET1_HUMAN	√	√
P10745	Retinol-binding protein 3	Homo sapiens	RBP3	RET3_HUMAN	√	√
P12662	Retinol-binding protein 3 (Fragment)	Sus scrofa	RBP3	RET3_PIG	√	√
O15537	Retinoschisin	Homo sapiens	RS1	XLRS1_HUMAN	√	√
Q6ZSZ5	Rho guanine nucleotide exchange factor 18	Homo sapiens	ARHGEF18	ARHGI_HUMAN	-	√
O18766	Rhodopsin	Sus scrofa	RHO	OPSD_PIG	√	√
P08134	Rho-related GTP-binding protein RhoC	Homo sapiens	RHOC	RHOC_HUMAN	√	√
P10775	Ribonuclease inhibitor	Sus scrofa	RNH1	RINI_PIG	-	√
P52758	Ribonuclease UK114	Homo sapiens	RIDA	RIDA_HUMAN	√	√
P60891	Ribose-phosphate pyrophosphokinase 1	Homo sapiens	PRPS1	PRPS1_HUMAN	√	√
P35637	RNA-binding protein FUS	Homo sapiens	FUS	FUS_HUMAN	√	-
Q96DH6	RNA-binding protein Musashi homolog 2	Homo sapiens	MSI2	MSI2H_HUMAN	√	√
P16499	Rod cGMP-specific 3',5'-cyclic phosphodiesterase subunit alpha	Homo sapiens	PDE6A	PDE6A_HUMAN	√	√
P35913	Rod cGMP-specific 3',5'-cyclic phosphodiesterase subunit beta	Homo sapiens	PDE6B	PDE6B_HUMAN	√	√
Q03395	Rod outer segment membrane protein 1	Homo sapiens	ROM1	ROM1_HUMAN	√	√
P16615	Sarcoplasmic/endoplasmic reticulum calcium ATPase 2	Homo sapiens	ATP2A2	AT2A2_HUMAN	-	√
P79260	S-arrestin	Sus scrofa	SAG	ARRS_PIG	√	√
Q8MIZ3	Scavenger mRNA-decapping enzyme DcpS	Sus scrofa	DCPS	DCPS_PIG	√	-
Q13228	Selenium-binding protein 1	Homo sapiens	SELENBP1	SBP1_HUMAN	√	√
P62341	Selenoprotein T	Homo sapiens	SELENOT	SELT_HUMAN	√	-
P63302	Selenoprotein W	Homo sapiens	SELENOW	SELW_HUMAN	√	-
P35270	Sepiapterin reductase	Homo sapiens	SPR	SPRE_HUMAN	√	√
Q9NVA2	Septin-11	Homo sapiens	2011-09-01	SEP11_HUMAN	√	√
Q15019	Septin-2	Homo sapiens	2002-09-01	SEPT2_HUMAN	√	√
Q16181	Septin-7	Homo sapiens	2007-09-01	SEPT7_HUMAN	-	√
Q07955	Serine/arginine-rich splicing factor 1	Homo sapiens	SRSF1	SRSF1_HUMAN	√	√
P84103	Serine/arginine-rich splicing factor 3	Homo sapiens	SRSF3	SRSF3_HUMAN	√	√
Q29090	Serine/threonine-protein phosphatase 2A 55 kDa regulatory subunit B alpha isoform (Fragment)	Sus scrofa	PPP2R2A	2ABA_PIG	√	-
P54612	Serine/threonine-protein phosphatase 2A 65 kDa regulatory subunit A alpha isoform	Sus scrofa	PPP2R1A	2AAA_PIG	√	√
P11493	Serine/threonine-protein phosphatase 2A catalytic subunit beta isoform (Fragment)	Sus scrofa	PPP2CB	PP2AB_PIG	√	√
P36873	Serine/threonine-protein phosphatase PP1-gamma catalytic subunit	Homo sapiens	PPP1CC	PP1G_HUMAN	√	√
P09571	Serotransferrin	Sus scrofa	TF	TRFE_PIG	√	√
P08835	Serum albumin	Sus scrofa	ALB	ALBU_PIG	√	√
Q15165	Serum paraoxonase/arylesterase 2	Homo sapiens	PON2	PON2_HUMAN	√	√
P49591	Seryl-tRNA synthetase, cytoplasmic	Homo sapiens	SARS	SYSC_HUMAN	√	√
O75368	SH3 domain-binding glutamic acid-rich-like protein	Homo sapiens	SH3BGRL	SH3L1_HUMAN	√	√
Q9UJC5	SH3 domain-binding glutamic acid-rich-like protein 2	Homo sapiens	SH3BGRL2	SH3L2_HUMAN	√	-
Q9H299	SH3 domain-binding glutamic acid-rich-like protein 3	Homo sapiens	SH3BGRL3	SH3L3_HUMAN	√	√
Q8NEX9	Short-chain dehydrogenase/reductase family 9C member 7	Homo sapiens	SDR9C7	DR9C7_HUMAN	√	-
Q9NR45	Sialic acid synthase	Homo sapiens	NANS	SIAS_HUMAN	√	-
A5A761	Sideroflexin-1	Sus scrofa	SFXN1	SFXN1_PIG	-	√
P67812	Signal peptidase complex catalytic subunit SEC11A	Homo sapiens	SEC11A	SC11A_HUMAN	√	√
Q9BY50	Signal peptidase complex catalytic subunit SEC11C	Homo sapiens	SEC11C	SC11C_HUMAN	√	√
P37108	Signal recognition particle 14 kDa protein	Homo sapiens	SRP14	SRP14_HUMAN	√	√
Q764M5	Signal transducer and activator of transcription 1	Sus scrofa	STAT1	STAT1_PIG	-	√
Q04837	Single-stranded DNA-binding protein, mitochondrial	Homo sapiens	SSBP1	SSBP_HUMAN	-	√
P12757	Ski-like protein	Homo sapiens	SKIL	SKIL_HUMAN	√	-
P0DMP2	SLIT-ROBO Rho GTPase-activating protein 2B	Homo sapiens	SRGAP2B	SRG2B_HUMAN	√	√
P62304	Small nuclear ribonucleoprotein E	Homo sapiens	SNRPE	RUXE_HUMAN	√	√
P62308	Small nuclear ribonucleoprotein G	Homo sapiens	SNRPG	RUXG_HUMAN	√	√
P62314	Small nuclear ribonucleoprotein Sm D1	Homo Sapiens	SNRPD1	SMD1_HUMAN	√	-
P62316	Small nuclear ribonucleoprotein Sm D2	Homo sapiens	SNRPD2	SMD2_HUMAN	√	√
P62318	Small nuclear ribonucleoprotein Sm D3	Homo sapiens	SNRPD3	SMD3_HUMAN	√	√
P63162	Small nuclear ribonucleoprotein-associated protein N	Homo sapiens	SNRPN	RSMN_HUMAN	√	√
P61956	Small ubiquitin-related modifier 2	Homo sapiens	SUMO2	SUMO2_HUMAN	√	√
P30531	Sodium- and chloride-dependent GABA transporter 1	Homo sapiens	SLC6A1	SC6A1_HUMAN	-	√
Q9Y6M7	Sodium bicarbonate cotransporter 3	Homo sapiens	SLC4A7	S4A7_HUMAN	√	√
P05023	Sodium/potassium-transporting ATPase subunit alpha-1	Homo sapiens	ATP1A1	AT1A1_HUMAN	√	√
P13637	Sodium/potassium-transporting ATPase subunit alpha-3	Homo sapiens	ATP1A3	AT1A3_HUMAN	√	√
P05027	Sodium/potassium-transporting ATPase subunit beta-1	Sus scrofa	ATP1B1	AT1B1_PIG	√	√
P14415	Sodium/potassium-transporting ATPase subunit beta-2	Homo sapiens	ATP1B2	AT1B2_HUMAN	√	√
P54709	Sodium/potassium-transporting ATPase subunit beta-3	Homo sapiens	ATP1B3	AT1B3_HUMAN	√	√
Q6U841	Sodium-driven chloride bicarbonate exchanger	Homo sapiens	SLC4A10	S4A10_HUMAN	√	√
Q9H2X9	Solute carrier family 12 member 5	Homo sapiens	SLC12A5	S12A5_HUMAN	√	√
P11166	Solute carrier family 2, facilitated glucose transporter member 1	Homo sapiens	SLC2A1	GTR1_HUMAN	√	√
P30626	Sorcin	Homo sapiens	SRI	SORCN_HUMAN	√	√
Q9UMY4	Sorting nexin-12	Homo sapiens	SNX12	SNX12_HUMAN	√	-
O60493	Sorting nexin-3	Homo sapiens	SNX3	SNX3_HUMAN	√	-
Q13813	Spectrin alpha chain, brain	Homo sapiens	SPTAN1	SPTN1_HUMAN	√	√
Q01082	Spectrin beta chain, brain 1	Homo sapiens	SPTBN1	SPTB2_HUMAN	√	√
P11277	Spectrin beta chain, erythrocyte	Homo sapiens	SPTB	SPTB1_HUMAN	-	√
Q2IA00	Sperm flagellar protein 2	Sus scrofa	SPEF2	SPEF2_PIG	√	-
Q9NPE6	Sperm-associated antigen 4 protein	Homo sapiens	SPAG4	SPAG4_HUMAN	√	-
P63208	S-phase kinase-associated protein 1	Homo sapiens	SKP1	SKP1_HUMAN	√	√
O75533	Splicing factor 3B subunit 1	Homo sapiens	SF3B1	SF3B1_HUMAN	-	√
Q15393	Splicing factor 3B subunit 3	Homo sapiens	SF3B3	SF3B3_HUMAN	√	-
Q29350	Splicing factor U2AF 35 kDa subunit (Fragment)	Sus scrofa	U2AF1	U2AF1_PIG	-	√
P26368	Splicing factor U2AF 65 kDa subunit	Homo sapiens	U2AF2	U2AF2_HUMAN	-	√
P16949	Stathmin	Homo sapiens	STMN1	STMN1_HUMAN	√	√
Q9UJZ1	Stomatin-like protein 2	Homo sapiens	STOML2	STML2_HUMAN	√	√
P38646	Stress-70 protein, mitochondrial	Homo sapiens	HSPA9	GRP75_HUMAN	√	√
P31948	Stress-induced-phosphoprotein 1	Homo sapiens	STIP1	STIP1_HUMAN	√	-
P31040	Succinate dehydrogenase [ubiquinone] flavoprotein subunit, mitochondrial	Homo sapiens	SDHA	SDHA_HUMAN	√	√
P21912	Succinate dehydrogenase [ubiquinone] iron-sulfur subunit, mitochondrial	Homo sapiens	SDHB	SDHB_HUMAN	√	√
O19069	Succinyl-CoA ligase [ADP/GDP-forming] subunit alpha, mitochondrial	Sus scrofa	SUCLG1	SUCA_PIG	√	√
O97580	Succinyl-CoA ligase [ADP-forming] subunit beta, mitochondrial (Fragment)	Sus scrofa	SUCLA2	SUCB1_PIG	√	√
Q9Y6N5	Sulfide:quinone oxidoreductase, mitochondrial	Homo sapiens	SQOR	SQOR_HUMAN	√	-
P04178	Superoxide dismutase [Cu-Zn]	Sus scrofa	SOD1	SODC_PIG	√	√
P04179	Superoxide dismutase [Mn], mitochondrial	Homo sapiens	SOD2	SODM_HUMAN	√	√
P28768	Superoxide dismutase [Mn], mitochondrial (Fragment)	Sus scrofa	SOD2	SODM_PIG	√	√
O15260	Surfeit locus protein 4	Homo sapiens	SURF4	SURF4_HUMAN	√	√
Q7L0J3	Synaptic vesicle glycoprotein 2A	Homo sapiens	SV2A	SV2A_HUMAN	√	√
Q7L1I2	Synaptic vesicle glycoprotein 2B	Homo sapiens	SV2B	SV2B_HUMAN	√	√
Q9HCJ6	Synaptic vesicle membrane protein VAT-1 homolog-like	Homo sapiens	VAT1L	VAT1L_HUMAN	√	√
O43759	Synaptogyrin-1	Homo sapiens	SYNGR1	SNG1_HUMAN	√	√
O43426	Synaptojanin-1	Homo sapiens	SYNJ1	SYNJ1_HUMAN	√	√
P08247	Synaptophysin	Homo sapiens	SYP	SYPH_HUMAN	√	√
P60880	Synaptosomal-associated protein 25	Homo sapiens	SNAP25	SNP25_HUMAN	√	√
P21579	Synaptotagmin-1	Homo sapiens	SYT1	SYT1_HUMAN	√	√
Q86Y82	Syntaxin-12	Homo sapiens	STX12	STX12_HUMAN	√	-
Q13277	Syntaxin-3	Homo sapiens	STX3	STX3_HUMAN	√	-
P61764	Syntaxin-binding protein 1	Homo sapiens	STXBP1	STXB1_HUMAN	√	√
Q9Y4G6	Talin-2	Homo sapiens	TLN2	TLN2_HUMAN	√	-
O60784	Target of Myb protein 1	Homo sapiens	TOM1	TOM1_HUMAN	√	√
P17987	T-complex protein 1 subunit alpha	Homo sapiens	TCP1	TCPA_HUMAN	√	√
P78371	T-complex protein 1 subunit beta	Homo sapiens	CCT2	TCPB_HUMAN	√	√
P50991	T-complex protein 1 subunit delta	Homo sapiens	CCT4	TCPD_HUMAN	√	√
P48643	T-complex protein 1 subunit epsilon	Homo sapiens	CCT5	TCPE_HUMAN	√	√
Q99832	T-complex protein 1 subunit eta	Homo sapiens	CCT7	TCPH_HUMAN	√	√
P49368	T-complex protein 1 subunit gamma	Homo sapiens	CCT3	TCPG_HUMAN	√	√
P50990	T-complex protein 1 subunit theta	Homo sapiens	CCT8	TCPQ_HUMAN	√	√
P40227	T-complex protein 1 subunit zeta	Homo sapiens	CCT6A	TCPZ_HUMAN	√	√
Q8IYF3	Testis-expressed sequence 11 protein	Homo sapiens	TEX11	TEX11_HUMAN	-	√
P47788	Thimet oligopeptidase	Sus scrofa	THOP1	THOP1_PIG	-	√
P82460	Thioredoxin	Sus scrofa	TXN	THIO_PIG	√	√
Q99757	Thioredoxin, mitochondrial	Homo sapiens	TXN2	THIOM_HUMAN	√	√
P30048	Thioredoxin-dependent peroxide reductase, mitochondrial	Homo sapiens	PRDX3	PRDX3_HUMAN	√	√
P26639	Threonine--tRNA ligase, cytoplasmic	Homo sapiens	TARS	SYTC_HUMAN	-	√
Q9H0E2	Toll-interacting protein	Homo sapiens	TOLLIP	TOLIP_HUMAN	√	√
Q6ZVM7	TOM1-like protein 2	Homo sapiens	TOM1L2	TM1L2_HUMAN	√	√
Q9NXH8	Torsin family protein C9orf167	Homo sapiens	TOR4A	TOR4A_HUMAN	-	√
Q9Y5R8	Trafficking protein particle complex subunit 1	Homo sapiens	TRAPPC1	TPPC1_HUMAN	√	√
F1SRI0	Trafficking protein particle complex subunit 2	Sus scrofa	TRAPPC2	TPPC2_PIG	√	√
Q9UL33	Trafficking protein particle complex subunit 2-like protein	Homo sapiens	TRAPPC2L	TPC2L_HUMAN	√	√
Q9TV69	Trans-1,2-dihydrobenzene-1,2-diol dehydrogenase	Sus scrofa	DHDH	DHDH_PIG	√	√
Q9NZ01	Trans-2,3-enoyl-CoA reductase	Homo sapiens	TECR	TECR_HUMAN	√	-
P37837	Transaldolase	Homo sapiens	TALDO1	TALDO_HUMAN	√	√
Q15369	Transcription elongation factor B polypeptide 1	Homo sapiens	ELOC	ELOC_HUMAN	√	-
Q13263	Transcription intermediary factor 1-beta	Homo sapiens	TRIM28	TIF1B_HUMAN	√	-
Q00577	Transcriptional activator protein Pur-alpha	Homo sapiens	PURA	PURA_HUMAN	√	√
P02786	Transferrin receptor protein 1	Homo sapiens	TFRC	TFR1_HUMAN	√	√
Q9UI15	Transgelin-3	Homo sapiens	TAGLN3	TAGL3_HUMAN	√	√
P55072	Transitional endoplasmic reticulum ATPase	Homo sapiens	VCP	TERA_HUMAN	√	√
P29401	Transketolase	Homo sapiens	TKT	TKT_HUMAN	√	√
Q15631	Translin	Homo sapiens	TSN	TSN_HUMAN	√	√
P51571	Translocon-associated protein subunit delta	Homo sapiens	SSR4	SSRD_HUMAN	√	√
P49755	Transmembrane emp24 domain-containing protein 10	Homo sapiens	TMED10	TMEDA_HUMAN	√	√
Q9Y3B3	Transmembrane emp24 domain-containing protein 7	Homo sapiens	TMED7	TMED7_HUMAN	-	√
Q9P0I2	Transmembrane protein 111	Homo sapiens	EMC3	EMC3_HUMAN	-	√
Q9Y6G1	Transmembrane protein 14A	Homo sapiens	TMEM14A	TM14A_HUMAN	√	√
P57088	Transmembrane protein 33	Homo sapiens	TMEM33	TMM33_HUMAN	√	√
P56557	Transmembrane protein 50B	Homo sapiens	TMEM50B	TM50B_HUMAN	√	-
P50390	Transthyretin	Sus scrofa	TTR	TTHY_PIG	√	√
Q29554	Trifunctional enzyme subunit alpha, mitochondrial	Sus scrofa	HADHA	ECHA_PIG	√	√
Q9H2D6	TRIO and F-actin-binding protein	Homo sapiens	TRIOBP	TARA_HUMAN	√	-
Q29371	Triosephosphate isomerase	Sus scrofa	TPI1	TPIS_PIG	√	√
Q9Y3I0	tRNA-splicing ligase RtcB homolog	Homo sapiens	RTCB	RTCB_HUMAN	-	√
P67936	Tropomyosin alpha-4 chain	Homo sapiens	TPM4	TPM4_HUMAN	√	√
P00761	Trypsin	Sus scrofa		TRYP_PIG	√	√
Q71U36	Tubulin alpha-1A chain	Homo sapiens	TUBA1A	TBA1A_HUMAN	√	√
P68363	Tubulin alpha-1B chain	Homo sapiens	TUBA1B	TBA1B_HUMAN	√	√
Q9BQE3	Tubulin alpha-1C chain	Homo sapiens	TUBA1C	TBA1C_HUMAN	√	√
P68366	Tubulin alpha-4A chain	Homo sapiens	TUBA4A	TBA4A_HUMAN	√	√
Q9NY65	Tubulin alpha-8 chain	Homo sapiens	TUBA8	TBA8_HUMAN	√	√
P02554	Tubulin beta chain	Sus scrofa		TBB_PIG	√	√
Q13885	Tubulin beta-2A chain	Homo sapiens	TUBB2A	TBB2A_HUMAN	√	√
Q9BVA1	Tubulin beta-2B chain	Homo sapiens	TUBB2B	TBB2B_HUMAN	-	√
Q13509	Tubulin beta-3 chain	Homo sapiens	TUBB3	TBB3_HUMAN	√	√
P04350	Tubulin beta-4A chain	Homo sapiens	TUBB4A	TBB4A_HUMAN	√	√
P68371	Tubulin beta-4B chain	Homo sapiens	TUBB4B	TBB4B_HUMAN	√	√
P07437	Tubulin beta-5 chain	Homo sapiens	TUBB	TBB5_HUMAN	√	√
Q9BUF5	Tubulin beta-6 chain	Homo sapiens	TUBB6	TBB6_HUMAN	√	√
O75347	Tubulin-specific chaperone A	Homo sapiens	TBCA	TBCA_HUMAN	-	√
P55327	Tumor protein D52	Homo sapiens	TPD52	TPD52_HUMAN	√	√
P09661	U2 small nuclear ribonucleoprotein A'	Homo sapiens	SNRPA1	RU2A_HUMAN	√	-
O75643	U5 small nuclear ribonucleoprotein 200 kDa helicase	Homo sapiens	SNRNP200	U520_HUMAN	-	√
Q9Y333	U6 snRNA-associated Sm-like protein LSm2	Homo sapiens	LSM2	LSM2_HUMAN	√	√
P62312	U6 snRNA-associated Sm-like protein LSm6	Homo sapiens	LSM6	LSM6_HUMAN	√	√
P45974	Ubiquitin carboxyl-terminal hydrolase 5	Homo sapiens	USP5	UBP5_HUMAN	√	√
Q93009	Ubiquitin carboxyl-terminal hydrolase 7	Homo sapiens	USP7	UBP7_HUMAN	√	-
Q6SEG5	Ubiquitin carboxyl-terminal hydrolase isozyme L1	Sus scrofa	UCHL1	UCHL1_PIG	√	√
P15374	Ubiquitin carboxyl-terminal hydrolase isozyme L3	Homo sapiens	UCHL3	UCHL3_HUMAN	√	-
Q96FW1	Ubiquitin thioesterase OTUB1	Homo sapiens	OTUB1	OTUB1_HUMAN	√	√
P61077	Ubiquitin-conjugating enzyme E2 D3	Homo Sapiens	UBE2D3	UB2D3_HUMAN	√	√
P61086	Ubiquitin-conjugating enzyme E2 K	Homo sapiens	UBE2K	UBE2K_HUMAN	√	√
P68036	Ubiquitin-conjugating enzyme E2 L3	Homo sapiens	UBE2L3	UB2L3_HUMAN	√	√
P61088	Ubiquitin-conjugating enzyme E2 N	Homo sapiens	UBE2N	UBE2N_HUMAN	√	√
Q15819	Ubiquitin-conjugating enzyme E2 variant 2	Homo sapiens	UBE2V2	UB2V2_HUMAN	√	√
P22314	Ubiquitin-like modifier-activating enzyme 1	Homo sapiens	UBA1	UBA1_HUMAN	√	√
Q9NYU2	UDP-glucose:glycoprotein glucosyltransferase 1	Homo sapiens	UGGT1	UGGG1_HUMAN	√	√
Q29561	UMP-CMP kinase	Sus scrofa	CMPK1	KCY_PIG	√	√
Q9H693	Uncharacterized protein C16orf95	Homo sapiens	C16orf95	CP095_HUMAN	-	√
Q5SQH8	Uncharacterized protein C6orf136	Homo sapiens	C6orf136	CF136_HUMAN	√	√
Q9Y4I1	Unconventional myosin-Va	Homo sapiens	MYO5A	MYO5A_HUMAN	√	√
Q29122	Unconventional myosin-VI	Sus scrofa	MYO6	MYO6_PIG	√	√
Q969H8	UPF0556 protein C19orf10	Homo sapiens	MYDGF	MYDGF_HUMAN	√	√
Q9Y224	UPF0568 protein C14orf166	Homo sapiens	C14orf166	CN166_HUMAN	√	√
Q96IX5	Up-regulated during skeletal muscle growth protein 5	Homo sapiens	USMG5	USMG5_HUMAN	√	√
Q16851	UTP--glucose-1-phosphate uridylyltransferase	Homo sapiens	UGP2	UGPA_HUMAN	-	√
O75436	Vacuolar protein sorting-associated protein 26A	Homo sapiens	VPS26A	VP26A_HUMAN	-	√
Q9UBQ0	Vacuolar protein sorting-associated protein 29	Homo sapiens	VPS29	VPS29_HUMAN	√	-
Q96QK1	Vacuolar protein sorting-associated protein 35	Homo sapiens	VPS35	VPS35_HUMAN	√	√
Q9BRG1	Vacuolar protein-sorting-associated protein 25	Homo sapiens	VPS25	VPS25_HUMAN	√	√
Q86WA6	Valacyclovir hydrolase	Homo sapiens	BPHL	BPHL_HUMAN	√	-
Q9Y3E0	Vesicle transport protein GOT1B	Homo sapiens	GOLT1B	GOT1B_HUMAN	-	√
P23763	Vesicle-associated membrane protein 1	Homo sapiens	VAMP1	VAMP1_HUMAN	-	√
P63027	Vesicle-associated membrane protein 2	Homo sapiens	VAMP2	VAMP2_HUMAN	√	√
Q9P0L0	Vesicle-associated membrane protein-associated protein A	Homo sapiens	VAPA	VAPA_HUMAN	√	√
A5GFS8	Vesicle-associated membrane protein-associated protein B	Sus scrofa	VAPB	VAPB_PIG	√	√
O95292	Vesicle-associated membrane protein-associated protein B/C	Homo sapiens	VAPB	VAPB_HUMAN	√	√
P46459	Vesicle-fusing ATPase	Homo sapiens	NSF	NSF_HUMAN	√	√
O75396	Vesicle-trafficking protein SEC22b	Homo sapiens	SEC22B	SC22B_HUMAN	√	√
P08670	Vimentin	Homo sapiens	VIM	VIME_HUMAN	√	√
P62760	Visinin-like protein 1	Homo sapiens	VSNL1	VISL1_HUMAN	√	√
Q8N0U8	Vitamin K epoxide reductase complex subunit 1-like protein 1	Homo sapiens	VKORC1L1	VKORL_HUMAN	√	-
P48819	Vitronectin	Sus scrofa	VTN	VTNC_PIG	√	-
P21796	Voltage-dependent anion-selective channel protein 1	Homo sapiens	VDAC1	VDAC1_HUMAN	√	√
P45880	Voltage-dependent anion-selective channel protein 2	Homo sapiens	VDAC2	VDAC2_HUMAN	√	√
Q9Y277	Voltage-dependent anion-selective channel protein 3	Homo sapiens	VDAC3	VDAC3_HUMAN	√	√
Q93050	V-type proton ATPase 116 kDa subunit a isoform 1	Homo sapiens	ATP6V0A1	VPP1_HUMAN	√	√
P38606	V-type proton ATPase catalytic subunit A	Homo sapiens	ATP6V1A	VATA_HUMAN	√	√
P21281	V-type proton ATPase subunit B, brain isoform	Homo sapiens	ATP6V1B2	VATB2_HUMAN	√	√
P21283	V-type proton ATPase subunit C 1	Homo sapiens	ATP6V1C1	VATC1_HUMAN	√	√
Q9Y5K8	V-type proton ATPase subunit D	Homo sapiens	ATP6V1D	VATD_HUMAN	√	√
P61421	V-type proton ATPase subunit d 1	Homo sapiens	ATP6V0D1	VA0D1_HUMAN	√	√
P36543	V-type proton ATPase subunit E 1	Homo sapiens	ATP6V1E1	VATE1_HUMAN	√	√
Q16864	V-type proton ATPase subunit F	Homo sapiens	ATP6V1F	VATF_HUMAN	√	√
O75348	V-type proton ATPase subunit G 1	Homo sapiens	ATP6V1G1	VATG1_HUMAN	√	√
Q9TSV6	V-type proton ATPase subunit G 2	Sus scrofa	ATP6V1G2	VATG2_PIG	-	√
Q9UI12	V-type proton ATPase subunit H	Homo sapiens	ATP6V1H	VATH_HUMAN	√	√
Q9Y4E6	WD repeat-containing protein 7	Homo sapiens	WDR7	WDR7_HUMAN	√	√
Q9NQW7	Xaa-Pro aminopeptidase 1	Homo sapiens	XPNPEP1	XPP1_HUMAN	√	√

## Sheet: Overview proteins - TFA
Accession	Description	Species	Gene name	Gene entry	Detected by ZIPTIP®	Detected by SOLAµTM
P61604	10 kDa heat shock protein, mitochondrial	Homo sapiens	HSPE1	CH10_HUMAN	√	√
P31946	14-3-3 protein beta/alpha	Homo sapiens	YWHAB	1433B_HUMAN	√	-
P62258	14-3-3 protein epsilon	Homo sapiens	YWHAE	1433E_HUMAN	√	√
P61981	14-3-3 protein gamma	Homo sapiens	YWHAG	1433G_HUMAN	√	√
P27348	14-3-3 protein theta	Homo sapiens	YWHAQ	1433T_HUMAN	√	√
P63104	14-3-3 protein zeta/delta	Homo sapiens	YWHAZ	1433Z_HUMAN	√	√
Q99460	26S proteasome non-ATPase regulatory subunit 1	Homo sapiens	PSMD1	PSMD1_HUMAN	√	√
O43242	26S proteasome non-ATPase regulatory subunit 3	Homo sapiens	PSMD3	PSMD3_HUMAN	√	√
P51665	26S proteasome non-ATPase regulatory subunit 7	Homo sapiens	PSMD7	PSMD7_HUMAN	√	√
P31937	3-hydroxyisobutyrate dehydrogenase, mitochondrial	Homo sapiens	HIBADH	3HIDH_HUMAN	√	-
P46783	40S ribosomal protein S10	Homo sapiens	RPS10	RS10_HUMAN	√	√
P62280	40S ribosomal protein S11	Homo sapiens	RPS11	RS11_HUMAN	√	√
P62279	40S ribosomal protein S13 (Fragment)	Sus scrofa	RPS13	RS13_PIG	√	√
P62263	40S ribosomal protein S14	Homo sapiens	RPS14	RS14_HUMAN	√	√
Q29201	40S ribosomal protein S16	Sus scrofa	RPS16	RS16_PIG	√	√
Q29308	40S ribosomal protein S19 (Fragment)	Sus scrofa	RPS19	RS19_PIG	√	√
P15880	40S ribosomal protein S2	Homo sapiens	RPS2	RS2_HUMAN	√	√
P60866	40S ribosomal protein S20	Homo sapiens	RPS20	RS20_HUMAN	√	√
P62266	40S ribosomal protein S23	Homo sapiens	RPS23	RS23_HUMAN	√	√
P62847	40S ribosomal protein S24	Homo sapiens	RPS24	RS24_HUMAN	√	√
P62851	40S ribosomal protein S25	Homo sapiens	RPS25	RS25_HUMAN	√	√
P49171	40S ribosomal protein S26	Sus scrofa	RPS26	RS26_PIG	√	√
Q6QAT1	40S ribosomal protein S28	Sus scrofa	RPS28	RS28_PIG	√	√
Q0Z8U2	40S ribosomal protein S3	Sus scrofa	RPS3	RS3_PIG	√	√
P61247	40S ribosomal protein S3a	Homo sapiens	RPS3A	RS3A_HUMAN	√	√
P46782	40S ribosomal protein S5	Homo sapiens	RPS5	RS5_HUMAN	√	√
P62753	40S ribosomal protein S6	Homo sapiens	RPS6	RS6_HUMAN	√	√
P62081	40S ribosomal protein S7	Homo sapiens	RPS7	RS7_HUMAN	√	√
Q8NHW5	60S acidic ribosomal protein P0-like	Homo sapiens	RPLP0P6	RLA0L_HUMAN	√	√
P05386	60S acidic ribosomal protein P1	Homo sapiens	RPLP1	RLA1_HUMAN	√	√
Q29315	60S acidic ribosomal protein P2	Sus scrofa	RPLP2	RLA2_PIG	√	√
P53027	60S ribosomal protein L10a (Fragment)	Sus scrofa	RPL10A	RL10A_PIG	√	√
P30050	60S ribosomal protein L12	Homo sapiens	RPL12	RL12_HUMAN	√	√
P26373	60S ribosomal protein L13	Homo sapiens	RPL13	RL13_HUMAN	√	√
P18621	60S ribosomal protein L17	Homo sapiens	RPL17	RL17_HUMAN	√	√
Q07020	60S ribosomal protein L18	Homo sapiens	RPL18	RL18_HUMAN	√	√
P46778	60S ribosomal protein L21	Homo sapiens	RPL21	RL21_HUMAN	√	√
P67985	60S ribosomal protein L22	Sus scrofa	RPL22	RL22_PIG	-	√
P62831	60S ribosomal protein L23	Sus scrofa	RPL23	RL23_PIG	√	√
P62750	60S ribosomal protein L23a	Homo sapiens	RPL23A	RL23A_HUMAN	√	√
P61254	60S ribosomal protein L26	Homo sapiens	RPL26	RL26_HUMAN	√	√
A1XQU5	60S ribosomal protein L27	Sus scrofa	RPL27	RL27_PIG	√	√
P46776	60S ribosomal protein L27a	Homo sapiens	RPL27A	RL27A_HUMAN	√	√
P46779	60S ribosomal protein L28	Homo sapiens	RPL28	RL28_HUMAN	√	√
P62888	60S ribosomal protein L30	Homo sapiens	RPL30	RL30_HUMAN	√	√
P62899	60S ribosomal protein L31	Homo sapiens	RPL31	RL31_HUMAN	√	√
Q6QAT0	60S ribosomal protein L32	Sus scrofa	RPL32	RL32_PIG	√	√
P42766	60S ribosomal protein L35	Homo sapiens	RPL35	RL35_HUMAN	√	√
Q9Y3U8	60S ribosomal protein L36	Homo sapiens	RPL36	RL36_HUMAN	√	√
P61513	60S ribosomal protein L37a	Homo sapiens	RPL37A	RL37A_HUMAN	√	√
P63173	60S ribosomal protein L38	Homo sapiens	RPL38	RL38_HUMAN	√	√
P36578	60S ribosomal protein L4	Homo sapiens	RPL4	RL4_HUMAN	√	√
Q2YGT9	60S ribosomal protein L6	Sus scrofa	RPL6	RL6_PIG	√	√
P18124	60S ribosomal protein L7	Homo sapiens	RPL7	RL7_HUMAN	√	√
P62424	60S ribosomal protein L7a	Homo sapiens	RPL7A	RL7A_HUMAN	√	√
P62917	60S ribosomal protein L8	Homo sapiens	RPL8	RL8_HUMAN	√	√
Q2HYU2	6-phosphofructokinase, muscle type	Sus scrofa	PFKM	PFKAM_PIG	√	√
P14332	6-phosphogluconate dehydrogenase, decarboxylating (Fragment)	Sus scrofa	PGD	6PGD_PIG	√	√
P11021	78 kDa glucose-regulated protein	Homo sapiens	HSPA5	GRP78_HUMAN	√	√
P39687	Acidic leucine-rich nuclear phosphoprotein 32 family member A	Homo sapiens	ANP32A	AN32A_HUMAN	√	√
P16276	Aconitate hydratase, mitochondrial	Sus scrofa	ACO2	ACON_PIG	√	√
P63261	Actin, cytoplasmic 2	Homo sapiens	ACTG1	ACTG_HUMAN	√	√
O15145	Actin-related protein 2/3 complex subunit 3	Homo sapiens	ARPC3	ARPC3_HUMAN	-	√
P59998	Actin-related protein 2/3 complex subunit 4	Homo sapiens	ARPC4	ARPC4_HUMAN	√	√
Q9BPX5	Actin-related protein 2/3 complex subunit 5-like protein	Homo sapiens	ARPC5L	ARP5L_HUMAN	-	√
P53999	Activated RNA polymerase II transcriptional coactivator p15	Homo sapiens	SUB1	TCP4_HUMAN	√	√
O14561	Acyl carrier protein, mitochondrial	Homo sapiens	NDUFAB1	ACPM_HUMAN	√	√
P12026	Acyl-CoA-binding protein	Sus scrofa	DBI	ACBP_PIG	√	√
P00568	Adenylate kinase isoenzyme 1	Homo sapiens	AK1	KAD1_HUMAN	√	-
P05141	ADP/ATP translocase 2	Homo sapiens	SLC25A5	ADT2_HUMAN	√	√
P84085	ADP-ribosylation factor 5	Homo sapiens	ARF5	ARF5_HUMAN	√	√
Q2XQV4	Aldehyde dehydrogenase, mitochondrial	Sus scrofa	ALDH2	ALDH2_PIG	√	√
P12814	Alpha-actinin-1	Homo sapiens	ACTN1	ACTN1_HUMAN	√	√
P61163	Alpha-centractin	Homo sapiens	ACTR1A	ACTZ_HUMAN	-	√
P02475	Alpha-crystallin A chain	Sus scrofa	CRYAA	CRYAA_PIG	√	√
Q7M2W6	Alpha-crystallin B chain	Sus scrofa	CRYAB	CRYAB_PIG	√	√
P06733	Alpha-enolase	Homo sapiens	ENO1	ENOA_HUMAN	√	√
Q16352	Alpha-internexin	Homo sapiens	INA	AINX_HUMAN	√	√
P54920	Alpha-soluble NSF attachment protein	Homo sapiens	NAPA	SNAA_HUMAN	√	√
P15145	Aminopeptidase N	Sus scrofa	ANPEP	AMPN_PIG	√	√
P19619	Annexin A1	Sus scrofa	ANXA1	ANXA1_PIG	√	√
P19620	Annexin A2	Sus scrofa	ANXA2	ANXA2_PIG	√	√
P08758	Annexin A5	Homo sapiens	ANXA5	ANXA5_HUMAN	√	√
P08133	Annexin A6	Homo sapiens	ANXA6	ANXA6_HUMAN	√	√
P63010	AP-2 complex subunit beta	Homo sapiens	AP2B1	AP2B1_HUMAN	√	√
Q7YS78	Arrestin-C	Sus scrofa	ARR3	ARRC_PIG	√	√
P17174	Aspartate aminotransferase, cytoplasmic	Homo sapiens	GOT1	AATC_HUMAN	√	√
P00506	Aspartate aminotransferase, mitochondrial	Sus scrofa	GOT2	AATM_PIG	√	√
P80021	ATP synthase subunit alpha, mitochondrial	Sus scrofa	ATP5A1	ATPA_PIG	√	√
P06576	ATP synthase subunit beta, mitochondrial	Homo sapiens	ATP5B	ATPB_HUMAN	√	√
O75947	ATP synthase subunit d, mitochondrial	Homo sapiens	ATP5H	ATP5H_HUMAN	√	√
Q9MYT8	ATP synthase subunit e, mitochondrial	Sus scrofa	ATP5I	ATP5I_PIG	√	√
Q95339	ATP synthase subunit f, mitochondrial	Sus scrofa	ATP5J2	ATPK_PIG	√	√
O75964	ATP synthase subunit g, mitochondrial	Homo sapiens	ATP5L	ATP5L_HUMAN	√	√
Q2EN81	ATP synthase subunit O, mitochondrial	Sus scrofa	ATP5O	ATPO_PIG	√	√
O43491	Band 4.1-like protein 2	Homo sapiens	EPB41L2	E41L2_HUMAN	√	√
O75531	Barrier-to-autointegration factor	Homo sapiens	BANF1	BAF_HUMAN	√	√
P02749	Beta-2-glycoprotein 1	Homo sapiens	APOH	APOH_HUMAN	√	√
Q1KYT0	Beta-enolase	Sus scrofa	ENO3	ENOB_PIG	√	√
Q9H115	Beta-soluble NSF attachment protein	Homo sapiens	NAPB	SNAB_HUMAN	√	√
P51587	Breast cancer type 2 susceptibility protein	Homo sapiens	BRCA2	BRCA2_HUMAN	√	√
P05937	Calbindin	Homo sapiens	CALB1	CALB1_HUMAN	√	√
Q99653	Calcium-binding protein p22	Homo sapiens	CHP1	CHP1_HUMAN	√	√
P27824	Calnexin	Homo sapiens	CANX	CALX_HUMAN	√	√
P22676	Calretinin	Homo sapiens	CALB2	CALB2_HUMAN	√	√
P17612	cAMP-dependent protein kinase catalytic subunit alpha	Homo sapiens	PRKACA	KAPCA_HUMAN	√	√
P00918	Carbonic anhydrase 2	Homo sapiens	CA2	CAH2_HUMAN	-	√
P00795	Cathepsin D	Sus scrofa	CTSD	CATD_PIG	√	√
O62680	CD59 glycoprotein	Sus scrofa	CD59	CD59_PIG	√	√
Q9NZ45	CDGSH iron-sulfur domain-containing protein 1	Homo sapiens	CISD1	CISD1_HUMAN	-	√
Q8N3J6	Cell adhesion molecule 2	Homo sapiens	CADM2	CADM2_HUMAN	-	√
Q007T2	Cell division control protein 42 homolog	Sus scrofa	CDC42	CDC42_PIG	√	√
Q16739	Ceramide glucosyltransferase	Homo sapiens	UGCG	CEGT_HUMAN	-	√
Q9H444	Charged multivesicular body protein 4b	Homo sapiens	CHMP4B	CHM4B_HUMAN	√	√
P00889	Citrate synthase, mitochondrial	Sus scrofa	CS	CISY_PIG	√	√
Q00610	Clathrin heavy chain 1	Homo sapiens	CLTC	CLH1_HUMAN	√	√
P09496	Clathrin light chain A	Homo sapiens	CLTA	CLCA_HUMAN	√	√
Q10570	Cleavage and polyadenylation specificity factor subunit 1	Homo sapiens	CPSF1	CPSF1_HUMAN	-	√
Q9BDP9	Cocaine- and amphetamine-regulated transcript protein (Fragment)	Sus scrofa	CARTPT	CART_PIG	√	√
P10668	Cofilin-1	Sus scrofa	CFL1	COF1_PIG	√	√
Q9NX63	Coiled-coil-helix-coiled-coil-helix domain-containing protein 3, mitochondrial	Homo sapiens	CHCHD3	MIC19_HUMAN	√	√
P02452	Collagen alpha-1(I) chain	Homo sapiens	COL1A1	CO1A1_HUMAN	-	√
O75367	Core histone macro-H2A.1	Homo sapiens	H2AFY	H2AY_HUMAN	√	√
Q9P0M6	Core histone macro-H2A.2	Homo sapiens	H2AFY2	H2AW_HUMAN	√	√
P28845	Corticosteroid 11-beta-dehydrogenase isozyme 1	Homo sapiens	HSD11B1	DHI1_HUMAN	√	√
P12277	Creatine kinase B-type	Homo sapiens	CKB	KCRB_HUMAN	√	√
Q29577	Creatine kinase U-type, mitochondrial	Sus scrofa	CKMT1	KCRU_PIG	√	√
Q9UQ88	Cyclin-dependent kinase 11A	Homo sapiens	CDK11A	CD11A_HUMAN	-	√
P31930	Cytochrome b-c1 complex subunit 1, mitochondrial	Homo sapiens	UQCRC1	QCR1_HUMAN	√	√
P22695	Cytochrome b-c1 complex subunit 2, mitochondrial	Homo sapiens	UQCRC2	QCR2_HUMAN	√	√
Q9UDW1	Cytochrome b-c1 complex subunit 9	Homo sapiens	UQCR10	QCR9_HUMAN	√	√
P47985	Cytochrome b-c1 complex subunit Rieske, mitochondrial	Homo sapiens	UQCRFS1	UCRI_HUMAN	√	√
P62895	Cytochrome c	Sus scrofa	CYCS	CYC_PIG	√	√
P20674	Cytochrome c oxidase subunit 5A, mitochondrial	Homo sapiens	COX5A	COX5A_HUMAN	-	√
P14854	Cytochrome c oxidase subunit 6B1	Homo sapiens	COX6B1	CX6B1_HUMAN	√	√
Q8SPJ9	Cytochrome c oxidase subunit 7A1, mitochondrial	Sus scrofa	COX7A1	CX7A1_PIG	√	√
Q1W0Y2	Cytochrome c oxidase subunit 7C, mitochondrial	Sus scrofa	COX7C	COX7C_PIG	√	-
Q14204	Cytoplasmic dynein 1 heavy chain 1	Homo sapiens	DYNC1H1	DYHC1_HUMAN	√	-
P81605	Dermcidin	Homo sapiens	DCD	DCD_HUMAN	-	√
P09623	Dihydrolipoyl dehydrogenase, mitochondrial	Sus scrofa	DLD	DLDH_PIG	√	√
P10515	Dihydrolipoyllysine-residue acetyltransferase component of pyruvate dehydrogenase complex, mitochondrial	Homo sapiens	DLAT	ODP2_HUMAN	√	√
P36957	Dihydrolipoyllysine-residue succinyltransferase component of 2-oxoglutarate dehydrogenase complex, mitochondrial	Homo sapiens	DLST	ODO2_HUMAN	√	√
Q16555	Dihydropyrimidinase-related protein 2	Homo sapiens	DPYSL2	DPYL2_HUMAN	√	√
P27695	DNA-(apurinic or apyrimidinic site) lyase	Homo sapiens	APEX1	APEX1_HUMAN	√	√
O60884	DnaJ homolog subfamily A member 2	Homo sapiens	DNAJA2	DNJA2_HUMAN	-	√
Q9UBS4	DnaJ homolog subfamily B member 11	Homo sapiens	DNAJB11	DJB11_HUMAN	√	√
Q14919	Dr1-associated corepressor	Homo sapiens	DRAP1	NC2A_HUMAN	-	√
Q13561	Dynactin subunit 2	Homo sapiens	DCTN2	DCTN2_HUMAN	√	√
Q96FJ2	Dynein light chain 2, cytoplasmic	Homo sapiens	DYNLL2	DYL2_HUMAN	√	√
Q9NP97	Dynein light chain roadblock-type 1	Homo sapiens	DYNLRB1	DLRB1_HUMAN	-	√
P68104	Elongation factor 1-alpha 1	Homo sapiens	EEF1A1	EF1A1_HUMAN	√	√
P29412	Elongation factor 1-beta	Sus scrofa	EEF1B	EF1B_PIG	√	√
Q7Z2Z2	Elongation factor Tu GTP-binding domain-containing protein 1	Homo sapiens	EFL1	EFL1_HUMAN	√	-
P30040	Endoplasmic reticulum resident protein 29	Homo sapiens	ERP29	ERP29_HUMAN	√	√
Q29092	Endoplasmin	Sus scrofa	HSP90B1	ENPL_PIG	√	√
P84090	Enhancer of rudimentary homolog	Homo sapiens	ERH	ERH_HUMAN	√	√
P79381	Epoxide hydrolase 1	Sus scrofa	EPHX1	HYEP_PIG	√	√
P55060	Exportin-2	Homo sapiens	CSE1L	XPO2_HUMAN	√	-
Q9NVQ4	Fas apoptotic inhibitory molecule 1	Homo sapiens	FAIM	FAIM1_HUMAN	√	√
Q9NYY8	FAST kinase domain-containing protein 2	Homo sapiens	FASTKD2	FAKD2_HUMAN	√	√
P19133	Ferritin light chain (Fragment)	Sus scrofa	FTL	FRIL_PIG	√	√
P04075	Fructose-bisphosphate aldolase A	Homo sapiens	ALDOA	ALDOA_HUMAN	√	√
P09972	Fructose-bisphosphate aldolase C	Homo sapiens	ALDOC	ALDOC_HUMAN	√	√
Q49I35	Galectin-1	Sus scrofa	LGALS1	LEG1_PIG	√	√
P09104	Gamma-enolase	Homo sapiens	ENO2	ENOG_HUMAN	√	√
Q99747	Gamma-soluble NSF attachment protein	Homo sapiens	NAPG	SNAG_HUMAN	√	√
P20305	Gelsolin (Fragment)	Sus scrofa	GSN	GELS_PIG	√	√
P57678	Gem-associated protein 4	Homo sapiens	GEMIN4	GEMI4_HUMAN	-	√
P14136	Glial fibrillary acidic protein	Homo sapiens	GFAP	GFAP_HUMAN	√	√
P08059	Glucose-6-phosphate isomerase	Sus scrofa	GPI	G6PI_PIG	√	√
P00367	Glutamate dehydrogenase 1, mitochondrial	Homo sapiens	GLUD1	DHE3_HUMAN	√	√
P46410	Glutamine synthetase	Sus scrofa	GLUL	GLNA_PIG	√	√
P80031	Glutathione S-transferase P	Sus scrofa	GSTP1	GSTP1_PIG	√	√
P00355	Glyceraldehyde-3-phosphate dehydrogenase	Sus scrofa	GAPDH	G3P_PIG	√	√
P59768	Guanine nucleotide-binding protein G(I)/G(S)/G(O) subunit gamma-2	Homo sapiens	GNG2	GBG2_HUMAN	√	√
O60262	Guanine nucleotide-binding protein G(I)/G(S)/G(O) subunit gamma-7	Homo sapiens	GNG7	GBG7_HUMAN	√	√
P62873	Guanine nucleotide-binding protein G(I)/G(S)/G(T) subunit beta-1	Homo sapiens	GNB1	GBB1_HUMAN	√	√
P09471	Guanine nucleotide-binding protein G(o) subunit alpha	Homo sapiens	GNAO1	GNAO_HUMAN	√	√
P11488	Guanine nucleotide-binding protein G(t) subunit alpha-1	Homo sapiens	GNAT1	GNAT1_HUMAN	√	√
P63211	Guanine nucleotide-binding protein G(T) subunit gamma-T1	Homo sapiens	GNGT1	GBG1_HUMAN	√	√
P31006	Guanylate kinase	Sus scrofa	GUK1	KGUA_PIG	√	√
Q9NY12	H/ACA ribonucleoprotein complex subunit 1	Homo sapiens	GAR1	GAR1_HUMAN	√	-
Q6S4N2	Heat shock 70 kDa protein 1B	Sus scrofa	HSPA1B	HS71B_PIG	√	√
P34931	Heat shock 70 kDa protein 1-like	Homo sapiens	HSPA1L	HS71L_HUMAN	√	√
P17066	Heat shock 70 kDa protein 6	Homo sapiens	HSPA6	HSP76_HUMAN	√	√
P11142	Heat shock cognate 71 kDa protein	Homo sapiens	HSPA8	HSP7C_HUMAN	√	√
Q5S1U1	Heat shock protein beta-1	Sus scrofa	HSPB1	HSPB1_PIG	√	√
P07900	Heat shock protein HSP 90-alpha	Homo sapiens	HSP90AA1	HS90A_HUMAN	√	√
P08238	Heat shock protein HSP 90-beta	Homo sapiens	HSP90AB1	HS90B_HUMAN	-	√
P01965	Hemoglobin subunit alpha	Sus scrofa	HBA	HBA_PIG	√	√
P02067	Hemoglobin subunit beta	Sus scrofa	HBB	HBB_PIG	√	√
P51858	Hepatoma-derived growth factor	Homo sapiens	HDGF	HDGF_HUMAN	√	√
Q9Y3E1	Hepatoma-derived growth factor-related protein 3	Homo sapiens	HDGFL3	HDGR3_HUMAN	√	√
Q5SSJ5	Heterochromatin protein 1-binding protein 3	Homo sapiens	HP1BP3	HP1B3_HUMAN	√	√
O60812	Heterogeneous nuclear ribonucleoprotein C-like 1	Homo sapiens	HNRNPCL1	HNRC1_HUMAN	-	√
Q14103	Heterogeneous nuclear ribonucleoprotein D0	Homo sapiens	HNRNPD	HNRPD_HUMAN	√	√
P61978	Heterogeneous nuclear ribonucleoprotein K	Homo sapiens	HNRNPK	HNRPK_HUMAN	√	√
P22626	Heterogeneous nuclear ribonucleoproteins A2/B1	Homo sapiens	HNRNPA2B1	ROA2_HUMAN	√	√
P07910	Heterogeneous nuclear ribonucleoproteins C1/C2	Homo sapiens	HNRNPC	HNRPC_HUMAN	√	√
P19367	Hexokinase-1	Homo sapiens	HK1	HXK1_HUMAN	√	√
Q1W674	Hexokinase-2	Sus scrofa	HK2	HXK2_PIG	√	√
P09429	High mobility group protein B1	Homo sapiens	HMGB1	HMGB1_HUMAN	√	√
P26583	High mobility group protein B2	Homo sapiens	HMGB2	HMGB2_HUMAN	√	√
P17096	High mobility group protein HMG-I/HMG-Y	Homo sapiens	HMGA1	HMGA1_HUMAN	√	√
P07305	Histone H1.0	Homo sapiens	H1F0	H10_HUMAN	√	√
P16403	Histone H1.2	Homo sapiens	HIST1H1C	H12_HUMAN	√	√
P10412	Histone H1.4	Homo sapiens	HIST1H1E	H14_HUMAN	√	√
P16401	Histone H1.5	Homo sapiens	HIST1H1B	H15_HUMAN	√	√
Q92522	Histone H1x	Homo sapiens	H1FX	H1X_HUMAN	√	√
Q96KK5	Histone H2A type 1-H	Homo sapiens	HIST1H2AH	H2A1H_HUMAN	√	√
Q8IUE6	Histone H2A type 2-B	Homo sapiens	HIST2H2AB	H2A2B_HUMAN	√	-
Q71UI9	Histone H2A.V	Homo sapiens	H2AFV	H2AV_HUMAN	√	√
P33778	Histone H2B type 1-B	Homo sapiens	HIST1H2BB	H2B1B_HUMAN	√	√
P62807	Histone H2B type 1-C/E/G	Homo sapiens	HIST1H2BC	H2B1C_HUMAN	√	√
P57053	Histone H2B type F-S	Homo sapiens	H2BFS	H2BFS_HUMAN	√	√
P68431	Histone H3.1	Homo sapiens	HIST1H3A	H31_HUMAN	√	√
P62805	Histone H4	Homo sapiens	HIST1H4A	H4_HUMAN	√	√
Q99525	Histone H4-like protein type G	Homo sapiens	HIST1H4G	H4G_HUMAN	√	√
P32243	Homeobox protein OTX2	Homo sapiens	OTX2	OTX2_HUMAN	√	-
Q45FY6	Hypoxanthine-guanine phosphoribosyltransferase	Sus scrofa	HPRT1	HPRT_PIG	√	√
P01846	Ig lambda chain C region	Sus scrofa		LAC_PIG	-	√
A6NGN9	IgLON family member 5	Homo sapiens	IGLON5	IGLO5_HUMAN	√	√
Q12905	Interleukin enhancer-binding factor 2	Homo sapiens	ILF2	ILF2_HUMAN	√	-
Q12906	Interleukin enhancer-binding factor 3	Homo sapiens	ILF3	ILF3_HUMAN	√	√
P13645	Keratin, type I cytoskeletal 10	Homo sapiens	KRT10	K1C10_HUMAN	√	√
P13646	Keratin, type I cytoskeletal 13	Homo sapiens	KRT13	K1C13_HUMAN	-	√
P02533	Keratin, type I cytoskeletal 14	Homo sapiens	KRT14	K1C14_HUMAN	√	√
P08779	Keratin, type I cytoskeletal 16	Homo sapiens	KRT16	K1C16_HUMAN	√	√
Q04695	Keratin, type I cytoskeletal 17	Homo sapiens	KRT17	K1C17_HUMAN	√	-
P35527	Keratin, type I cytoskeletal 9	Homo sapiens	KRT9	K1C9_HUMAN	√	√
O43790	Keratin, type II cuticular Hb6	Homo sapiens	KRT86	KRT86_HUMAN	√	√
P04264	Keratin, type II cytoskeletal 1	Homo sapiens	KRT1	K2C1_HUMAN	√	√
Q7Z794	Keratin, type II cytoskeletal 1b	Homo sapiens	KRT77	K2C1B_HUMAN	√	-
P35908	Keratin, type II cytoskeletal 2 epidermal	Homo sapiens	KRT2	K22E_HUMAN	√	√
P13647	Keratin, type II cytoskeletal 5	Homo sapiens	KRT5	K2C5_HUMAN	√	√
P02538	Keratin, type II cytoskeletal 6A	Homo sapiens	KRT6A	K2C6A_HUMAN	√	√
P04259	Keratin, type II cytoskeletal 6B	Homo sapiens	KRT6B	K2C6B_HUMAN	√	√
Q86UP2	Kinectin	Homo sapiens	KTN1	KTN1_HUMAN	√	√
O60282	Kinesin heavy chain isoform 5C	Homo sapiens	KIF5C	KIF5C_HUMAN	√	√
P20700	Lamin-B1	Homo sapiens	LMNB1	LMNB1_HUMAN	√	-
Q6P5Q4	Leiomodin-2	Homo sapiens	LMOD2	LMOD2_HUMAN	-	√
Q9GKE8	Leukocyte surface antigen CD47	Sus scrofa	CD47	CD47_PIG	√	√
Q13449	Limbic system-associated membrane protein	Homo sapiens	LSAMP	LSAMP_HUMAN	√	√
P00339	L-lactate dehydrogenase A chain	Sus scrofa	LDHA	LDHA_PIG	√	√
P00336	L-lactate dehydrogenase B chain	Sus scrofa	LDHB	LDHB_PIG	√	√
P11708	Malate dehydrogenase, cytoplasmic	Sus scrofa	MDH1	MDHC_PIG	√	√
P00346	Malate dehydrogenase, mitochondrial	Sus scrofa	MDH2	MDHM_PIG	√	√
P43243	Matrin-3	Homo sapiens	MATR3	MATR3_HUMAN	√	√
Q9NRE1	Matrix metalloproteinase-26	Homo sapiens	MMP26	MMP26_HUMAN	√	-
Q95250	Membrane-associated progesterone receptor component 1	Sus scrofa	PGRMC1	PGRC1_PIG	√	√
P55145	Mesencephalic astrocyte-derived neurotrophic factor	Homo sapiens	MANF	MANF_HUMAN	√	√
P51608	Methyl-CpG-binding protein 2	Homo sapiens	MECP2	MECP2_HUMAN	√	√
P46821	Microtubule-associated protein 1B	Homo sapiens	MAP1B	MAP1B_HUMAN	√	√
Q9Y3D6	Mitochondrial fission 1 protein	Homo sapiens	FIS1	FIS1_HUMAN	√	√
Q96DA6	Mitochondrial import inner membrane translocase subunit TIM14	Homo sapiens	DNAJC19	TIM14_HUMAN	√	√
Q9Y5J7	Mitochondrial import inner membrane translocase subunit Tim9	Homo sapiens	TIMM9	TIM9_HUMAN	√	√
P26038	Moesin	Homo sapiens	MSN	MOES_HUMAN	-	√
P60660	Myosin light polypeptide 6	Homo sapiens	MYL6	MYL6_HUMAN	√	√
P19105	Myosin regulatory light chain 12A	Homo sapiens	MYL12A	ML12A_HUMAN	√	√
P35580	Myosin-10	Homo sapiens	MYH10	MYH10_HUMAN	√	√
P35749	Myosin-11	Homo sapiens	MYH11	MYH11_HUMAN	-	√
Q7Z406	Myosin-14	Homo sapiens	MYH14	MYH14_HUMAN	√	√
P35579	Myosin-9	Homo sapiens	MYH9	MYH9_HUMAN	√	√
O43678	NADH dehydrogenase [ubiquinone] 1 alpha subcomplex subunit 2	Homo sapiens	NDUFA2	NDUA2_HUMAN	-	√
O00483	NADH dehydrogenase [ubiquinone] 1 alpha subcomplex subunit 4	Homo sapiens	NDUFA4	NDUA4_HUMAN	√	√
P51970	NADH dehydrogenase [ubiquinone] 1 alpha subcomplex subunit 8	Homo sapiens	NDUFA8	NDUA8_HUMAN	√	√
Q16795	NADH dehydrogenase [ubiquinone] 1 alpha subcomplex subunit 9, mitochondrial	Homo sapiens	NDUFA9	NDUA9_HUMAN	√	√
P19404	NADH dehydrogenase [ubiquinone] flavoprotein 2, mitochondrial	Homo sapiens	NDUFV2	NDUV2_HUMAN	√	√
O75489	NADH dehydrogenase [ubiquinone] iron-sulfur protein 3, mitochondrial	Homo sapiens	NDUFS3	NDUS3_HUMAN	√	√
O43181	NADH dehydrogenase [ubiquinone] iron-sulfur protein 4, mitochondrial	Homo sapiens	NDUFS4	NDUS4_HUMAN	√	√
O75380	NADH dehydrogenase [ubiquinone] iron-sulfur protein 6, mitochondrial	Homo sapiens	NDUFS6	NDUS6_HUMAN	√	√
O75251	NADH dehydrogenase [ubiquinone] iron-sulfur protein 7, mitochondrial	Homo sapiens	NDUFS7	NDUS7_HUMAN	√	√
O00217	NADH dehydrogenase [ubiquinone] iron-sulfur protein 8, mitochondrial	Homo sapiens	NDUFS8	NDUS8_HUMAN	√	-
P28331	NADH-ubiquinone oxidoreductase 75 kDa subunit, mitochondrial	Homo sapiens	NDUFS1	NDUS1_HUMAN	√	√
Q14CX7	N-alpha-acetyltransferase 25, NatB auxiliary subunit	Homo sapiens	NAA25	NAA25_HUMAN	√	√
Q13765	Nascent polypeptide-associated complex subunit alpha	Homo sapiens	NACA	NACA_HUMAN	√	√
P13591	Neural cell adhesion molecule 1	Homo sapiens	NCAM1	NCAM1_HUMAN	√	√
O15394	Neural cell adhesion molecule 2	Homo sapiens	NCAM2	NCAM2_HUMAN	√	√
P61601	Neurocalcin-delta	Homo sapiens	NCALD	NCALD_HUMAN	-	√
P07196	Neurofilament light polypeptide	Homo sapiens	NEFL	NFL_HUMAN	√	√
P08552	Neurofilament medium polypeptide (Fragment)	Sus scrofa	NEFM	NFM_PIG	√	√
Q7Z3B1	Neuronal growth regulator 1	Homo sapiens	NEGR1	NEGR1_HUMAN	√	-
Q06AT1	Neuron-specific calcium-binding protein hippocalcin	Sus scrofa	HPCA	HPCA_PIG	√	√
Q14697	Neutral alpha-glucosidase AB	Homo sapiens	GANAB	GANAB_HUMAN	-	√
P67809	Nuclease-sensitive element-binding protein 1	Homo sapiens	YBX1	YBOX1_HUMAN	√	√
P19338	Nucleolin	Homo sapiens	NCL	NUCL_HUMAN	√	√
P20962	Parathymosin	Homo sapiens	PTMS	PTMS_HUMAN	√	-
O75475	PC4 and SFRS1-interacting protein	Homo sapiens	PSIP1	PSIP1_HUMAN	√	√
P62936	Peptidyl-prolyl cis-trans isomerase A	Sus scrofa	PPIA	PPIA_PIG	√	√
P23284	Peptidyl-prolyl cis-trans isomerase B	Homo sapiens	PPIB	PPIB_HUMAN	√	√
P26885	Peptidyl-prolyl cis-trans isomerase FKBP2	Homo sapiens	FKBP2	FKBP2_HUMAN	√	-
P52552	Peroxiredoxin-2 (Fragment)	Sus scrofa	PRDX2	PRDX2_PIG	√	√
Q9NSD9	Phenylalanine--tRNA ligase beta subunit	Homo sapiens	FARSB	SYFB_HUMAN	√	√
P30086	Phosphatidylethanolamine-binding protein 1	Homo sapiens	PEBP1	PEBP1_HUMAN	√	√
Q13492	Phosphatidylinositol-binding clathrin assembly protein	Homo sapiens	PICALM	PICAL_HUMAN	√	√
Q7SIB7	Phosphoglycerate kinase 1	Sus scrofa	PGK1	PGK1_PIG	√	√
P18669	Phosphoglycerate mutase 1	Homo sapiens	PGAM1	PGAM1_HUMAN	√	√
Q9Y617	Phosphoserine aminotransferase	Homo sapiens	PSAT1	SERC_HUMAN	-	√
P68402	Platelet-activating factor acetylhydrolase IB subunit beta	Homo sapiens	PAFAH1B2	PA1B2_HUMAN	√	√
Q15102	Platelet-activating factor acetylhydrolase IB subunit gamma	Homo sapiens	PAFAH1B3	PA1B3_HUMAN	√	√
Q9UKK3	Poly [ADP-ribose] polymerase 4	Homo sapiens	PARP4	PARP4_HUMAN	-	√
Q15365	Poly(rC)-binding protein 1	Homo sapiens	PCBP1	PCBP1_HUMAN	√	-
Q15366	Poly(rC)-binding protein 2	Homo sapiens	PCBP2	PCBP2_HUMAN	√	-
P98161	Polycystin-1	Homo sapiens	PKD1	PKD1_HUMAN	√	-
Q8IUC8	Polypeptide N-acetylgalactosaminyltransferase 13	Homo sapiens	GALNT13	GLT13_HUMAN	√	-
P0CG48	Polyubiquitin-C	Homo sapiens	UBC	UBC_HUMAN	√	√
Q9ULD8	Potassium voltage-gated channel subfamily H member 3	Homo sapiens	KCNH3	KCNH3_HUMAN	√	-
O75915	PRA1 family protein 3	Homo sapiens	ARL6IP5	PRAF3_HUMAN	√	-
Q07954	Prolow-density lipoprotein receptor-related protein 1	Homo sapiens	LRP1	LRP1_HUMAN	√	√
Q29095	Prostaglandin-H2 D-isomerase	Sus scrofa	PTGDS	PTGDS_PIG	√	√
Q06323	Proteasome activator complex subunit 1	Homo sapiens	PSME1	PSME1_HUMAN	√	-
Q9Y2B0	Protein canopy homolog 2	Homo sapiens	CNPY2	CNPY2_HUMAN	-	√
P07237	Protein disulfide-isomerase	Homo sapiens	P4HB	PDIA1_HUMAN	-	√
P30101	Protein disulfide-isomerase A3	Homo sapiens	PDIA3	PDIA3_HUMAN	√	√
P13667	Protein disulfide-isomerase A4	Homo sapiens	PDIA4	PDIA4_HUMAN	-	√
Q15084	Protein disulfide-isomerase A6	Homo sapiens	PDIA6	PDIA6_HUMAN	√	√
Q99497	Protein DJ-1	Homo sapiens	PARK7	PARK7_HUMAN	√	√
P23297	Protein S100-A1	Homo sapiens	S100A1	S10A1_HUMAN	√	√
P31950	Protein S100-A11	Sus scrofa	S100A11	S10AB_PIG	√	-
Q99584	Protein S100-A13	Homo sapiens	S100A13	S10AD_HUMAN	√	-
Q9HCY8	Protein S100-A14	Homo sapiens	S100A14	S10AE_HUMAN	√	√
Q96FQ6	Protein S100-A16	Homo sapiens	S100A16	S10AG_HUMAN	√	√
P06703	Protein S100-A6	Homo sapiens	S100A6	S10A6_HUMAN	√	-
P06702	Protein S100-A9	Homo sapiens	S100A9	S10A9_HUMAN	-	√
Q01105	Protein SET	Homo sapiens	SET	SET_HUMAN	√	√
P00540	Proto-oncogene serine/threonine-protein kinase mos	Homo sapiens	MOS	MOS_HUMAN	√	-
Q96M42	Putative uncharacterized protein encoded by LINC00479	Homo sapiens	LINC00479	CU129_HUMAN	√	-
P11177	Pyruvate dehydrogenase E1 component subunit beta, mitochondrial	Homo sapiens	PDHB	ODPB_HUMAN	-	√
P14618	Pyruvate kinase isozymes M1/M2	Homo sapiens	PKM	KPYM_HUMAN	√	√
P31150	Rab GDP dissociation inhibitor alpha	Homo sapiens	GDI1	GDIA_HUMAN	√	√
P62834	Ras-related protein Rap-1A	Homo sapiens	RAP1A	RAP1A_HUMAN	√	√
P35243	Recoverin	Homo sapiens	RCVRN	RECO_HUMAN	√	√
Q16799	Reticulon-1	Homo sapiens	RTN1	RTN1_HUMAN	√	-
O95197	Reticulon-3	Homo sapiens	RTN3	RTN3_HUMAN	√	-
Q9NQC3	Reticulon-4	Homo sapiens	RTN4	RTN4_HUMAN	√	√
P12271	Retinaldehyde-binding protein 1	Homo sapiens	RLBP1	RLBP1_HUMAN	√	-
O15537	Retinoschisin	Homo sapiens	RS1	XLRS1_HUMAN	√	√
P52566	Rho GDP-dissociation inhibitor 2	Homo sapiens	ARHGDIB	GDIR2_HUMAN	√	-
Q92888	Rho guanine nucleotide exchange factor 1	Homo sapiens	ARHGEF1	ARHG1_HUMAN	√	-
O18766	Rhodopsin	Sus scrofa	RHO	OPSD_PIG	√	√
P60891	Ribose-phosphate pyrophosphokinase 1	Homo sapiens	PRPS1	PRPS1_HUMAN	√	√
Q15287	RNA-binding protein with serine-rich domain 1	Homo sapiens	RNPS1	RNPS1_HUMAN	-	√
Q03395	Rod outer segment membrane protein 1	Homo sapiens	ROM1	ROM1_HUMAN	√	√
Q9Y265	RuvB-like 1	Homo sapiens	RUVBL1	RUVB1_HUMAN	√	√
Q9Y230	RuvB-like 2	Homo sapiens	RUVBL2	RUVB2_HUMAN	√	√
P79260	S-arrestin	Sus scrofa	SAG	ARRS_PIG	√	√
P35270	Sepiapterin reductase	Homo sapiens	SPR	SPRE_HUMAN	√	√
Q9NVA2	Septin-11	Homo sapiens	2011-09-01	SEP11_HUMAN	√	√
P84103	Serine/arginine-rich splicing factor 3	Homo sapiens	SRSF3	SRSF3_HUMAN	-	√
Q6ZWH5	Serine/threonine-protein kinase Nek10	Homo sapiens	NEK10	NEK10_HUMAN	√	-
P36873	Serine/threonine-protein phosphatase PP1-gamma catalytic subunit	Homo sapiens	PPP1CC	PP1G_HUMAN	√	√
P09571	Serotransferrin	Sus scrofa	TF	TRFE_PIG	√	√
P08835	Serum albumin	Sus scrofa	ALB	ALBU_PIG	√	√
P62304	Small nuclear ribonucleoprotein E	Homo sapiens	SNRPE	RUXE_HUMAN	√	-
P62316	Small nuclear ribonucleoprotein Sm D2	Homo sapiens	SNRPD2	SMD2_HUMAN	√	√
P63162	Small nuclear ribonucleoprotein-associated protein N	Homo sapiens	SNRPN	RSMN_HUMAN	√	√
P61958	Small ubiquitin-related modifier 2	Sus scrofa	SUMO2	SUMO2_PIG	√	√
P05023	Sodium/potassium-transporting ATPase subunit alpha-1	Homo sapiens	ATP1A1	AT1A1_HUMAN	√	√
P13637	Sodium/potassium-transporting ATPase subunit alpha-3	Homo sapiens	ATP1A3	AT1A3_HUMAN	√	√
P05027	Sodium/potassium-transporting ATPase subunit beta-1	Sus scrofa	ATP1B1	AT1B1_PIG	√	√
P14415	Sodium/potassium-transporting ATPase subunit beta-2	Homo sapiens	ATP1B2	AT1B2_HUMAN	√	√
P11166	Solute carrier family 2, facilitated glucose transporter member 1	Homo sapiens	SLC2A1	GTR1_HUMAN	√	√
O94875	Sorbin and SH3 domain-containing protein 2	Homo sapiens	SORBS2	SRBS2_HUMAN	√	√
Q13813	Spectrin alpha chain, brain	Homo sapiens	SPTAN1	SPTN1_HUMAN	√	√
Q01082	Spectrin beta chain, brain 1	Homo sapiens	SPTBN1	SPTB2_HUMAN	-	√
P63208	S-phase kinase-associated protein 1	Homo sapiens	SKP1	SKP1_HUMAN	√	√
Q15393	Splicing factor 3B subunit 3	Homo sapiens	SF3B3	SF3B3_HUMAN	-	√
Q9UJZ1	Stomatin-like protein 2	Homo sapiens	STOML2	STML2_HUMAN	√	√
P38646	Stress-70 protein, mitochondrial	Homo sapiens	HSPA9	GRP75_HUMAN	√	√
P31040	Succinate dehydrogenase [ubiquinone] flavoprotein subunit, mitochondrial	Homo sapiens	SDHA	SDHA_HUMAN	√	√
P21912	Succinate dehydrogenase [ubiquinone] iron-sulfur subunit, mitochondrial	Homo sapiens	SDHB	SDHB_HUMAN	√	√
Q9Y6N5	Sulfide:quinone oxidoreductase, mitochondrial	Homo sapiens	SQOR	SQOR_HUMAN	√	√
P04178	Superoxide dismutase [Cu-Zn]	Sus scrofa	SOD1	SODC_PIG	√	√
P04179	Superoxide dismutase [Mn], mitochondrial	Homo sapiens	SOD2	SODM_HUMAN	√	√
Q9HCJ6	Synaptic vesicle membrane protein VAT-1 homolog-like	Homo sapiens	VAT1L	VAT1L_HUMAN	√	√
O43759	Synaptogyrin-1	Homo sapiens	SYNGR1	SNG1_HUMAN	√	√
P08247	Synaptophysin	Homo sapiens	SYP	SYPH_HUMAN	√	√
P60880	Synaptosomal-associated protein 25	Homo sapiens	SNAP25	SNP25_HUMAN	√	-
P21579	Synaptotagmin-1	Homo sapiens	SYT1	SYT1_HUMAN	√	√
O00445	Synaptotagmin-5	Homo sapiens	SYT5	SYT5_HUMAN	√	√
P61266	Syntaxin-1B	Homo sapiens	STX1B	STX1B_HUMAN	-	√
P61764	Syntaxin-binding protein 1	Homo sapiens	STXBP1	STXB1_HUMAN	√	√
P17987	T-complex protein 1 subunit alpha	Homo sapiens	TCP1	TCPA_HUMAN	√	√
P50991	T-complex protein 1 subunit delta	Homo sapiens	CCT4	TCPD_HUMAN	√	√
Q99832	T-complex protein 1 subunit eta	Homo sapiens	CCT7	TCPH_HUMAN	√	√
P49368	T-complex protein 1 subunit gamma	Homo sapiens	CCT3	TCPG_HUMAN	√	√
P40227	T-complex protein 1 subunit zeta	Homo sapiens	CCT6A	TCPZ_HUMAN	√	√
P82460	Thioredoxin	Sus scrofa	TXN	THIO_PIG	√	√
P30048	Thioredoxin-dependent peroxide reductase, mitochondrial	Homo sapiens	PRDX3	PRDX3_HUMAN	√	√
P04216	Thy-1 membrane glycoprotein	Homo sapiens	THY1	THY1_HUMAN	-	√
Q8IUR0	Trafficking protein particle complex subunit 5	Homo sapiens	TRAPPC5	TPPC5_HUMAN	-	√
P37837	Transaldolase	Homo sapiens	TALDO1	TALDO_HUMAN	√	√
Q5D144	Transcription factor A, mitochondrial	Sus scrofa	TFAM	TFAM_PIG	√	√
Q9UI15	Transgelin-3	Homo sapiens	TAGLN3	TAGL3_HUMAN	-	√
P55072	Transitional endoplasmic reticulum ATPase	Homo sapiens	VCP	TERA_HUMAN	√	√
P29401	Transketolase	Homo sapiens	TKT	TKT_HUMAN	-	√
Q9Y6G1	Transmembrane protein 14A	Homo sapiens	TMEM14A	TM14A_HUMAN	√	-
Q13061	Triadin	Homo sapiens	TRDN	TRDN_HUMAN	√	-
Q29554	Trifunctional enzyme subunit alpha, mitochondrial	Sus scrofa	HADHA	ECHA_PIG	√	√
P55084	Trifunctional enzyme subunit beta, mitochondrial	Homo sapiens	HADHB	ECHB_HUMAN	√	√
Q29371	Triosephosphate isomerase	Sus scrofa	TPI1	TPIS_PIG	√	√
P00761	Trypsin	Sus scrofa		TRYP_PIG	√	√
Q71U36	Tubulin alpha-1A chain	Homo sapiens	TUBA1A	TBA1A_HUMAN	√	√
Q2XVP4	Tubulin alpha-1B chain	Sus scrofa	TUBA1B	TBA1B_PIG	√	√
Q9BQE3	Tubulin alpha-1C chain	Homo sapiens	TUBA1C	TBA1C_HUMAN	√	√
Q13885	Tubulin beta-2A chain	Homo sapiens	TUBB2A	TBB2A_HUMAN	√	√
P07437	Tubulin beta-5 chain	Homo sapiens	TUBB	TBB5_HUMAN	-	√
P61088	Ubiquitin-conjugating enzyme E2 N	Homo sapiens	UBE2N	UBE2N_HUMAN	-	√
P22314	Ubiquitin-like modifier-activating enzyme 1	Homo sapiens	UBA1	UBA1_HUMAN	-	√
Q29122	Unconventional myosin-VI	Sus scrofa	MYO6	MYO6_PIG	√	√
Q8IUG5	Unconventional myosin-XVIIIb	Homo sapiens	MYO18B	MY18B_HUMAN	-	√
Q9Y224	UPF0568 protein C14orf166	Homo sapiens	C14orf166	CN166_HUMAN	√	√
Q96IX5	Up-regulated during skeletal muscle growth protein 5	Homo sapiens	USMG5	USMG5_HUMAN	√	√
P63027	Vesicle-associated membrane protein 2	Homo sapiens	VAMP2	VAMP2_HUMAN	√	-
Q15836	Vesicle-associated membrane protein 3	Homo sapiens	VAMP3	VAMP3_HUMAN	√	√
O95292	Vesicle-associated membrane protein-associated protein B/C	Homo sapiens	VAPB	VAPB_HUMAN	-	√
P02543	Vimentin	Sus scrofa	VIM	VIME_PIG	√	√
P18206	Vinculin	Homo sapiens	VCL	VINC_HUMAN	-	√
P62760	Visinin-like protein 1	Homo sapiens	VSNL1	VISL1_HUMAN	√	√
P21796	Voltage-dependent anion-selective channel protein 1	Homo sapiens	VDAC1	VDAC1_HUMAN	√	√
P45880	Voltage-dependent anion-selective channel protein 2	Homo sapiens	VDAC2	VDAC2_HUMAN	√	√
Q9Y277	Voltage-dependent anion-selective channel protein 3	Homo sapiens	VDAC3	VDAC3_HUMAN	-	√
Q9NY47	Voltage-dependent calcium channel subunit alpha-2/delta-2	Homo sapiens	CACNA2D2	CA2D2_HUMAN	√	√
P38606	V-type proton ATPase catalytic subunit A	Homo sapiens	ATP6V1A	VATA_HUMAN	√	√
P21281	V-type proton ATPase subunit B, brain isoform	Homo sapiens	ATP6V1B2	VATB2_HUMAN	√	√
P21283	V-type proton ATPase subunit C 1	Homo sapiens	ATP6V1C1	VATC1_HUMAN	√	√
Q9Y5K8	V-type proton ATPase subunit D	Homo sapiens	ATP6V1D	VATD_HUMAN	√	√
P36543	V-type proton ATPase subunit E 1	Homo sapiens	ATP6V1E1	VATE1_HUMAN	√	√
Q16864	V-type proton ATPase subunit F	Homo sapiens	ATP6V1F	VATF_HUMAN	-	√
O75348	V-type proton ATPase subunit G 1	Homo sapiens	ATP6V1G1	VATG1_HUMAN	√	√
Q9TSV6	V-type proton ATPase subunit G 2	Sus scrofa	ATP6V1G2	VATG2_PIG	√	-
Q9UI12	V-type proton ATPase subunit H	Homo sapiens	ATP6V1H	VATH_HUMAN	√	√
Q6UE05	Williams-Beuren syndrome chromosomal region 28 protein	Homo sapiens	WBSCR28	WBS28_HUMAN	√	-

## Sheet: DDM - SOLAµ - Lane 1
Accession	Coverage	# Peptides	# AAs	MW [kDa]	calc. pI	Score	Description	Species	Gene name	Gene entry
Q00610	28.6	105	1675	191.493	5.69385	3860.27	Clathrin heavy chain 1	Homo sapiens	CLTC	CLH1_HUMAN
P68363	34.59	90	451	50.1196	5.05908	3432.9	Tubulin alpha-1B chain	Homo sapiens	TUBA1B	TBA1B_HUMAN
Q71U36	34.59	80	451	50.1036	5.05908	3186.81	Tubulin alpha-1A chain	Homo sapiens	TUBA1A	TBA1A_HUMAN
Q9BQE3	30.96	81	449	49.8635	5.09717	3057.91	Tubulin alpha-1C chain	Homo sapiens	TUBA1C	TBA1C_HUMAN
P02067	51.02	74	147	16.1555	7.6792	2624.95	Hemoglobin subunit beta	Sus scrofa	HBB	HBB_PIG
P14618	38.04	58	531	57.9	7.84033	2564.47	Pyruvate kinase isozymes M1/M2	Homo sapiens	PKM	KPYM_HUMAN
P12277	22.31	48	381	42.6173	5.59229	2456.5	Creatine kinase B-type	Homo sapiens	CKB	KCRB_HUMAN
P07437	43.69	59	444	49.639	4.89404	2438.01	Tubulin beta-5 chain	Homo sapiens	TUBB	TBB5_HUMAN
P02554	43.6	59	445	49.829	4.89404	2412.89	Tubulin beta chain	Sus scrofa		TBB_PIG
P68371	40.22	58	445	49.799	4.89404	2370.46	Tubulin beta-4B chain	Homo sapiens	TUBB4B	TBB4B_HUMAN
P68366	30.58	59	448	49.8924	5.05908	2357.06	Tubulin alpha-4A chain	Homo sapiens	TUBA4A	TBA4A_HUMAN
Q13885	40.9	57	445	49.875	4.89404	2286.04	Tubulin beta-2A chain	Homo sapiens	TUBB2A	TBB2A_HUMAN
Q9BVA1	40.9	55	445	49.9209	4.89404	2167.5	Tubulin beta-2B chain	Homo sapiens	TUBB2B	TBB2B_HUMAN
P00355	20.42	41	333	35.8133	8.35303	2036.39	Glyceraldehyde-3-phosphate dehydrogenase	Sus scrofa	GAPDH	G3P_PIG
Q13509	30.67	40	450	50.4003	4.93213	1831.42	Tubulin beta-3 chain	Homo sapiens	TUBB3	TBB3_HUMAN
P00506	27.91	48	430	47.4061	9.01221	1741.32	Aspartate aminotransferase, mitochondrial	Sus scrofa	GOT2	AATM_PIG
P00761	7.79	57	231	24.3938	7.18115	1691.48	Trypsin	Sus scrofa		TRYP_PIG
P13637	26.65	34	1013	111.677	5.37646	1568.96	Sodium/potassium-transporting ATPase subunit alpha-3	Homo sapiens	ATP1A3	AT1A3_HUMAN
Q9NY65	21.6	39	449	50.0616	5.05908	1568.84	Tubulin alpha-8 chain	Homo sapiens	TUBA8	TBA8_HUMAN
P04350	34.68	44	444	49.5539	4.88135	1557.18	Tubulin beta-4A chain	Homo sapiens	TUBB4A	TBB4A_HUMAN
P06733	29.26	29	434	47.1393	7.38623	1453.06	Alpha-enolase	Homo sapiens	ENO1	ENOA_HUMAN
P79260	15.8	29	405	45.0742	5.85889	1364.43	S-arrestin	Sus scrofa	SAG	ARRS_PIG
P63261	36.27	36	375	41.7658	5.47803	1363.35	Actin, cytoplasmic 2	Homo sapiens	ACTG1	ACTG_HUMAN
P04264	13.35	33	644	65.999	8.11865	1345.97	Keratin, type II cytoskeletal 1	Homo sapiens	KRT1	K2C1_HUMAN
P09972	34.07	32	364	39.4312	6.87354	1316.79	Fructose-bisphosphate aldolase C	Homo sapiens	ALDOC	ALDOC_HUMAN
Q14204	8.5	32	4646	532.072	6.40479	1276.91	Cytoplasmic dynein 1 heavy chain 1	Homo sapiens	DYNC1H1	DYHC1_HUMAN
Q1KYT0	17.28	20	434	47.1004	7.95752	1180.4	Beta-enolase	Sus scrofa	ENO3	ENOB_PIG
Q13813	10.19	29	2472	284.364	5.35107	1175.48	Spectrin alpha chain, brain	Homo sapiens	SPTAN1	SPTN1_HUMAN
P46410	15.82	22	373	42.0032	6.7417	1139.8	Glutamine synthetase	Sus scrofa	GLUL	GLNA_PIG
P01965	36.88	26	141	15.0298	8.70459	1096.15	Hemoglobin subunit alpha	Sus scrofa	HBA	HBA_PIG
P09104	22.81	20	434	47.239	5.03369	1011.86	Gamma-enolase	Homo sapiens	ENO2	ENOG_HUMAN
O18766	11.49	26	348	39.0006	6.65381	999.922	Rhodopsin	Sus scrofa	RHO	OPSD_PIG
Q29594	28.43	18	102	11.5473	5.42725	995.719	Creatine kinase B-type (Fragment)	Sus scrofa	CKB	KCRB_PIG
P08059	24.55	21	558	63.0863	7.98682	974.079	Glucose-6-phosphate isomerase	Sus scrofa	GPI	G6PI_PIG
P05023	16.03	20	1023	112.824	5.49072	948.799	Sodium/potassium-transporting ATPase subunit alpha-1	Homo sapiens	ATP1A1	AT1A1_HUMAN
P06576	24.57	23	529	56.5246	5.40186	942.993	ATP synthase subunit beta, mitochondrial	Homo sapiens	ATP5B	ATPB_HUMAN
P80031	44.44	17	207	23.482	7.79639	916.171	Glutathione S-transferase P	Sus scrofa	GSTP1	GSTP1_PIG
Q01082	10.03	22	2364	274.439	5.56689	895.541	Spectrin beta chain, brain 1	Homo sapiens	SPTBN1	SPTB2_HUMAN
P07900	21.99	21	732	84.6067	5.021	879.477	Heat shock protein HSP 90-alpha	Homo sapiens	HSP90AA1	HS90A_HUMAN
Q9BUF5	18.61	24	446	49.825	4.88135	816.208	Tubulin beta-6 chain	Homo sapiens	TUBB6	TBB6_HUMAN
P35580	11.54	17	1976	228.858	5.5415	750.372	Myosin-10	Homo sapiens	MYH10	MYH10_HUMAN
P80021	25.5	16	553	59.6507	9.18799	702.775	ATP synthase subunit alpha, mitochondrial	Sus scrofa	ATP5A1	ATPA_PIG
P11488	19.71	21	350	40.015	5.61768	676.258	Guanine nucleotide-binding protein G(t) subunit alpha-1	Homo sapiens	GNAT1	GNAT1_HUMAN
P63027	34.48	12	116	12.6547	8.1333	625.757	Vesicle-associated membrane protein 2	Homo sapiens	VAMP2	VAMP2_HUMAN
Q49I35	55.56	15	135	14.6842	5.08447	623.197	Galectin-1	Sus scrofa	LGALS1	LEG1_PIG
P35579	8.42	12	1960	226.392	5.60498	605.05	Myosin-9	Homo sapiens	MYH9	MYH9_HUMAN
P08835	20.92	13	607	69.6471	6.49365	575.497	Serum albumin	Sus scrofa	ALB	ALBU_PIG
Q7YS78	15.86	11	391	43.2113	5.64307	555.982	Arrestin-C	Sus scrofa	ARR3	ARRC_PIG
P35908	5.63	14	639	65.3932	8.00146	552.361	Keratin, type II cytoskeletal 2 epidermal	Homo sapiens	KRT2	K22E_HUMAN
P62936	36.59	13	164	17.8578	8.1626	550.448	Peptidyl-prolyl cis-trans isomerase A	Sus scrofa	PPIA	PPIA_PIG
P62873	15.59	14	340	37.353	5.99854	526.557	Guanine nucleotide-binding protein G(I)/G(S)/G(T) subunit beta-1	Homo sapiens	GNB1	GBB1_HUMAN
P84077	31.49	11	181	20.6837	6.80029	508.66	ADP-ribosylation factor 1	Homo sapiens	ARF1	ARF1_HUMAN
P04075	18.68	14	364	39.3953	8.08936	483.355	Fructose-bisphosphate aldolase A	Homo sapiens	ALDOA	ALDOA_HUMAN
P23297	15.96	9	94	10.5391	4.50049	481.648	Protein S100-A1	Homo sapiens	S100A1	S10A1_HUMAN
Q16555	20.28	10	572	62.2546	6.37939	471.427	Dihydropyrimidinase-related protein 2	Homo sapiens	DPYSL2	DPYL2_HUMAN
P00367	24.37	14	558	61.3592	7.79639	469.972	Glutamate dehydrogenase 1, mitochondrial	Homo sapiens	GLUD1	DHE3_HUMAN
P08238	13.81	10	724	83.2121	5.03369	464.888	Heat shock protein HSP 90-beta	Homo sapiens	HSP90AB1	HS90B_HUMAN
P10809	21.12	11	573	61.0164	5.87158	441.074	60 kDa heat shock protein, mitochondrial	Homo sapiens	HSPD1	CH60_HUMAN
P12532	16.31	14	417	47.0072	8.33838	424.568	Creatine kinase U-type, mitochondrial	Homo sapiens	CKMT1A	KCRU_HUMAN
P09471	16.95	12	354	40.0249	5.52881	403.73	Guanine nucleotide-binding protein G(o) subunit alpha	Homo sapiens	GNAO1	GNAO_HUMAN
P11166	4.88	11	492	54.0485	8.71924	402.649	Solute carrier family 2, facilitated glucose transporter member 1	Homo sapiens	SLC2A1	GTR1_HUMAN
Q7SIB7	18.47	9	417	44.5301	7.89893	393.227	Phosphoglycerate kinase 1	Sus scrofa	PGK1	PGK1_PIG
P30086	27.27	8	187	21.0437	7.53271	380.374	Phosphatidylethanolamine-binding protein 1	Homo sapiens	PEBP1	PEBP1_HUMAN
P12236	17.11	12	298	32.8452	9.74463	379.859	ADP/ATP translocase 3	Homo sapiens	SLC25A6	ADT3_HUMAN
P13645	10.27	8	584	58.7917	5.21143	379.058	Keratin, type I cytoskeletal 10	Homo sapiens	KRT10	K1C10_HUMAN
P62879	11.76	10	340	37.3071	5.99854	376.825	Guanine nucleotide-binding protein G(I)/G(S)/G(T) subunit beta-2	Homo sapiens	GNB2	GBB2_HUMAN
P36871	14.41	7	562	61.4105	6.75635	365.252	Phosphoglucomutase-1	Homo sapiens	PGM1	PGM1_HUMAN
P61978	23.54	10	463	50.9444	5.5415	359.598	Heterogeneous nuclear ribonucleoprotein K	Homo sapiens	HNRNPK	HNRPK_HUMAN
P29762	40.88	7	137	15.5557	5.37646	355.455	Cellular retinoic acid-binding protein 1	Homo sapiens	CRABP1	RABP1_HUMAN
P22314	10.11	8	1058	117.774	5.75732	343.385	Ubiquitin-like modifier-activating enzyme 1	Homo sapiens	UBA1	UBA1_HUMAN
P23220	5.16	6	1220	134.625	5.85889	333.928	Plasma membrane calcium-transporting ATPase 1	Sus scrofa	ATP2B1	AT2B1_PIG
P05141	17.11	12	298	32.8312	9.68604	333.054	ADP/ATP translocase 2	Homo sapiens	SLC25A5	ADT2_HUMAN
P15531	46.05	9	152	17.1377	6.18896	332.533	Nucleoside diphosphate kinase A	Homo sapiens	NME1	NDKA_HUMAN
P68104	9.31	8	462	50.1091	9.01221	329.092	Elongation factor 1-alpha 1	Homo sapiens	EEF1A1	EF1A1_HUMAN
P22626	13.88	6	353	37.4067	8.95361	325.114	Heterogeneous nuclear ribonucleoproteins A2/B1	Homo sapiens	HNRNPA2B1	ROA2_HUMAN
P23634	5.24	6	1241	137.833	6.59521	321.157	Plasma membrane calcium-transporting ATPase 4	Homo sapiens	ATP2B4	AT2B4_HUMAN
P13591	8.51	9	858	94.5152	4.86865	318.161	Neural cell adhesion molecule 1	Homo sapiens	NCAM1	NCAM1_HUMAN
P00503	16.95	7	413	46.4456	7.1958	318.002	Aspartate aminotransferase, cytoplasmic	Sus scrofa	GOT1	AATC_PIG
Q29122	3.11	7	1254	144.767	8.57275	316.898	Unconventional myosin-VI	Sus scrofa	MYO6	MYO6_PIG
P21281	16.05	7	511	56.4649	5.80811	315.81	V-type proton ATPase subunit B, brain isoform	Homo sapiens	ATP6V1B2	VATB2_HUMAN
P00336	8.08	7	334	36.5891	5.85889	310.803	L-lactate dehydrogenase B chain	Sus scrofa	LDHB	LDHB_PIG
A5GFY8	16.51	8	533	56.7735	6.88818	297.473	D-3-phosphoglycerate dehydrogenase	Sus scrofa	PHGDH	SERA_PIG
Q7Z406	5.26	8	1995	227.732	5.60498	296.232	Myosin-14	Homo sapiens	MYH14	MYH14_HUMAN
P00339	17.47	7	332	36.5953	8.07471	295.6	L-lactate dehydrogenase A chain	Sus scrofa	LDHA	LDHA_PIG
P19367	5.45	8	917	102.42	6.80029	292.513	Hexokinase-1	Homo sapiens	HK1	HXK1_HUMAN
Q2HYU2	8.33	6	780	85.2725	8.17725	291.388	6-phosphofructokinase, muscle type	Sus scrofa	PFKM	PFKAM_PIG
P35080	20.71	7	140	15.0363	6.99072	288.66	Profilin-2	Homo sapiens	PFN2	PROF2_HUMAN
Q29092	8.71	6	804	92.4132	4.83057	287.991	Endoplasmin	Sus scrofa	HSP90B1	ENPL_PIG
P10668	34.34	6	166	18.5066	8.00146	286.941	Cofilin-1	Sus scrofa	CFL1	COF1_PIG
P0CG48	32.85	8	685	76.9915	7.66455	279.505	Polyubiquitin-C	Homo sapiens	UBC	UBC_HUMAN
Q9NQC3	3.19	7	1192	129.851	4.50049	272.956	Reticulon-4	Homo sapiens	RTN4	RTN4_HUMAN
P04899	10.42	9	355	40.4251	5.5415	263.525	Guanine nucleotide-binding protein G(i) subunit alpha-2	Homo sapiens	GNAI2	GNAI2_HUMAN
P52552	22.05	5	127	14.1542	4.81787	262.097	Peroxiredoxin-2 (Fragment)	Sus scrofa	PRDX2	PRDX2_PIG
P50213	11.2	6	366	39.5661	6.91748	261.162	Isocitrate dehydrogenase [NAD] subunit alpha, mitochondrial	Homo sapiens	IDH3A	IDH3A_HUMAN
P84085	19.44	6	180	20.5166	6.78564	257.056	ADP-ribosylation factor 5	Homo sapiens	ARF5	ARF5_HUMAN
P78371	11.03	4	535	57.4521	6.45557	256.601	T-complex protein 1 subunit beta	Homo sapiens	CCT2	TCPB_HUMAN
Q2EN81	19.72	6	213	23.3546	9.96436	253.034	ATP synthase subunit O, mitochondrial	Sus scrofa	ATP5O	ATPO_PIG
P40227	8.1	6	531	57.9876	6.68311	248.169	T-complex protein 1 subunit zeta	Homo sapiens	CCT6A	TCPZ_HUMAN
P61604	42.16	6	102	10.9249	8.92432	248.08	10 kDa heat shock protein, mitochondrial	Homo sapiens	HSPE1	CH10_HUMAN
P35749	3.5	5	1972	227.199	5.50342	246.017	Myosin-11	Homo sapiens	MYH11	MYH11_HUMAN
P63211	28.38	7	74	8.49032	4.81787	241.85	Guanine nucleotide-binding protein G(T) subunit gamma-T1	Homo sapiens	GNGT1	GBG1_HUMAN
P46821	1.62	6	2468	270.468	4.80518	241.195	Microtubule-associated protein 1B	Homo sapiens	MAP1B	MAP1B_HUMAN
P11708	15.57	4	334	36.431	6.58057	237.188	Malate dehydrogenase, cytoplasmic	Sus scrofa	MDH1	MDHC_PIG
P80928	17.39	6	115	12.4432	7.88428	237.145	Macrophage migration inhibitory factor	Sus scrofa	MIF	MIF_PIG
P30044	23.36	6	214	22.0725	8.70459	232.583	Peroxiredoxin-5, mitochondrial	Homo sapiens	PRDX5	PRDX5_HUMAN
Q86VP6	4.23	6	1230	136.289	5.78271	231.019	Cullin-associated NEDD8-dissociated protein 1	Homo sapiens	CAND1	CAND1_HUMAN
Q9H0U4	18.91	5	201	22.1572	5.73193	230.295	Ras-related protein Rab-1B	Homo sapiens	RAB1B	RAB1B_HUMAN
Q2EN76	28.95	6	152	17.1649	7.97217	229.717	Nucleoside diphosphate kinase B	Sus scrofa	NME2	NDKB_PIG
P00889	10.99	7	464	51.5964	8.06006	229.582	Citrate synthase, mitochondrial	Sus scrofa	CS	CISY_PIG
O43491	4.68	4	1005	112.519	5.43994	224.008	Band 4.1-like protein 2	Homo sapiens	EPB41L2	E41L2_HUMAN
P00346	18.05	5	338	35.5717	8.67529	219.598	Malate dehydrogenase, mitochondrial	Sus scrofa	MDH2	MDHM_PIG
P80147	7.8	5	500	56.5838	8.25049	216.847	4-aminobutyrate aminotransferase, mitochondrial	Sus scrofa	ABAT	GABT_PIG
O15537	20.09	5	224	25.5755	5.68115	213.334	Retinoschisin	Homo sapiens	RS1	XLRS1_HUMAN
Q06830	23.62	7	199	22.0963	8.1333	213.178	Peroxiredoxin-1	Homo sapiens	PRDX1	PRDX1_HUMAN
P30101	8.71	6	505	56.7468	6.354	212.034	Protein disulfide-isomerase A3	Homo sapiens	PDIA3	PDIA3_HUMAN
P61026	16.5	5	200	22.5266	8.38232	211.835	Ras-related protein Rab-10	Homo sapiens	RAB10	RAB10_HUMAN
P50578	13.85	5	325	36.5159	6.99072	211.489	Alcohol dehydrogenase [NADP(+)]	Sus scrofa	AKR1A1	AK1A1_PIG
P16276	8.83	6	781	85.7072	8.04541	210.74	Aconitate hydratase, mitochondrial	Sus scrofa	ACO2	ACON_PIG
O75348	12.71	3	118	13.7491	8.79248	210.155	V-type proton ATPase subunit G 1	Homo sapiens	ATP6V1G1	VATG1_HUMAN
P62834	20.65	5	184	20.9737	6.66846	210.149	Ras-related protein Rap-1A	Homo sapiens	RAP1A	RAP1A_HUMAN
P35573	5.16	8	1532	174.652	6.75635	209.592	Glycogen debranching enzyme	Homo sapiens	AGL	GDE_HUMAN
Q6S4N2	8.58	4	641	70.0551	5.8208	208.364	Heat shock 70 kDa protein 1B	Sus scrofa	HSPA1B	HS71B_PIG
O15540	37.88	5	132	14.8795	5.59229	206.565	Fatty acid-binding protein, brain	Homo sapiens	FABP7	FABP7_HUMAN
P50991	10.58	6	539	57.8878	7.82568	201.994	T-complex protein 1 subunit delta	Homo sapiens	CCT4	TCPD_HUMAN
P61163	8.78	4	376	42.5869	6.63916	195.938	Alpha-centractin	Homo sapiens	ACTR1A	ACTZ_HUMAN
P04178	25.49	7	153	15.8819	6.52197	195.896	Superoxide dismutase [Cu-Zn]	Sus scrofa	SOD1	SODC_PIG
Q16143	9.7	2	134	14.279	4.41162	194.346	Beta-synuclein	Homo sapiens	SNCB	SYUB_HUMAN
P49368	8.44	4	545	60.4953	6.49365	193.627	T-complex protein 1 subunit gamma	Homo sapiens	CCT3	TCPG_HUMAN
P07237	8.46	4	508	57.0807	4.86865	193.43	Protein disulfide-isomerase	Homo sapiens	P4HB	PDIA1_HUMAN
P10745	4.33	5	1247	135.278	5.10986	190.749	Retinol-binding protein 3	Homo sapiens	RBP3	RET3_HUMAN
P31006	19.19	5	198	21.9073	6.94678	188.858	Guanylate kinase	Sus scrofa	GUK1	KGUA_PIG
Q9NP72	26.7	4	206	22.9626	5.23682	188.495	Ras-related protein Rab-18	Homo sapiens	RAB18	RAB18_HUMAN
P61764	6.06	4	594	67.5259	6.96143	187.758	Syntaxin-binding protein 1	Homo sapiens	STXBP1	STXB1_HUMAN
P11142	11.46	6	646	70.8542	5.51611	183.023	Heat shock cognate 71 kDa protein	Homo sapiens	HSPA8	HSP7C_HUMAN
P35243	9.5	4	200	23.1156	5.16064	181.568	Recoverin	Homo sapiens	RCVRN	RECO_HUMAN
P61088	21.71	5	152	17.127	6.56592	180.945	Ubiquitin-conjugating enzyme E2 N	Homo sapiens	UBE2N	UBE2N_HUMAN
Q9H2X9	2.99	5	1139	126.102	6.72705	180.121	Solute carrier family 12 member 5	Homo sapiens	SLC12A5	S12A5_HUMAN
P61019	22.64	4	212	23.5308	6.53662	179.35	Ras-related protein Rab-2A	Homo sapiens	RAB2A	RAB2A_HUMAN
P08670	2.15	4	466	53.6191	5.12256	179.311	Vimentin	Homo sapiens	VIM	VIME_HUMAN
P62269	25.66	4	152	17.7079	10.9897	179.188	40S ribosomal protein S18	Homo sapiens	RPS18	RS18_HUMAN
P00568	23.71	4	194	21.6213	8.63135	178.009	Adenylate kinase isoenzyme 1	Homo sapiens	AK1	KAD1_HUMAN
P61106	19.53	4	215	23.8819	6.21436	176.751	Ras-related protein Rab-14	Homo sapiens	RAB14	RAB14_HUMAN
Q9Y4I1	2.43	4	1855	215.269	8.48486	175.758	Unconventional myosin-Va	Homo sapiens	MYO5A	MYO5A_HUMAN
Q95339	27.27	3	88	10.3045	9.94971	173.192	ATP synthase subunit f, mitochondrial	Sus scrofa	ATP5J2	ATPK_PIG
P31150	8.28	4	447	50.5501	5.13525	171.594	Rab GDP dissociation inhibitor alpha	Homo sapiens	GDI1	GDIA_HUMAN
Q15185	20.63	4	160	18.6854	4.53857	168.049	Prostaglandin E synthase 3	Homo sapiens	PTGES3	TEBP_HUMAN
P07737	11.43	3	140	15.0446	8.26514	165.386	Profilin-1	Homo sapiens	PFN1	PROF1_HUMAN
Q99832	7.73	3	543	59.3289	7.6499	164.468	T-complex protein 1 subunit eta	Homo sapiens	CCT7	TCPH_HUMAN
Q9NRZ7	2.93	5	376	43.3527	8.71924	164.017	1-acyl-sn-glycerol-3-phosphate acyltransferase gamma	Homo sapiens	AGPAT3	PLCC_HUMAN
P82460	20.95	3	105	11.8208	5.03369	163.559	Thioredoxin	Sus scrofa	TXN	THIO_PIG
P63241	17.53	4	154	16.8214	5.23682	162.48	Eukaryotic translation initiation factor 5A-1	Homo sapiens	EIF5A	IF5A1_HUMAN
P36873	8.05	4	323	36.9597	6.53662	162.203	Serine/threonine-protein phosphatase PP1-gamma catalytic subunit	Homo sapiens	PPP1CC	PP1G_HUMAN
Q9MYT8	33.8	4	71	8.22649	9.30518	159.669	ATP synthase subunit e, mitochondrial	Sus scrofa	ATP5I	ATP5I_PIG
P50990	6.75	3	548	59.5825	5.60498	159.068	T-complex protein 1 subunit theta	Homo sapiens	CCT8	TCPQ_HUMAN
Q35915	6.19	4	226	25.0227	9.99365	158.539	ATP synthase subunit a	Sus scrofa	MT-ATP6	ATP6_PIG
Q01105	12.07	4	290	33.4687	4.32275	157.309	Protein SET	Homo sapiens	SET	SET_HUMAN
P21333	1.32	2	2647	280.564	6.06201	155.999	Filamin-A	Homo sapiens	FLNA	FLNA_HUMAN
Q45FY6	23.85	4	218	24.5396	6.78564	155.812	Hypoxanthine-guanine phosphoribosyltransferase	Sus scrofa	HPRT1	HPRT_PIG
P14332	5.6	2	250	27.7882	9.1001	154.371	6-phosphogluconate dehydrogenase, decarboxylating (Fragment)	Sus scrofa	PGD	6PGD_PIG
Q07954	1.17	4	4544	504.276	5.38916	154.285	Prolow-density lipoprotein receptor-related protein 1	Homo sapiens	LRP1	LRP1_HUMAN
P80229	4.5	4	378	42.486	6.37939	152.295	Leukocyte elastase inhibitor	Sus scrofa	SERPINB1	ILEU_PIG
P81693	20.25	3	158	18.0239	7.1958	152.279	Low molecular weight phosphotyrosine protein phosphatase	Sus scrofa	ACP1	PPAC_PIG
O60282	4.08	3	957	109.427	6.18896	150.954	Kinesin heavy chain isoform 5C	Homo sapiens	KIF5C	KIF5C_HUMAN
P12026	47.13	4	87	9.89008	8.27979	150.415	Acyl-CoA-binding protein	Sus scrofa	DBI	ACBP_PIG
P53999	25.98	4	127	14.3864	9.59814	146.119	Activated RNA polymerase II transcriptional coactivator p15	Homo sapiens	SUB1	TCP4_HUMAN
P11177	4.46	2	359	39.208	6.65381	143.257	Pyruvate dehydrogenase E1 component subunit beta, mitochondrial	Homo sapiens	PDHB	ODPB_HUMAN
P17987	5.04	3	556	60.3056	6.11279	141.798	T-complex protein 1 subunit alpha	Homo sapiens	TCP1	TCPA_HUMAN
Q9HCY8	21.15	2	104	11.6548	5.23682	141.751	Protein S100-A14	Homo sapiens	S100A14	S10AE_HUMAN
P51149	23.19	4	207	23.4748	6.69775	137.733	Ras-related protein Rab-7a	Homo sapiens	RAB7A	RAB7A_HUMAN
P54612	11.38	4	589	65.2809	5.10986	136.401	Serine/threonine-protein phosphatase 2A 65 kDa regulatory subunit A alpha isoform	Sus scrofa	PPP2R1A	2AAA_PIG
P62895	23.81	2	105	11.6961	9.49561	135.211	Cytochrome c	Sus scrofa	CYCS	CYC_PIG
Q08211	3.07	3	1270	140.869	6.84424	134.635	ATP-dependent RNA helicase A	Homo sapiens	DHX9	DHX9_HUMAN
Q7M2W6	24.57	4	175	20.1164	7.32764	134.229	Alpha-crystallin B chain	Sus scrofa	CRYAB	CRYAB_PIG
P62851	24	5	125	13.7337	10.1108	131.959	40S ribosomal protein S25	Homo sapiens	RPS25	RS25_HUMAN
Q9ULU8	2.29	3	1353	152.69	5.70654	129.933	Calcium-dependent secretion activator 1	Homo sapiens	CADPS	CAPS1_HUMAN
O60641	2.98	5	907	92.444	4.85596	126.837	Clathrin coat assembly protein AP180	Homo sapiens	SNAP91	AP180_HUMAN
Q52NJ4	11.54	3	182	20.4708	7.23975	125.621	ADP-ribosylation factor-like protein 3	Sus scrofa	ARL3	ARL3_PIG
Q52NJ3	11.62	3	198	22.3945	6.68311	123.555	GTP-binding protein SAR1a	Sus scrofa	SAR1A	SAR1A_PIG
P30048	12.89	4	256	27.6752	7.78174	123.227	Thioredoxin-dependent peroxide reductase, mitochondrial	Homo sapiens	PRDX3	PRDX3_HUMAN
Q14103	9.01	4	355	38.4103	7.81104	122.381	Heterogeneous nuclear ribonucleoprotein D0	Homo sapiens	HNRNPD	HNRPD_HUMAN
P35527	4.01	3	623	62.0268	5.23682	122.036	Keratin, type I cytoskeletal 9	Homo sapiens	KRT9	K1C9_HUMAN
Q13228	5.72	2	472	52.3576	6.3667	121.86	Selenium-binding protein 1	Homo sapiens	SELENBP1	SBP1_HUMAN
Q35914	38.81	4	67	7.94217	9.18799	119.225	ATP synthase protein 8	Sus scrofa	MT-ATP8	ATP8_PIG
Q15293	3.93	3	331	38.8662	4.99561	118.87	Reticulocalbin-1	Homo sapiens	RCN1	RCN1_HUMAN
Q9HAV4	1.66	3	1204	136.222	5.79541	118.823	Exportin-5	Homo sapiens	XPO5	XPO5_HUMAN
Q16851	6.89	2	508	56.9047	8.14795	117.35	UTP--glucose-1-phosphate uridylyltransferase	Homo sapiens	UGP2	UGPA_HUMAN
P62249	14.38	4	146	16.435	10.2134	115.258	40S ribosomal protein S16	Homo sapiens	RPS16	RS16_HUMAN
Q29308	21.32	3	136	15.0849	10.1987	114.56	40S ribosomal protein S19 (Fragment)	Sus scrofa	RPS19	RS19_PIG
P62760	14.14	2	191	22.128	5.14795	112.23	Visinin-like protein 1	Homo sapiens	VSNL1	VISL1_HUMAN
P21579	6.16	2	422	47.5428	8.11865	112.113	Synaptotagmin-1	Homo sapiens	SYT1	SYT1_HUMAN
P84103	12.8	2	164	19.3179	11.6489	110.961	Serine/arginine-rich splicing factor 3	Homo sapiens	SRSF3	SRSF3_HUMAN
P04179	6.31	2	222	24.7066	8.25049	110.184	Superoxide dismutase [Mn], mitochondrial	Homo sapiens	SOD2	SODM_HUMAN
P61421	3.7	1	351	40.3032	4.99561	109.733	V-type proton ATPase subunit d 1	Homo sapiens	ATP6V0D1	VA0D1_HUMAN
P05230	7.74	2	155	17.4487	7.02002	108.73	Heparin-binding growth factor 1	Homo sapiens	FGF1	FGF1_HUMAN
P16949	21.48	3	149	17.292	5.97314	108.581	Stathmin	Homo sapiens	STMN1	STMN1_HUMAN
P46782	7.35	1	204	22.8621	9.71533	107.983	40S ribosomal protein S5	Homo sapiens	RPS5	RS5_HUMAN
Q16799	1.55	2	776	83.566	4.69092	107.377	Reticulon-1	Homo sapiens	RTN1	RTN1_HUMAN
Q99880	11.9	2	126	13.9436	10.3159	106.724	Histone H2B type 1-L	Homo sapiens	HIST1H2BL	H2B1L_HUMAN
P36968	17.26	3	197	22.323	8.36768	106.589	Phospholipid hydroperoxide glutathione peroxidase, mitochondrial	Sus scrofa	GPX4	GPX4_PIG
Q9GKE8	4.62	2	303	33.2309	8.04541	105.454	Leukocyte surface antigen CD47	Sus scrofa	CD47	CD47_PIG
O43242	2.81	2	534	60.9395	8.44092	105.12	26S proteasome non-ATPase regulatory subunit 3	Homo sapiens	PSMD3	PSMD3_HUMAN
Q9H299	26.88	2	93	10.4313	4.93213	103.735	SH3 domain-binding glutamic acid-rich-like protein 3	Homo sapiens	SH3BGRL3	SH3L3_HUMAN
F1RKQ4	4.84	2	579	59.1971	7.00537	103.472	Bifunctional ATP-dependent dihydroxyacetone kinase/FAD-AMP lyase (cyclizing)	Sus scrofa	TKFC	TKFC_PIG
Q96FJ2	32.58	3	89	10.3431	7.37158	102.528	Dynein light chain 2, cytoplasmic	Homo sapiens	DYNLL2	DYL2_HUMAN
P17612	5.98	3	351	40.564	8.79248	101.932	cAMP-dependent protein kinase catalytic subunit alpha	Homo sapiens	PRKACA	KAPCA_HUMAN
Q9UI15	7.04	1	199	22.4581	7.32764	101.657	Transgelin-3	Homo sapiens	TAGLN3	TAGL3_HUMAN
O00483	14.81	2	81	9.36391	9.37842	101.506	NADH dehydrogenase [ubiquinone] 1 alpha subcomplex subunit 4	Homo sapiens	NDUFA4	NDUA4_HUMAN
P12814	2.47	2	892	102.993	5.41455	101.231	Alpha-actinin-1	Homo sapiens	ACTN1	ACTN1_HUMAN
P20839	6.03	3	514	55.3705	6.90283	100.691	Inosine-5'-monophosphate dehydrogenase 1	Homo sapiens	IMPDH1	IMDH1_HUMAN
P37837	6.82	2	337	37.5165	6.81494	99.6406	Transaldolase	Homo sapiens	TALDO1	TALDO_HUMAN
Q32P51	5	2	320	34.2043	8.99756	99.35	Heterogeneous nuclear ribonucleoprotein A1-like 2	Homo sapiens	HNRNPA1L2	RA1L2_HUMAN
O94760	3.51	3	285	31.1019	5.80811	99.15	N(G),N(G)-dimethylarginine dimethylaminohydrolase 1	Homo sapiens	DDAH1	DDAH1_HUMAN
P48643	5.73	3	541	59.6328	5.65576	98.4642	T-complex protein 1 subunit epsilon	Homo sapiens	CCT5	TCPE_HUMAN
P79382	27.1	3	155	17.6382	9.65674	98.2359	Microsomal glutathione S-transferase 1	Sus scrofa	MGST1	MGST1_PIG
Q710C4	7.41	3	432	47.6633	6.29053	98.1912	Adenosylhomocysteinase	Sus scrofa	AHCY	SAHH_PIG
P23284	11.11	2	216	23.7275	9.40771	98.0858	Peptidyl-prolyl cis-trans isomerase B	Homo sapiens	PPIB	PPIB_HUMAN
P63010	2.88	2	937	104.486	5.37646	96.2339	AP-2 complex subunit beta	Homo sapiens	AP2B1	AP2B1_HUMAN
P60660	13.91	3	151	16.9191	4.65283	96.211	Myosin light polypeptide 6	Homo sapiens	MYL6	MYL6_HUMAN
Q9BPX5	7.84	2	153	16.9308	6.59521	95.1178	Actin-related protein 2/3 complex subunit 5-like protein	Homo sapiens	ARPC5L	ARP5L_HUMAN
Q9UI12	3.31	1	483	55.8471	6.48096	94.6377	V-type proton ATPase subunit H	Homo sapiens	ATP6V1H	VATH_HUMAN
Q15366	7.95	3	365	38.5556	6.78564	93.6241	Poly(rC)-binding protein 2	Homo sapiens	PCBP2	PCBP2_HUMAN
P21283	4.19	2	382	43.914	7.45947	93.476	V-type proton ATPase subunit C 1	Homo sapiens	ATP6V1C1	VATC1_HUMAN
Q95283	45.36	4	97	11.0385	9.33447	92.3415	Cytochrome c oxidase subunit 4 isoform 1, mitochondrial (Fragment)	Sus scrofa	COX4I1	COX41_PIG
Q15365	6.74	2	356	37.4739	7.09326	92.1689	Poly(rC)-binding protein 1	Homo sapiens	PCBP1	PCBP1_HUMAN
P14927	19.82	2	111	13.522	8.77783	91.86	Cytochrome b-c1 complex subunit 7	Homo sapiens	UQCRB	QCR7_HUMAN
Q9BZZ5	3.44	1	524	58.9679	7.34229	91.43	Apoptosis inhibitor 5	Homo sapiens	API5	API5_HUMAN
Q12756	1.18	2	1690	190.944	6.21436	91.0972	Kinesin-like protein KIF1A	Homo sapiens	KIF1A	KIF1A_HUMAN
Q15084	3.18	1	440	48.0913	5.08447	91.09	Protein disulfide-isomerase A6	Homo sapiens	PDIA6	PDIA6_HUMAN
P52907	3.5	3	286	32.9023	5.69385	90.7448	F-actin-capping protein subunit alpha-1	Homo sapiens	CAPZA1	CAZA1_HUMAN
O75874	4.11	1	414	46.6295	7.00537	88.64	Isocitrate dehydrogenase [NADP] cytoplasmic	Homo sapiens	IDH1	IDHC_HUMAN
Q99497	12.7	2	189	19.8785	6.78564	88.6145	Protein DJ-1	Homo sapiens	PARK7	PARK7_HUMAN
P60953	6.81	1	191	21.245	6.55127	88.2441	Cell division control protein 42 homolog	Homo sapiens	CDC42	CDC42_HUMAN
Q6P2Q9	0.69	2	2335	273.427	8.83643	87.961	Pre-mRNA-processing-splicing factor 8	Homo sapiens	PRPF8	PRP8_HUMAN
Q2YGT9	5.28	2	284	32.1704	10.7261	87.7952	60S ribosomal protein L6	Sus scrofa	RPL6	RL6_PIG
Q13526	9.2	1	163	18.232	8.82178	87.36	Peptidyl-prolyl cis-trans isomerase NIMA-interacting 1	Homo sapiens	PIN1	PIN1_HUMAN
P55786	1.31	1	919	103.211	5.71924	86.42	Puromycin-sensitive aminopeptidase	Homo sapiens	NPEPPS	PSA_HUMAN
P62277	22.52	3	151	17.2117	10.5356	86.3386	40S ribosomal protein S13	Homo sapiens	RPS13	RS13_HUMAN
P14415	4.14	1	290	33.3454	8.30908	86.06	Sodium/potassium-transporting ATPase subunit beta-2	Homo sapiens	ATP1B2	AT1B2_HUMAN
P62857	17.39	2	69	7.8362	10.6968	85.6	40S ribosomal protein S28	Homo sapiens	RPS28	RS28_HUMAN
P06737	1.65	1	847	97.087	7.1665	85.36	Glycogen phosphorylase, liver form	Homo sapiens	PYGL	PYGL_HUMAN
P11277	0.89	2	2137	246.316	5.2749	84.9153	Spectrin beta chain, erythrocyte	Homo sapiens	SPTB	SPTB1_HUMAN
Q96KK5	21.88	2	128	13.8978	10.8872	84.4242	Histone H2A type 1-H	Homo sapiens	HIST1H2AH	H2A1H_HUMAN
O43924	8	1	150	17.4089	5.66846	83.4425	Retinal rod rhodopsin-sensitive cGMP 3',5'-cyclic phosphodiesterase subunit delta	Homo sapiens	PDE6D	PDE6D_HUMAN
O02772	20.3	3	133	14.7396	6.56592	83.1679	Fatty acid-binding protein, heart	Sus scrofa	FABP3	FABPH_PIG
P62318	13.49	2	126	13.9073	10.3159	82.71	Small nuclear ribonucleoprotein Sm D3	Homo sapiens	SNRPD3	SMD3_HUMAN
P67985	18.75	2	128	14.7498	9.18799	82.16	60S ribosomal protein L22	Sus scrofa	RPL22	RL22_PIG
P07814	1.65	2	1512	170.483	7.32764	81.904	Bifunctional glutamate/proline--tRNA ligase	Homo sapiens	EPRS	SYEP_HUMAN
O14735	6.1	1	213	23.5231	8.03076	81.6538	CDP-diacylglycerol--inositol 3-phosphatidyltransferase	Homo sapiens	CDIPT	CDIPT_HUMAN
P52758	15.33	2	137	14.4846	8.67529	81.5685	Ribonuclease UK114	Homo sapiens	RIDA	RIDA_HUMAN
P05383	5.98	2	351	40.568	8.70459	80.4941	cAMP-dependent protein kinase catalytic subunit beta	Sus scrofa	PRKACB	KAPCB_PIG
P43243	3.78	2	847	94.5648	6.25244	79.73	Matrin-3	Homo sapiens	MATR3	MATR3_HUMAN
P58546	14.41	1	118	12.8866	5.51611	79.27	Myotrophin	Homo sapiens	MTPN	MTPN_HUMAN
P62263	13.91	2	151	16.2625	10.0522	78.0841	40S ribosomal protein S14	Homo sapiens	RPS14	RS14_HUMAN
P28768	14.58	2	144	15.629	6.88818	76.9058	Superoxide dismutase [Mn], mitochondrial (Fragment)	Sus scrofa	SOD2	SODM_PIG
P30050	14.55	2	165	17.8075	9.42236	76.814	60S ribosomal protein L12	Homo sapiens	RPL12	RL12_HUMAN
O43426	0.83	1	1573	172.995	7.41553	76.21	Synaptojanin-1	Homo sapiens	SYNJ1	SYNJ1_HUMAN
P62899	11.2	2	125	14.4539	10.5356	75.8904	60S ribosomal protein L31	Homo sapiens	RPL31	RL31_HUMAN
Q9NYU2	1.61	2	1555	177.078	5.63037	74.9115	UDP-glucose:glycoprotein glucosyltransferase 1	Homo sapiens	UGGT1	UGGG1_HUMAN
Q29561	10.2	2	196	22.2653	6.29053	74.5878	UMP-CMP kinase	Sus scrofa	CMPK1	KCY_PIG
P49327	0.52	1	2511	273.254	6.44287	74.5693	Fatty acid synthase	Homo sapiens	FASN	FAS_HUMAN
O95292	4.94	1	243	27.2111	7.29834	74.45	Vesicle-associated membrane protein-associated protein B/C	Homo sapiens	VAPB	VAPB_HUMAN
P04001	2.47	1	364	40.5576	8.60205	74.3645	Medium-wave-sensitive opsin 1	Homo sapiens	OPN1MW	OPSG_HUMAN
Q9NZ45	13.89	1	108	12.1912	9.08545	73.76	CDGSH iron-sulfur domain-containing protein 1	Homo sapiens	CISD1	CISD1_HUMAN
Q7L266	4.87	1	308	32.0342	6.23975	73.05	L-asparaginase	Homo sapiens	ASRGL1	ASGL1_HUMAN
Q8NHW5	3.79	1	317	34.3427	5.5542	72.91	60S acidic ribosomal protein P0-like	Homo sapiens	RPLP0P6	RLA0L_HUMAN
P59998	18.45	3	168	19.6543	8.42627	72.4019	Actin-related protein 2/3 complex subunit 4	Homo sapiens	ARPC4	ARPC4_HUMAN
Q15165	4.52	1	354	39.3723	5.60498	72.0021	Serum paraoxonase/arylesterase 2	Homo sapiens	PON2	PON2_HUMAN
P54709	5.02	1	279	31.4921	8.35303	71.97	Sodium/potassium-transporting ATPase subunit beta-3	Homo sapiens	ATP1B3	AT1B3_HUMAN
P19133	39.74	2	78	8.77857	6.25244	71.94	Ferritin light chain (Fragment)	Sus scrofa	FTL	FRIL_PIG
Q99028	8.06	1	186	20.5737	6.53662	71.81	Catechol O-methyltransferase (Fragment)	Sus scrofa	COMT	COMT_PIG
Q9TUI8	2.76	1	579	62.816	7.62061	71.81	Fatty-acid amide hydrolase 1	Sus scrofa	FAAH	FAAH1_PIG
P02794	6.01	1	183	21.2123	5.5542	70.4132	Ferritin heavy chain	Homo sapiens	FTH1	FRIH_HUMAN
P62888	13.91	1	115	12.7757	9.62744	70.276	60S ribosomal protein L30	Homo sapiens	RPL30	RL30_HUMAN
P49189	3.04	1	494	53.767	5.87158	70.17	4-trimethylaminobutyraldehyde dehydrogenase	Homo sapiens	ALDH9A1	AL9A1_HUMAN
Q9Y376	3.23	1	341	39.8437	6.88818	69.3953	Calcium-binding protein 39	Homo sapiens	CAB39	CAB39_HUMAN
P20962	10.78	2	102	11.5232	4.15771	69.2	Parathymosin	Homo sapiens	PTMS	PTMS_HUMAN
Q9Y3D6	16.45	2	152	16.927	8.79248	69.0672	Mitochondrial fission 1 protein	Homo sapiens	FIS1	FIS1_HUMAN
P56941	1.96	2	1277	141.87	5.42725	68.1415	Niemann-Pick C1 protein	Sus scrofa	NPC1	NPC1_PIG
Q16864	10.08	1	119	13.362	5.51611	68.03	V-type proton ATPase subunit F	Homo sapiens	ATP6V1F	VATF_HUMAN
Q2XQV4	5.76	2	521	56.8851	6.87354	67.66	Aldehyde dehydrogenase, mitochondrial	Sus scrofa	ALDH2	ALDH2_PIG
A1XQR7	16.95	2	118	13.3139	9.17334	67.4138	Protein QIL1	Sus scrofa	MIC13	MIC13_PIG
P61956	12.63	2	95	10.8644	5.50342	67.14	Small ubiquitin-related modifier 2	Homo sapiens	SUMO2	SUMO2_HUMAN
Q6U841	2.59	2	1118	125.866	6.49365	66.5659	Sodium-driven chloride bicarbonate exchanger	Homo sapiens	SLC4A10	S4A10_HUMAN
Q15382	12.5	2	184	20.4845	5.92236	66.1757	GTP-binding protein Rheb	Homo sapiens	RHEB	RHEB_HUMAN
P08247	3.19	1	313	33.8234	4.80518	66.1752	Synaptophysin	Homo sapiens	SYP	SYPH_HUMAN
P11413	5.24	2	515	59.219	6.84424	66.1352	Glucose-6-phosphate 1-dehydrogenase	Homo sapiens	G6PD	G6PD_HUMAN
P68036	9.74	1	154	17.8502	8.51416	65.84	Ubiquitin-conjugating enzyme E2 L3	Homo sapiens	UBE2L3	UB2L3_HUMAN
P05027	3.63	1	303	35.1358	8.52881	65.73	Sodium/potassium-transporting ATPase subunit beta-1	Sus scrofa	ATP1B1	AT1B1_PIG
P12309	10.38	1	106	11.8202	8.17725	65.54	Glutaredoxin-1	Sus scrofa	GLRX	GLRX1_PIG
P05386	14.04	1	114	11.5067	4.32275	65.4286	60S acidic ribosomal protein P1	Homo sapiens	RPLP1	RLA1_HUMAN
Q02218	2.25	2	1023	115.861	6.85889	64.9507	2-oxoglutarate dehydrogenase, mitochondrial	Homo sapiens	OGDH	ODO1_HUMAN
P00172	8.96	1	134	15.3006	5.16064	64.7979	Cytochrome b5	Sus scrofa	CYB5A	CYB5_PIG
O14737	10.4	1	125	14.2763	6.03662	64.74	Programmed cell death protein 5	Homo sapiens	PDCD5	PDCD5_HUMAN
P59768	22.54	1	71	7.84503	7.98682	64.7383	Guanine nucleotide-binding protein G(I)/G(S)/G(O) subunit gamma-2	Homo sapiens	GNG2	GBG2_HUMAN
P07602	1.72	2	524	58.0739	5.17334	64.4795	Proactivator polypeptide	Homo sapiens	PSAP	SAP_HUMAN
P53004	3.72	2	296	33.4073	6.44287	64.26	Biliverdin reductase A	Homo sapiens	BLVRA	BIEA_HUMAN
Q9BRG1	7.95	1	176	20.7345	6.34131	64.24	Vacuolar protein-sorting-associated protein 25	Homo sapiens	VPS25	VPS25_HUMAN
Q04760	4.35	1	184	20.7642	5.31299	64.2087	Lactoylglutathione lyase	Homo sapiens	GLO1	LGUL_HUMAN
Q29290	12.24	1	98	11.1236	6.29053	64.1465	Cystatin-B	Sus scrofa	CSTB	CYTB_PIG
Q9BZV3	0.89	1	1241	138.534	4.61475	63.98	Interphotoreceptor matrix proteoglycan 2	Homo sapiens	IMPG2	IMPG2_HUMAN
O60763	1.25	1	962	107.828	4.90674	63.28	General vesicular transport factor p115	Homo sapiens	USO1	USO1_HUMAN
P61970	11.02	1	127	14.469	5.37646	63.2567	Nuclear transport factor 2	Homo sapiens	NUTF2	NTF2_HUMAN
P14136	2.31	1	432	49.8496	5.51611	63.07	Glial fibrillary acidic protein	Homo sapiens	GFAP	GFAP_HUMAN
Q14152	1.95	2	1382	166.468	6.78564	62.7055	Eukaryotic translation initiation factor 3 subunit A	Homo sapiens	EIF3A	EIF3A_HUMAN
O00154	4.21	1	380	41.7693	8.54346	62.4957	Cytosolic acyl coenzyme A thioester hydrolase	Homo sapiens	ACOT7	BACH_HUMAN
P14854	12.79	1	86	10.1857	7.04932	62.3853	Cytochrome c oxidase subunit 6B1	Homo sapiens	COX6B1	CX6B1_HUMAN
Q9C0K3	5.24	1	210	23.6971	5.57959	61.91	Actin-related protein 3C	Homo sapiens	ACTR3C	ARP3C_HUMAN
Q9UPN3	0.19	1	7388	837.787	5.38916	61.6703	Microtubule-actin cross-linking factor 1, isoforms 1/2/3/5	Homo sapiens	MACF1	MACF1_HUMAN
Q05193	1.16	1	864	97.347	7.1665	61.5775	Dynamin-1	Homo sapiens	DNM1	DYN1_HUMAN
P43003	2.21	1	542	59.5337	8.41162	61.57	Excitatory amino acid transporter 1	Homo sapiens	SLC1A3	EAA1_HUMAN
P28072	4.6	1	239	25.3414	4.91943	61.4048	Proteasome subunit beta type-6	Homo sapiens	PSMB6	PSB6_HUMAN
Q15819	6.9	1	145	16.3522	8.08936	61.2694	Ubiquitin-conjugating enzyme E2 variant 2	Homo sapiens	UBE2V2	UB2V2_HUMAN
P01112	7.94	1	189	21.2846	5.31299	61.13	GTPase HRas	Homo sapiens	HRAS	RASH_HUMAN
P45880	3.4	1	294	31.5465	7.56201	61.13	Voltage-dependent anion-selective channel protein 2	Homo sapiens	VDAC2	VDAC2_HUMAN
P16499	2.56	2	860	99.4828	5.71924	61.0133	Rod cGMP-specific 3',5'-cyclic phosphodiesterase subunit alpha	Homo sapiens	PDE6A	PDE6A_HUMAN
Q9H4M9	3.18	1	534	60.5887	6.82959	60.86	EH domain-containing protein 1	Homo sapiens	EHD1	EHD1_HUMAN
P30626	5.05	1	198	21.6624	5.59229	60.67	Sorcin	Homo sapiens	SRI	SORCN_HUMAN
P27695	5.35	1	318	35.5322	8.11865	60.58	DNA-(apurinic or apyrimidinic site) lyase	Homo sapiens	APEX1	APEX1_HUMAN
O60831	6.18	1	178	19.2455	9.18799	60.58	PRA1 family protein 2	Homo sapiens	PRAF2	PRAF2_HUMAN
P84074	4.15	1	193	22.413	4.97021	60.5196	Neuron-specific calcium-binding protein hippocalcin	Homo sapiens	HPCA	HPCA_HUMAN
O94973	1.92	1	939	103.895	6.96143	60.25	AP-2 complex subunit alpha-2	Homo sapiens	AP2A2	AP2A2_HUMAN
Q15121	10.77	1	130	15.0308	5.021	60.1898	Astrocytic phosphoprotein PEA-15	Homo sapiens	PEA15	PEA15_HUMAN
O60739	12.39	1	113	12.8157	7.37158	59.94	Eukaryotic translation initiation factor 1b	Homo sapiens	EIF1B	EIF1B_HUMAN
Q96IX5	17.24	1	58	6.45337	9.75928	59.81	Up-regulated during skeletal muscle growth protein 5	Homo sapiens	USMG5	USMG5_HUMAN
P62316	7.63	1	118	13.5182	9.90576	59.7426	Small nuclear ribonucleoprotein Sm D2	Homo sapiens	SNRPD2	SMD2_HUMAN
P53621	1.06	1	1224	138.258	7.66455	59.7266	Coatomer subunit alpha	Homo sapiens	COPA	COPA_HUMAN
Q16658	4.67	2	493	54.4961	7.23975	59.7202	Fascin	Homo sapiens	FSCN1	FSCN1_HUMAN
P31040	2.11	1	664	72.6453	7.38623	59.47	Succinate dehydrogenase [ubiquinone] flavoprotein subunit, mitochondrial	Homo sapiens	SDHA	SDHA_HUMAN
Q9ULD0	2.18	2	1010	114.409	6.65381	59.3945	2-oxoglutarate dehydrogenase-like, mitochondrial	Homo sapiens	OGDHL	OGDHL_HUMAN
O62680	8.94	1	123	13.7807	7.94287	59.39	CD59 glycoprotein	Sus scrofa	CD59	CD59_PIG
O97580	4	2	425	46.2291	6.45557	59.3366	Succinyl-CoA ligase [ADP-forming] subunit beta, mitochondrial (Fragment)	Sus scrofa	SUCLA2	SUCB1_PIG
P31950	11.11	1	99	11.1727	6.53662	59.29	Protein S100-A11	Sus scrofa	S100A11	S10AB_PIG
P60891	4.72	1	318	34.8119	6.97607	58.1775	Ribose-phosphate pyrophosphokinase 1	Homo sapiens	PRPS1	PRPS1_HUMAN
Q96IU4	4.76	1	210	22.3316	6.40479	57.8657	Abhydrolase domain-containing protein 14B	Homo sapiens	ABHD14B	ABHEB_HUMAN
P50584	14.97	2	147	16.8246	6.0874	57.8529	Bis(5'-nucleosyl)-tetraphosphatase [asymmetrical]	Sus scrofa	NUDT2	AP4A_PIG
P08243	1.6	1	561	64.3286	6.85889	57.75	Asparagine synthetase [glutamine-hydrolyzing]	Homo sapiens	ASNS	ASNS_HUMAN
Q00577	2.8	1	322	34.8894	6.44287	57.5955	Transcriptional activator protein Pur-alpha	Homo sapiens	PURA	PURA_HUMAN
Q6PLK3	2.5	1	520	58.2282	8.1333	57.54	Amine oxidase [flavin-containing] B	Sus scrofa	MAOB	AOFB_PIG
P52209	3.31	1	483	53.106	7.2251	57.47	6-phosphogluconate dehydrogenase, decarboxylating	Homo sapiens	PGD	6PGD_HUMAN
P37108	10.29	1	136	14.5608	10.0376	57.4	Signal recognition particle 14 kDa protein	Homo sapiens	SRP14	SRP14_HUMAN
P13861	3.22	1	404	45.49	5.07178	57.0924	cAMP-dependent protein kinase type II-alpha regulatory subunit	Homo sapiens	PRKAR2A	KAP2_HUMAN
O75608	6.09	1	230	24.6535	6.771	57.01	Acyl-protein thioesterase 1	Homo sapiens	LYPLA1	LYPA1_HUMAN
P26885	8.45	1	142	15.6393	9.12939	56.8191	Peptidyl-prolyl cis-trans isomerase FKBP2	Homo sapiens	FKBP2	FKBP2_HUMAN
Q9Y5L4	14.74	1	95	10.493	8.17725	56.69	Mitochondrial import inner membrane translocase subunit Tim13	Homo sapiens	TIMM13	TIM13_HUMAN
P13639	1.52	1	858	95.277	6.82959	56.6688	Elongation factor 2	Homo sapiens	EEF2	EF2_HUMAN
Q9Y333	11.58	1	95	10.8276	6.52197	56.59	U6 snRNA-associated Sm-like protein LSm2	Homo sapiens	LSM2	LSM2_HUMAN
P31942	4.91	1	346	36.9031	6.87354	56.49	Heterogeneous nuclear ribonucleoprotein H3	Homo sapiens	HNRNPH3	HNRH3_HUMAN
Q9GL01	1.91	1	629	69.2312	5.94775	56.43	Dolichyl-diphosphooligosaccharide--protein glycosyltransferase subunit 2	Sus scrofa	RPN2	RPN2_PIG
O95777	16.67	1	96	10.3963	4.4751	56.4	N-alpha-acetyltransferase 38, NatC auxiliary subunit	Homo sapiens	LSM8	LSM8_HUMAN
Q7L099	2.35	1	469	52.9311	5.49072	56.39	Protein RUFY3	Homo sapiens	RUFY3	RUFY3_HUMAN
Q86UP2	1.33	2	1357	156.179	5.64307	56.3116	Kinectin	Homo sapiens	KTN1	KTN1_HUMAN
O60262	23.53	1	68	7.51696	8.51416	56.22	Guanine nucleotide-binding protein G(I)/G(S)/G(O) subunit gamma-7	Homo sapiens	GNG7	GBG7_HUMAN
O75964	10.68	1	103	11.4212	9.64209	55.9	ATP synthase subunit g, mitochondrial	Homo sapiens	ATP5L	ATP5L_HUMAN
P62333	3.6	2	389	44.1451	7.48877	55.83	26S protease regulatory subunit 10B	Homo sapiens	PSMC6	PRS10_HUMAN
P21796	3.53	1	283	30.7536	8.54346	55.78	Voltage-dependent anion-selective channel protein 1	Homo sapiens	VDAC1	VDAC1_HUMAN
O60888	7.82	2	179	19.1041	5.50342	55.6205	Protein CutA	Homo sapiens	CUTA	CUTA_HUMAN
P50390	8.67	1	150	16.0713	6.771	55.6104	Transthyretin	Sus scrofa	TTR	TTHY_PIG
P49591	1.56	1	514	58.7401	6.43018	55.5557	Seryl-tRNA synthetase, cytoplasmic	Homo sapiens	SARS	SYSC_HUMAN
Q5SQH8	2.54	1	315	35.7715	8.77783	55.49	Uncharacterized protein C6orf136	Homo sapiens	C6orf136	CF136_HUMAN
P07954	2.94	1	510	54.6022	8.76318	55.38	Fumarate hydratase, mitochondrial	Homo sapiens	FH	FUMH_HUMAN
P49720	3.41	1	205	22.9335	6.55127	55.2698	Proteasome subunit beta type-3	Homo sapiens	PSMB3	PSB3_HUMAN
Q9UK22	4.05	1	296	33.3068	4.37354	55.05	F-box only protein 2	Homo sapiens	FBXO2	FBX2_HUMAN
P02792	7.43	1	175	20.0071	5.78271	54.63	Ferritin light chain	Homo sapiens	FTL	FRIL_HUMAN
Q9Y6G9	3.63	1	523	56.544	6.41748	54.34	Cytoplasmic dynein 1 light intermediate chain 1	Homo sapiens	DYNC1LI1	DC1L1_HUMAN
Q9HCJ6	3.1	1	419	45.8701	5.05908	54.2	Synaptic vesicle membrane protein VAT-1 homolog-like	Homo sapiens	VAT1L	VAT1L_HUMAN
Q9BV23	3.86	1	337	38.3057	8.41162	54.09	Monoacylglycerol lipase ABHD6	Homo sapiens	ABHD6	ABHD6_HUMAN
Q9NP97	16.67	1	96	10.9147	7.25439	53.7088	Dynein light chain roadblock-type 1	Homo sapiens	DYNLRB1	DLRB1_HUMAN
P20674	4	1	150	16.7517	6.78564	53.6453	Cytochrome c oxidase subunit 5A, mitochondrial	Homo sapiens	COX5A	COX5A_HUMAN
Q6ZVM7	2.56	1	507	55.5217	4.79248	53.52	TOM1-like protein 2	Homo sapiens	TOM1L2	TM1L2_HUMAN
O00217	5.24	1	210	23.6896	6.34131	53.47	NADH dehydrogenase [ubiquinone] iron-sulfur protein 8, mitochondrial	Homo sapiens	NDUFS8	NDUS8_HUMAN
Q9NVA2	2.1	2	429	49.3672	6.81494	53.3288	Septin-11	Homo sapiens	2011-09-01	SEP11_HUMAN
O75643	0.7	1	2136	244.353	6.06201	53.1854	U5 small nuclear ribonucleoprotein 200 kDa helicase	Homo sapiens	SNRNP200	U520_HUMAN
Q8NHP1	4.53	1	331	36.9412	6.75635	53.08	Aflatoxin B1 aldehyde reductase member 4	Homo sapiens	AKR7L	ARK74_HUMAN
Q14974	1.71	1	876	97.108	4.77979	52.9391	Importin subunit beta-1	Homo sapiens	KPNB1	IMB1_HUMAN
P61326	7.53	1	146	17.1528	6.11279	52.51	Protein mago nashi homolog	Homo sapiens	MAGOH	MGN_HUMAN
P46783	5.45	1	165	18.8859	10.1548	52.4968	40S ribosomal protein S10	Homo sapiens	RPS10	RS10_HUMAN
O75368	11.4	1	114	12.7664	5.24951	52.39	SH3 domain-binding glutamic acid-rich-like protein	Homo sapiens	SH3BGRL	SH3L1_HUMAN
O43759	5.15	1	233	25.4393	4.67822	51.86	Synaptogyrin-1	Homo sapiens	SYNGR1	SNG1_HUMAN
P67812	5.03	1	179	20.6121	9.48096	51.6995	Signal peptidase complex catalytic subunit SEC11A	Homo sapiens	SEC11A	SC11A_HUMAN
P49755	5.02	1	219	24.96	7.44482	51.3127	Transmembrane emp24 domain-containing protein 10	Homo sapiens	TMED10	TMEDA_HUMAN
O95197	1.07	1	1032	112.541	4.95752	51.09	Reticulon-3	Homo sapiens	RTN3	RTN3_HUMAN
P17980	3.42	1	439	49.1725	5.23682	50.77	26S protease regulatory subunit 6A	Homo sapiens	PSMC3	PRS6A_HUMAN
Q9UQM7	2.51	1	478	54.0535	7.07861	50.7085	Calcium/calmodulin-dependent protein kinase type II subunit alpha	Homo sapiens	CAMK2A	KCC2A_HUMAN
Q03395	3.7	1	351	37.1814	6.04932	50.58	Rod outer segment membrane protein 1	Homo sapiens	ROM1	ROM1_HUMAN
Q9Y3I0	2.18	1	505	55.1749	7.2251	49.8955	tRNA-splicing ligase RtcB homolog	Homo sapiens	RTCB	RTCB_HUMAN
P30049	5.36	1	168	17.4792	5.49072	49.1195	ATP synthase subunit delta, mitochondrial	Homo sapiens	ATP5D	ATPD_HUMAN
Q7L0J3	1.62	1	742	82.6419	5.56689	49.0892	Synaptic vesicle glycoprotein 2A	Homo sapiens	SV2A	SV2A_HUMAN
P79381	1.98	1	454	52.3608	7.62061	48.81	Epoxide hydrolase 1	Sus scrofa	EPHX1	HYEP_PIG
O95168	8.53	1	129	15.1991	9.84717	48.79	NADH dehydrogenase [ubiquinone] 1 beta subcomplex subunit 4	Homo sapiens	NDUFB4	NDUB4_HUMAN
Q9NVQ4	9.5	1	179	20.2022	5.8335	48.59	Fas apoptotic inhibitory molecule 1	Homo sapiens	FAIM	FAIM1_HUMAN
Q8WUM4	1.96	1	868	95.9631	6.52197	48.3304	Programmed cell death 6-interacting protein	Homo sapiens	PDCD6IP	PDC6I_HUMAN
P62304	11.96	1	92	10.7966	9.43701	48.2833	Small nuclear ribonucleoprotein E	Homo sapiens	SNRPE	RUXE_HUMAN
O00231	3.08	1	422	47.434	6.48096	48.12	26S proteasome non-ATPase regulatory subunit 11	Homo sapiens	PSMD11	PSD11_HUMAN
P11493	3.75	1	293	33.5884	5.77002	48.07	Serine/threonine-protein phosphatase 2A catalytic subunit beta isoform (Fragment)	Sus scrofa	PPP2CB	PP2AB_PIG
Q8MIR4	2.85	1	562	61.7106	7.09326	47.79	Bifunctional coenzyme A synthase	Sus scrofa	COASY	COASY_PIG
P0DMP2	2.62	1	458	53.3718	6.85889	47.63	SLIT-ROBO Rho GTPase-activating protein 2B	Homo sapiens	SRGAP2B	SRG2B_HUMAN
P61457	9.62	1	104	11.992	6.80029	47.5194	Pterin-4-alpha-carbinolamine dehydratase	Homo sapiens	PCBD1	PHS_HUMAN
O94856	1.04	1	1347	149.933	6.65381	47.48	Neurofascin	Homo sapiens	NFASC	NFASC_HUMAN
P56471	22.22	1	90	9.68479	4.76709	47.21	Isocitrate dehydrogenase [NAD] subunit alpha, mitochondrial (Fragments)	Sus scrofa	IDH3A	IDH3A_PIG
Q92522	5.63	1	213	22.4735	10.7554	47.02	Histone H1x	Homo sapiens	H1FX	H1X_HUMAN
P10155	2.42	1	538	60.6312	8.03076	46.8	60 kDa SS-A/Ro ribonucleoprotein	Homo sapiens	TROVE2	RO60_HUMAN
O43237	3.86	1	492	54.0655	6.37939	46.73	Cytoplasmic dynein 1 light intermediate chain 2	Homo sapiens	DYNC1LI2	DC1L2_HUMAN
Q9P2D3	0.53	1	2071	224.159	7.1665	46.72	HEAT repeat-containing protein 5B	Homo sapiens	HEATR5B	HTR5B_HUMAN
Q9Y4L1	1.5	1	999	111.266	5.22412	46.56	Hypoxia up-regulated protein 1	Homo sapiens	HYOU1	HYOU1_HUMAN
Q15555	3.67	1	327	37.0082	5.56689	46.34	Microtubule-associated protein RP/EB family member 2	Homo sapiens	MAPRE2	MARE2_HUMAN
P62266	7.69	1	143	15.7977	10.4917	46.02	40S ribosomal protein S23	Homo sapiens	RPS23	RS23_HUMAN
P53396	1.45	1	1101	120.762	7.32764	45.6834	ATP-citrate synthase	Homo sapiens	ACLY	ACLY_HUMAN
P53680	10.56	1	142	17.0067	6.17627	45.5	AP-2 complex subunit sigma	Homo sapiens	AP2S1	AP2S1_HUMAN
Q15019	4.43	1	361	41.4613	6.59521	45.33	Septin-2	Homo sapiens	2002-09-01	SEPT2_HUMAN
Q9H693	5.7	1	158	16.7821	9.62744	45.3	Uncharacterized protein C16orf95	Homo sapiens	C16orf95	CP095_HUMAN
P49773	4.76	1	126	13.7931	6.94678	44.6934	Histidine triad nucleotide-binding protein 1	Homo sapiens	HINT1	HINT1_HUMAN
P60520	6.84	1	117	13.6581	8.104	44.6761	Gamma-aminobutyric acid receptor-associated protein-like 2	Homo sapiens	GABARAPL2	GBRL2_HUMAN
P09455	6.67	1	135	15.8399	5.10986	44.64	Retinol-binding protein 1	Homo sapiens	RBP1	RET1_HUMAN
P49721	5.47	1	201	22.8217	7.02002	44.57	Proteasome subunit beta type-2	Homo sapiens	PSMB2	PSB2_HUMAN
P51970	6.4	1	172	20.0921	7.6499	44.3	NADH dehydrogenase [ubiquinone] 1 alpha subcomplex subunit 8	Homo sapiens	NDUFA8	NDUA8_HUMAN
Q9TV69	2.69	1	335	36.5037	6.771	44.2933	Trans-1,2-dihydrobenzene-1,2-diol dehydrogenase	Sus scrofa	DHDH	DHDH_PIG
P49902	2.67	1	561	64.9283	6.13818	44.17	Cytosolic purine 5'-nucleotidase	Homo sapiens	NT5C2	5NTC_HUMAN
P63208	4.91	1	163	18.6462	4.53857	44.06	S-phase kinase-associated protein 1	Homo sapiens	SKP1	SKP1_HUMAN
O60784	2.64	1	492	53.7849	4.70361	43.98	Target of Myb protein 1	Homo sapiens	TOM1	TOM1_HUMAN
Q99733	2.93	1	375	42.7969	4.69092	43.62	Nucleosome assembly protein 1-like 4	Homo sapiens	NAP1L4	NP1L4_HUMAN
Q9NXH8	3.07	1	423	46.8849	9.93506	43.5	Torsin family protein C9orf167	Homo sapiens	TOR4A	TOR4A_HUMAN
Q9NRK6	1.22	1	738	79.0979	9.84717	43.36	ATP-binding cassette sub-family B member 10, mitochondrial	Homo sapiens	ABCB10	ABCBA_HUMAN
Q9UNS2	2.84	1	423	47.842	6.65381	43.19	COP9 signalosome complex subunit 3	Homo sapiens	COPS3	CSN3_HUMAN
Q06AU2	6.56	1	183	20.4912	4.80518	43.1	Ras-related protein Rap-2a	Sus scrofa	RAP2A	RAP2A_PIG
P53992	0.73	1	1094	118.249	7.06396	42.86	Protein transport protein Sec24C	Homo sapiens	SEC24C	SC24C_HUMAN
Q99962	4.55	1	352	39.9371	5.45264	42.33	Endophilin-A1	Homo sapiens	SH3GL2	SH3G2_HUMAN
Q99873	3.32	1	361	41.4885	5.42725	42.1662	Protein arginine N-methyltransferase 1	Homo sapiens	PRMT1	ANM1_HUMAN
P59083	20.75	1	53	5.74665	4.28467	42.14	14 kDa phosphohistidine phosphatase (Fragments)	Sus scrofa	PHPT1	PHP14_PIG
Q93050	1.19	1	837	96.3501	6.43018	42.0834	V-type proton ATPase 116 kDa subunit a isoform 1	Homo sapiens	ATP6V0A1	VPP1_HUMAN
O43865	1.51	1	530	58.9134	6.88818	41.91	Putative adenosylhomocysteinase 2	Homo sapiens	AHCYL1	SAHH2_HUMAN
P19105	5.85	1	171	19.7815	4.80518	41.83	Myosin regulatory light chain 12A	Homo sapiens	MYL12A	ML12A_HUMAN
Q92945	1.41	1	711	73.07	7.29834	41.7	Far upstream element-binding protein 2	Homo sapiens	KHSRP	FUBP2_HUMAN
Q9Y6G1	6.06	1	99	10.7049	10.5503	41.69	Transmembrane protein 14A	Homo sapiens	TMEM14A	TM14A_HUMAN
Q8IZP2	4.17	1	240	27.3897	5.08447	41.5124	Putative protein FAM10A4	Homo sapiens	ST13P4	ST134_HUMAN
Q9Y5R8	11.03	1	145	16.8206	9.15869	41.28	Trafficking protein particle complex subunit 1	Homo sapiens	TRAPPC1	TPPC1_HUMAN
Q8IYF3	1.06	1	940	107.819	5.16064	40.9	Testis-expressed sequence 11 protein	Homo sapiens	TEX11	TEX11_HUMAN
O95831	2.12	1	613	66.8589	8.95361	40.89	Apoptosis-inducing factor 1, mitochondrial	Homo sapiens	AIFM1	AIFM1_HUMAN
P10775	3.29	1	456	48.9917	4.85596	40.75	Ribonuclease inhibitor	Sus scrofa	RNH1	RINI_PIG
P78363	0.75	1	2273	255.78	6.29053	40.54	Retinal-specific ATP-binding cassette transporter	Homo sapiens	ABCA4	ABCA4_HUMAN
Q9H8H3	6.15	1	244	28.3006	8.38232	40.3	Methyltransferase-like protein 7A	Homo sapiens	METTL7A	MET7A_HUMAN
Q13368	1.03	1	585	66.111	6.81494	40.27	MAGUK p55 subfamily member 3	Homo sapiens	MPP3	MPP3_HUMAN
Q9BY50	5.21	1	192	21.5285	9.20264	40.26	Signal peptidase complex catalytic subunit SEC11C	Homo sapiens	SEC11C	SC11C_HUMAN
P15145	1.66	1	963	108.763	5.31299	40.14	Aminopeptidase N	Sus scrofa	ANPEP	AMPN_PIG
P56378	12.07	1	58	6.65759	10.0815	40.07	6.8 kDa mitochondrial proteolipid	Homo sapiens	MP68	68MP_HUMAN
P22307	1.46	1	547	58.9556	6.88818	39.8354	Non-specific lipid-transfer protein	Homo sapiens	SCP2	NLTP_HUMAN
P63162	3.33	2	240	24.598	11.1948	39.73	Small nuclear ribonucleoprotein-associated protein N	Homo sapiens	SNRPN	RSMN_HUMAN
O75436	2.14	1	327	38.1457	6.56592	39.73	Vacuolar protein sorting-associated protein 26A	Homo sapiens	VPS26A	VP26A_HUMAN
Q02846	0.82	1	1103	119.983	7.44482	39.68	Retinal guanylyl cyclase 1	Homo sapiens	GUCY2D	GUC2D_HUMAN
P20472	11.82	1	110	12.051	5.18604	39.54	Parvalbumin alpha	Homo sapiens	PVALB	PRVA_HUMAN
Q16718	7.76	1	116	13.4502	5.98584	39.53	NADH dehydrogenase [ubiquinone] 1 alpha subcomplex subunit 5	Homo sapiens	NDUFA5	NDUA5_HUMAN
P62847	9.02	1	133	15.4134	10.7847	39.06	40S ribosomal protein S24	Homo sapiens	RPS24	RS24_HUMAN
O43837	2.86	1	385	42.1566	8.45557	39.05	Isocitrate dehydrogenase [NAD] subunit beta, mitochondrial	Homo sapiens	IDH3B	IDH3B_HUMAN
O60812	4.1	1	293	32.1227	5.05908	38.94	Heterogeneous nuclear ribonucleoprotein C-like 1	Homo sapiens	HNRNPCL1	HNRC1_HUMAN
Q9P0S3	9.8	1	153	17.3602	9.64209	38.66	ORM1-like protein 1	Homo sapiens	ORMDL1	ORML1_HUMAN
P60981	9.7	1	165	18.4935	7.85498	38.5689	Destrin	Homo sapiens	DSTN	DEST_HUMAN
Q15124	2.65	1	567	62.1857	7.21045	38.5064	Phosphoglucomutase-like protein 5	Homo sapiens	PGM5	PGM5_HUMAN
P13994	1.52	1	396	44.7744	8.23584	38.41	Coiled-coil domain-containing protein 130	Homo sapiens	CCDC130	CC130_HUMAN
Q9Y3C4	4	1	175	19.6485	6.78564	38.41	EKC/KEOPS complex subunit TPRKB	Homo sapiens	TPRKB	TPRKB_HUMAN
O15260	4.83	1	269	30.3738	7.78174	38.33	Surfeit locus protein 4	Homo sapiens	SURF4	SURF4_HUMAN
P30531	2	1	599	67.0291	8.08936	38.01	Sodium- and chloride-dependent GABA transporter 1	Homo sapiens	SLC6A1	SC6A1_HUMAN
Q16518	2.06	1	533	60.9087	6.48096	37.58	Retinoid isomerohydrolase	Homo sapiens	RPE65	RPE65_HUMAN
Q16531	0.79	1	1140	126.887	5.26221	37.41	DNA damage-binding protein 1	Homo sapiens	DDB1	DDB1_HUMAN
Q4U116	0.83	1	1079	121.332	6.87354	37.22	Electrogenic sodium bicarbonate cotransporter 1	Sus scrofa	SLC4A4	S4A4_PIG
Q6ZSZ5	0.77	1	1173	130.7	7.07861	37.16	Rho guanine nucleotide exchange factor 18	Homo sapiens	ARHGEF18	ARHGI_HUMAN
Q96F07	1.25	1	1278	148.302	7.31299	36.1	Cytoplasmic FMR1-interacting protein 2	Homo sapiens	CYFIP2	CYFP2_HUMAN
Q9Y6M7	0.91	1	1214	135.957	6.7124	35.65	Sodium bicarbonate cotransporter 3	Homo sapiens	SLC4A7	S4A7_HUMAN
P60866	10.08	1	119	13.3643	9.93506	35.0907	40S ribosomal protein S20	Homo sapiens	RPS20	RS20_HUMAN
Q8NBU5	4.43	1	361	40.718	6.90283	35.06	ATPase family AAA domain-containing protein 1	Homo sapiens	ATAD1	ATAD1_HUMAN
P78527	0.17	1	4128	468.788	7.12256	34.95	DNA-dependent protein kinase catalytic subunit	Homo sapiens	PRKDC	PRKDC_HUMAN
O79874	5.97	1	318	35.6238	7.54736	34.04	NADH-ubiquinone oxidoreductase chain 1	Sus scrofa	MT-ND1	NU1M_PIG
Q6TDU7	0.98	1	716	83.1077	5.2876	33.81	Cancer susceptibility candidate protein 1	Homo sapiens	CASC1	CASC1_HUMAN
P22695	1.32	1	453	48.4129	8.63135	30.4	Cytochrome b-c1 complex subunit 2, mitochondrial	Homo sapiens	UQCRC2	QCR2_HUMAN
P62081	6.19	1	194	22.1133	10.0962	29.28	40S ribosomal protein S7	Homo sapiens	RPS7	RS7_HUMAN

## Sheet: DDM - SOLAµ - Lane 2
Accession	Coverage	# Peptides	# AAs	MW [kDa]	calc. pI	Score	Description	Species	Gene name	Gene entry
P68363	34.59	95	451	50.1196	5.05908	3997.43	Tubulin alpha-1B chain	Homo sapiens	TUBA1B	TBA1B_HUMAN
Q9BQE3	30.96	89	449	49.8635	5.09717	3724.62	Tubulin alpha-1C chain	Homo sapiens	TUBA1C	TBA1C_HUMAN
Q71U36	34.59	87	451	50.1036	5.05908	3688.68	Tubulin alpha-1A chain	Homo sapiens	TUBA1A	TBA1A_HUMAN
P68371	43.6	72	445	49.799	4.89404	3201.94	Tubulin beta-4B chain	Homo sapiens	TUBB4B	TBB4B_HUMAN
P02067	61.22	79	147	16.1555	7.6792	3179.55	Hemoglobin subunit beta	Sus scrofa	HBB	HBB_PIG
Q13885	37.53	71	445	49.875	4.89404	3174.02	Tubulin beta-2A chain	Homo sapiens	TUBB2A	TBB2A_HUMAN
P02554	40.22	71	445	49.829	4.89404	3161.15	Tubulin beta chain	Sus scrofa		TBB_PIG
Q9BVA1	37.53	68	445	49.9209	4.89404	3080.47	Tubulin beta-2B chain	Homo sapiens	TUBB2B	TBB2B_HUMAN
P07437	36.49	68	444	49.639	4.89404	3019.73	Tubulin beta-5 chain	Homo sapiens	TUBB	TBB5_HUMAN
P68366	30.58	68	448	49.8924	5.05908	3005.46	Tubulin alpha-4A chain	Homo sapiens	TUBA4A	TBA4A_HUMAN
P14618	29.19	60	531	57.9	7.84033	2992.79	Pyruvate kinase isozymes M1/M2	Homo sapiens	PKM	KPYM_HUMAN
Q00610	22.51	70	1675	191.493	5.69385	2901.4	Clathrin heavy chain 1	Homo sapiens	CLTC	CLH1_HUMAN
Q13509	27.33	51	450	50.4003	4.93213	2468.07	Tubulin beta-3 chain	Homo sapiens	TUBB3	TBB3_HUMAN
P04264	15.06	56	644	65.999	8.11865	2400.91	Keratin, type II cytoskeletal 1	Homo sapiens	KRT1	K2C1_HUMAN
P00355	20.42	36	333	35.8133	8.35303	1999.32	Glyceraldehyde-3-phosphate dehydrogenase	Sus scrofa	GAPDH	G3P_PIG
Q9NY65	21.6	44	449	50.0616	5.05908	1943.56	Tubulin alpha-8 chain	Homo sapiens	TUBA8	TBA8_HUMAN
P06733	20.51	34	434	47.1393	7.38623	1911.16	Alpha-enolase	Homo sapiens	ENO1	ENOA_HUMAN
P04350	34.46	49	444	49.5539	4.88135	1827.31	Tubulin beta-4A chain	Homo sapiens	TUBB4A	TBB4A_HUMAN
P07900	26.91	48	732	84.6067	5.021	1821.45	Heat shock protein HSP 90-alpha	Homo sapiens	HSP90AA1	HS90A_HUMAN
P79260	13.58	35	405	45.0742	5.85889	1723.54	S-arrestin	Sus scrofa	SAG	ARRS_PIG
P13637	23.59	36	1013	111.677	5.37646	1688.9	Sodium/potassium-transporting ATPase subunit alpha-3	Homo sapiens	ATP1A3	AT1A3_HUMAN
Q1KYT0	17.28	27	434	47.1004	7.95752	1661.82	Beta-enolase	Sus scrofa	ENO3	ENOB_PIG
Q29371	39.92	31	248	26.7129	7.45947	1627.06	Triosephosphate isomerase	Sus scrofa	TPI1	TPIS_PIG
P12277	20.73	30	381	42.6173	5.59229	1574.43	Creatine kinase B-type	Homo sapiens	CKB	KCRB_HUMAN
Q14204	8.14	35	4646	532.072	6.40479	1570.59	Cytoplasmic dynein 1 heavy chain 1	Homo sapiens	DYNC1H1	DYHC1_HUMAN
P00761	7.79	54	231	24.3938	7.18115	1505.73	Trypsin	Sus scrofa		TRYP_PIG
P00506	25.81	33	430	47.4061	9.01221	1357.45	Aspartate aminotransferase, mitochondrial	Sus scrofa	GOT2	AATM_PIG
P00346	35.5	27	338	35.5717	8.67529	1337.1	Malate dehydrogenase, mitochondrial	Sus scrofa	MDH2	MDHM_PIG
P00336	22.75	29	334	36.5891	5.85889	1331.62	L-lactate dehydrogenase B chain	Sus scrofa	LDHB	LDHB_PIG
P01965	36.88	29	141	15.0298	8.70459	1328.79	Hemoglobin subunit alpha	Sus scrofa	HBA	HBA_PIG
O18766	11.49	33	348	39.0006	6.65381	1256.93	Rhodopsin	Sus scrofa	RHO	OPSD_PIG
Q9BUF5	18.61	30	446	49.825	4.88135	1186.77	Tubulin beta-6 chain	Homo sapiens	TUBB6	TBB6_HUMAN
P12236	29.53	29	298	32.8452	9.74463	1174.5	ADP/ATP translocase 3	Homo sapiens	SLC25A6	ADT3_HUMAN
P62258	42.75	31	255	29.1554	4.7417	1147.16	14-3-3 protein epsilon	Homo sapiens	YWHAE	1433E_HUMAN
Q13813	11.17	27	2472	284.364	5.35107	1096.76	Spectrin alpha chain, brain	Homo sapiens	SPTAN1	SPTN1_HUMAN
P09104	13.59	17	434	47.239	5.03369	1088.44	Gamma-enolase	Homo sapiens	ENO2	ENOG_HUMAN
P05023	13.1	23	1023	112.824	5.49072	1087.24	Sodium/potassium-transporting ATPase subunit alpha-1	Homo sapiens	ATP1A1	AT1A1_HUMAN
P06576	20.6	22	529	56.5246	5.40186	1069.53	ATP synthase subunit beta, mitochondrial	Homo sapiens	ATP5B	ATPB_HUMAN
P60709	25.87	26	375	41.7097	5.47803	1037.78	Actin, cytoplasmic 1	Homo sapiens	ACTB	ACTB_HUMAN
P27348	33.88	28	245	27.7468	4.77979	1002.19	14-3-3 protein theta	Homo sapiens	YWHAQ	1433T_HUMAN
P05141	29.53	23	298	32.8312	9.68604	993.626	ADP/ATP translocase 2	Homo sapiens	SLC25A5	ADT2_HUMAN
P08835	24.38	26	607	69.6471	6.49365	986.466	Serum albumin	Sus scrofa	ALB	ALBU_PIG
P63104	25.71	25	245	27.7277	4.79248	952.729	14-3-3 protein zeta/delta	Homo sapiens	YWHAZ	1433Z_HUMAN
P11142	19.5	23	646	70.8542	5.51611	949.123	Heat shock cognate 71 kDa protein	Homo sapiens	HSPA8	HSP7C_HUMAN
P08059	20.25	20	558	63.0863	7.98682	911.384	Glucose-6-phosphate isomerase	Sus scrofa	GPI	G6PI_PIG
P13645	14.55	23	584	58.7917	5.21143	908.444	Keratin, type I cytoskeletal 10	Homo sapiens	KRT10	K1C10_HUMAN
P18669	40.94	20	254	28.7858	7.18115	892.29	Phosphoglycerate mutase 1	Homo sapiens	PGAM1	PGAM1_HUMAN
P00339	14.76	16	332	36.5953	8.07471	885.088	L-lactate dehydrogenase A chain	Sus scrofa	LDHA	LDHA_PIG
Q49I35	55.56	23	135	14.6842	5.08447	857.043	Galectin-1	Sus scrofa	LGALS1	LEG1_PIG
P08238	17.96	24	724	83.2121	5.03369	854.435	Heat shock protein HSP 90-beta	Homo sapiens	HSP90AB1	HS90B_HUMAN
P35908	7.82	22	639	65.3932	8.00146	827.446	Keratin, type II cytoskeletal 2 epidermal	Homo sapiens	KRT2	K22E_HUMAN
P09972	14.84	16	364	39.4312	6.87354	826.569	Fructose-bisphosphate aldolase C	Homo sapiens	ALDOC	ALDOC_HUMAN
P63027	34.48	12	116	12.6547	8.1333	814.602	Vesicle-associated membrane protein 2	Homo sapiens	VAMP2	VAMP2_HUMAN
Q01082	9.39	19	2364	274.439	5.56689	782.922	Spectrin beta chain, brain 1	Homo sapiens	SPTBN1	SPTB2_HUMAN
Q04917	32.11	24	246	28.201	4.84326	779.147	14-3-3 protein eta	Homo sapiens	YWHAH	1433F_HUMAN
P80031	32.37	12	207	23.482	7.79639	763.985	Glutathione S-transferase P	Sus scrofa	GSTP1	GSTP1_PIG
Q29594	28.43	14	102	11.5473	5.42725	734.691	Creatine kinase B-type (Fragment)	Sus scrofa	CKB	KCRB_PIG
P46410	17.96	14	373	42.0032	6.7417	714.427	Glutamine synthetase	Sus scrofa	GLUL	GLNA_PIG
P63267	19.15	18	376	41.8498	5.47803	695.508	Actin, gamma-enteric smooth muscle	Homo sapiens	ACTG2	ACTH_HUMAN
P31946	28.46	23	246	28.0648	4.83057	694.633	14-3-3 protein beta/alpha	Homo sapiens	YWHAB	1433B_HUMAN
P61981	23.08	21	247	28.2849	4.89404	684.709	14-3-3 protein gamma	Homo sapiens	YWHAG	1433G_HUMAN
Q7SIB7	22.78	14	417	44.5301	7.89893	640.2	Phosphoglycerate kinase 1	Sus scrofa	PGK1	PGK1_PIG
Q7YS78	8.7	8	391	43.2113	5.64307	589.865	Arrestin-C	Sus scrofa	ARR3	ARRC_PIG
P16276	12.29	14	781	85.7072	8.04541	585.761	Aconitate hydratase, mitochondrial	Sus scrofa	ACO2	ACON_PIG
P29762	47.45	13	137	15.5557	5.37646	576.874	Cellular retinoic acid-binding protein 1	Homo sapiens	CRABP1	RABP1_HUMAN
Q2HYU2	10.51	13	780	85.2725	8.17725	557.737	6-phosphofructokinase, muscle type	Sus scrofa	PFKM	PFKAM_PIG
P62873	22.65	13	340	37.353	5.99854	527.424	Guanine nucleotide-binding protein G(I)/G(S)/G(T) subunit beta-1	Homo sapiens	GNB1	GBB1_HUMAN
P80021	17.54	13	553	59.6507	9.18799	495.488	ATP synthase subunit alpha, mitochondrial	Sus scrofa	ATP5A1	ATPA_PIG
P11021	15.75	10	654	72.2884	5.16064	484.965	78 kDa glucose-regulated protein	Homo sapiens	HSPA5	GRP78_HUMAN
P35527	12.36	11	623	62.0268	5.23682	481.431	Keratin, type I cytoskeletal 9	Homo sapiens	KRT9	K1C9_HUMAN
P23297	15.96	7	94	10.5391	4.50049	466.965	Protein S100-A1	Homo sapiens	S100A1	S10A1_HUMAN
P11166	3.86	14	492	54.0485	8.71924	452.668	Solute carrier family 2, facilitated glucose transporter member 1	Homo sapiens	SLC2A1	GTR1_HUMAN
P11708	22.46	10	334	36.431	6.58057	452.493	Malate dehydrogenase, cytoplasmic	Sus scrofa	MDH1	MDHC_PIG
P35580	5.82	8	1976	228.858	5.5415	449.939	Myosin-10	Homo sapiens	MYH10	MYH10_HUMAN
P62936	36.59	9	164	17.8578	8.1626	431.971	Peptidyl-prolyl cis-trans isomerase A	Sus scrofa	PPIA	PPIA_PIG
P63211	28.38	11	74	8.49032	4.81787	413.998	Guanine nucleotide-binding protein G(T) subunit gamma-T1	Homo sapiens	GNGT1	GBG1_HUMAN
Q6S4N2	12.01	9	641	70.0551	5.8208	413.494	Heat shock 70 kDa protein 1B	Sus scrofa	HSPA1B	HS71B_PIG
Q16555	15.56	10	572	62.2546	6.37939	413.293	Dihydropyrimidinase-related protein 2	Homo sapiens	DPYSL2	DPYL2_HUMAN
P22676	20.66	11	271	31.5196	5.14795	407.748	Calretinin	Homo sapiens	CALB2	CALB2_HUMAN
P34931	8.11	8	641	70.3313	6.02393	394.073	Heat shock 70 kDa protein 1-like	Homo sapiens	HSPA1L	HS71L_HUMAN
P61764	12.79	10	594	67.5259	6.96143	392.031	Syntaxin-binding protein 1	Homo sapiens	STXBP1	STXB1_HUMAN
Q45FY6	40.83	9	218	24.5396	6.78564	389.952	Hypoxanthine-guanine phosphoribosyltransferase	Sus scrofa	HPRT1	HPRT_PIG
Q9Y224	31.56	9	244	28.0507	6.65381	379.144	UPF0568 protein C14orf166	Homo sapiens	C14orf166	CN166_HUMAN
P35579	5.15	8	1960	226.392	5.60498	376.384	Myosin-9	Homo sapiens	MYH9	MYH9_HUMAN
P11488	10.86	9	350	40.015	5.61768	367.124	Guanine nucleotide-binding protein G(t) subunit alpha-1	Homo sapiens	GNAT1	GNAT1_HUMAN
Q9TSX9	27.23	8	224	25.0211	6.01123	357.988	Peroxiredoxin-6	Sus scrofa	PRDX6	PRDX6_PIG
P0CG48	52.55	9	685	76.9915	7.66455	355.087	Polyubiquitin-C	Homo sapiens	UBC	UBC_HUMAN
Q29092	5.6	8	804	92.4132	4.83057	350.788	Endoplasmin	Sus scrofa	HSP90B1	ENPL_PIG
P08758	12.5	6	320	35.9144	5.04639	332.615	Annexin A5	Homo sapiens	ANXA5	ANXA5_HUMAN
P15531	34.87	8	152	17.1377	6.18896	324.881	Nucleoside diphosphate kinase A	Homo sapiens	NME1	NDKA_HUMAN
P39687	18.07	6	249	28.5683	4.09424	318.809	Acidic leucine-rich nuclear phosphoprotein 32 family member A	Homo sapiens	ANP32A	AN32A_HUMAN
P36543	22.12	8	226	26.1288	8.00146	315.125	V-type proton ATPase subunit E 1	Homo sapiens	ATP6V1E1	VATE1_HUMAN
P19087	11.02	9	354	40.1501	5.23682	312.89	Guanine nucleotide-binding protein G(t) subunit alpha-2	Homo sapiens	GNAT2	GNAT2_HUMAN
P68104	9.31	8	462	50.1091	9.01221	310.511	Elongation factor 1-alpha 1	Homo sapiens	EEF1A1	EF1A1_HUMAN
P46821	2.11	7	2468	270.468	4.80518	304.026	Microtubule-associated protein 1B	Homo sapiens	MAP1B	MAP1B_HUMAN
P19367	3.16	8	917	102.42	6.80029	300.668	Hexokinase-1	Homo sapiens	HK1	HXK1_HUMAN
Q92688	16.73	5	251	28.7703	4.05615	290.019	Acidic leucine-rich nuclear phosphoprotein 32 family member B	Homo sapiens	ANP32B	AN32B_HUMAN
P82460	12.38	4	105	11.8208	5.03369	287.491	Thioredoxin	Sus scrofa	TXN	THIO_PIG
Q29122	3.43	4	1254	144.767	8.57275	285.14	Unconventional myosin-VI	Sus scrofa	MYO6	MYO6_PIG
P27824	9.63	7	592	67.5259	4.60205	281.883	Calnexin	Homo sapiens	CANX	CALX_HUMAN
P04178	22.88	7	153	15.8819	6.52197	279.463	Superoxide dismutase [Cu-Zn]	Sus scrofa	SOD1	SODC_PIG
Q29577	9.86	5	416	46.9202	8.33838	277.968	Creatine kinase U-type, mitochondrial	Sus scrofa	CKMT1	KCRU_PIG
Q5S1U1	28.02	5	207	22.9277	6.69775	272.839	Heat shock protein beta-1	Sus scrofa	HSPB1	HSPB1_PIG
O15540	31.06	7	132	14.8795	5.59229	271.044	Fatty acid-binding protein, brain	Homo sapiens	FABP7	FABP7_HUMAN
P30044	30.84	6	214	22.0725	8.70459	269.245	Peroxiredoxin-5, mitochondrial	Homo sapiens	PRDX5	PRDX5_HUMAN
P09471	11.02	8	354	40.0249	5.52881	266.566	Guanine nucleotide-binding protein G(o) subunit alpha	Homo sapiens	GNAO1	GNAO_HUMAN
Q06AU3	26.36	5	220	24.9541	5.03369	264.816	Ras-related protein Rab-3A	Sus scrofa	RAB3A	RAB3A_PIG
O75348	29.66	6	118	13.7491	8.79248	263.297	V-type proton ATPase subunit G 1	Homo sapiens	ATP6V1G1	VATG1_HUMAN
P80147	7.8	7	500	56.5838	8.25049	262.694	4-aminobutyrate aminotransferase, mitochondrial	Sus scrofa	ABAT	GABT_PIG
P61978	13.82	5	463	50.9444	5.5415	261.302	Heterogeneous nuclear ribonucleoprotein K	Homo sapiens	HNRNPK	HNRPK_HUMAN
Q86VP6	5.45	7	1230	136.289	5.78271	260.698	Cullin-associated NEDD8-dissociated protein 1	Homo sapiens	CAND1	CAND1_HUMAN
P35080	20.71	7	140	15.0363	6.99072	258.08	Profilin-2	Homo sapiens	PFN2	PROF2_HUMAN
Q6UAQ8	23.53	6	255	27.7461	8.38232	256.628	Electron transfer flavoprotein subunit beta	Sus scrofa	ETFB	ETFB_PIG
P80928	17.39	5	115	12.4432	7.88428	254.493	Macrophage migration inhibitory factor	Sus scrofa	MIF	MIF_PIG
P09429	25.12	8	215	24.8782	5.74463	249.16	High mobility group protein B1	Homo sapiens	HMGB1	HMGB1_HUMAN
P23220	5.16	5	1220	134.625	5.85889	245.724	Plasma membrane calcium-transporting ATPase 1	Sus scrofa	ATP2B1	AT2B1_PIG
Q95339	35.23	5	88	10.3045	9.94971	239.995	ATP synthase subunit f, mitochondrial	Sus scrofa	ATP5J2	ATPK_PIG
P46459	8.2	6	744	82.5421	6.94678	236.959	Vesicle-fusing ATPase	Homo sapiens	NSF	NSF_HUMAN
P61088	23.68	5	152	17.127	6.56592	236.494	Ubiquitin-conjugating enzyme E2 N	Homo sapiens	UBE2N	UBE2N_HUMAN
P60900	17.07	5	246	27.3818	6.75635	232.572	Proteasome subunit alpha type-6	Homo sapiens	PSMA6	PSA6_HUMAN
P21796	12.01	6	283	30.7536	8.54346	231.386	Voltage-dependent anion-selective channel protein 1	Homo sapiens	VDAC1	VDAC1_HUMAN
P35270	7.28	3	261	28.0308	8.04541	229.256	Sepiapterin reductase	Homo sapiens	SPR	SPRE_HUMAN
P62826	27.31	6	216	24.4076	7.48877	224.598	GTP-binding nuclear protein Ran	Homo sapiens	RAN	RAN_HUMAN
Q9NQC3	2.35	4	1192	129.851	4.50049	224.062	Reticulon-4	Homo sapiens	RTN4	RTN4_HUMAN
P62895	31.43	5	105	11.6961	9.49561	222.042	Cytochrome c	Sus scrofa	CYCS	CYC_PIG
Q9Y5K8	15.79	4	247	28.2453	9.36377	220.875	V-type proton ATPase subunit D	Homo sapiens	ATP6V1D	VATD_HUMAN
P00889	6.9	7	464	51.5964	8.06006	214.015	Citrate synthase, mitochondrial	Sus scrofa	CS	CISY_PIG
P62249	14.38	7	146	16.435	10.2134	213.025	40S ribosomal protein S16	Homo sapiens	RPS16	RS16_HUMAN
P13591	7.11	5	858	94.5152	4.86865	208.455	Neural cell adhesion molecule 1	Homo sapiens	NCAM1	NCAM1_HUMAN
P21333	3.06	5	2647	280.564	6.06201	205.611	Filamin-A	Homo sapiens	FLNA	FLNA_HUMAN
P14332	5.6	4	250	27.7882	9.1001	205.434	6-phosphogluconate dehydrogenase, decarboxylating (Fragment)	Sus scrofa	PGD	6PGD_PIG
P23396	21.81	5	243	26.6714	9.65674	198.907	40S ribosomal protein S3	Homo sapiens	RPS3	RS3_HUMAN
P61604	18.63	4	102	10.9249	8.92432	198.724	10 kDa heat shock protein, mitochondrial	Homo sapiens	HSPE1	CH10_HUMAN
Q95250	17.01	2	194	21.5957	4.70361	197.807	Membrane-associated progesterone receptor component 1	Sus scrofa	PGRMC1	PGRC1_PIG
Q9NRZ7	2.93	5	376	43.3527	8.71924	196.89	1-acyl-sn-glycerol-3-phosphate acyltransferase gamma	Homo sapiens	AGPAT3	PLCC_HUMAN
P01846	48.57	4	105	10.9964	7.07861	196.483	Ig lambda chain C region	Sus scrofa		LAC_PIG
P06737	3.54	3	847	97.087	7.1665	194.62	Glycogen phosphorylase, liver form	Homo sapiens	PYGL	PYGL_HUMAN
P62491	19.44	4	216	24.3784	6.56592	191.101	Ras-related protein Rab-11A	Homo sapiens	RAB11A	RB11A_HUMAN
P00918	5	4	260	29.2279	7.40088	190.73	Carbonic anhydrase 2	Homo sapiens	CA2	CAH2_HUMAN
Q9MYT8	43.66	6	71	8.22649	9.30518	189.882	ATP synthase subunit e, mitochondrial	Sus scrofa	ATP5I	ATP5I_PIG
A5GFS8	16.05	5	243	27.036	7.29834	189.057	Vesicle-associated membrane protein-associated protein B	Sus scrofa	VAPB	VAPB_PIG
P61020	23.26	4	215	23.6919	8.1333	188.349	Ras-related protein Rab-5B	Homo sapiens	RAB5B	RAB5B_HUMAN
P04075	9.07	4	364	39.3953	8.08936	186.998	Fructose-bisphosphate aldolase A	Homo sapiens	ALDOA	ALDOA_HUMAN
P53999	18.9	4	127	14.3864	9.59814	186.965	Activated RNA polymerase II transcriptional coactivator p15	Homo sapiens	SUB1	TCP4_HUMAN
P31006	14.14	4	198	21.9073	6.94678	184.289	Guanylate kinase	Sus scrofa	GUK1	KGUA_PIG
Q6SEG5	21.08	4	223	24.8435	5.35107	183.744	Ubiquitin carboxyl-terminal hydrolase isozyme L1	Sus scrofa	UCHL1	UCHL1_PIG
P35232	33.82	7	272	29.7859	5.75732	182.466	Prohibitin	Homo sapiens	PHB	PHB_HUMAN
P12814	2.47	3	892	102.993	5.41455	178.517	Alpha-actinin-1	Homo sapiens	ACTN1	ACTN1_HUMAN
P54612	5.77	3	589	65.2809	5.10986	172.978	Serine/threonine-protein phosphatase 2A 65 kDa regulatory subunit A alpha isoform	Sus scrofa	PPP2R1A	2AAA_PIG
P10745	3.53	4	1247	135.278	5.10986	172.54	Retinol-binding protein 3	Homo sapiens	RBP3	RET3_HUMAN
P05937	9.2	4	261	30.006	4.83057	169.917	Calbindin	Homo sapiens	CALB1	CALB1_HUMAN
Q9HAV4	1.66	4	1204	136.222	5.79541	166.439	Exportin-5	Homo sapiens	XPO5	XPO5_HUMAN
P22314	2.74	3	1058	117.774	5.75732	166.205	Ubiquitin-like modifier-activating enzyme 1	Homo sapiens	UBA1	UBA1_HUMAN
P07737	11.43	4	140	15.0446	8.26514	162.626	Profilin-1	Homo sapiens	PFN1	PROF1_HUMAN
Q7Z406	2.66	4	1995	227.732	5.60498	161.722	Myosin-14	Homo sapiens	MYH14	MYH14_HUMAN
O75828	14.8	3	277	30.8307	6.17627	161.059	Carbonyl reductase [NADPH] 3	Homo sapiens	CBR3	CBR3_HUMAN
P60660	28.48	5	151	16.9191	4.65283	160.837	Myosin light polypeptide 6	Homo sapiens	MYL6	MYL6_HUMAN
Q9Y277	8.13	4	283	30.6393	8.66064	160.817	Voltage-dependent anion-selective channel protein 3	Homo sapiens	VDAC3	VDAC3_HUMAN
Q5S1S4	21.15	4	260	29.3928	7.85498	159.833	Carbonic anhydrase 3	Sus scrofa	CA3	CAH3_PIG
Q15121	18.46	4	130	15.0308	5.021	159.774	Astrocytic phosphoprotein PEA-15	Homo sapiens	PEA15	PEA15_HUMAN
P62263	34.44	4	151	16.2625	10.0522	159.591	40S ribosomal protein S14	Homo sapiens	RPS14	RS14_HUMAN
P36873	5.26	2	323	36.9597	6.53662	159.013	Serine/threonine-protein phosphatase PP1-gamma catalytic subunit	Homo sapiens	PPP1CC	PP1G_HUMAN
P22626	7.37	2	353	37.4067	8.95361	158.933	Heterogeneous nuclear ribonucleoproteins A2/B1	Homo sapiens	HNRNPA2B1	ROA2_HUMAN
P17987	3.24	2	556	60.3056	6.11279	157.91	T-complex protein 1 subunit alpha	Homo sapiens	TCP1	TCPA_HUMAN
P00503	10.41	4	413	46.4456	7.1958	156.64	Aspartate aminotransferase, cytoplasmic	Sus scrofa	GOT1	AATC_PIG
Q95283	45.36	5	97	11.0385	9.33447	155.422	Cytochrome c oxidase subunit 4 isoform 1, mitochondrial (Fragment)	Sus scrofa	COX4I1	COX41_PIG
P52552	15.75	3	127	14.1542	4.81787	154.747	Peroxiredoxin-2 (Fragment)	Sus scrofa	PRDX2	PRDX2_PIG
P30086	16.58	4	187	21.0437	7.53271	152.506	Phosphatidylethanolamine-binding protein 1	Homo sapiens	PEBP1	PEBP1_HUMAN
P09488	13.76	3	218	25.6951	6.69775	151.662	Glutathione S-transferase Mu 1	Homo sapiens	GSTM1	GSTM1_HUMAN
Q35915	6.19	3	226	25.0227	9.99365	151.268	ATP synthase subunit a	Sus scrofa	MT-ATP6	ATP6_PIG
Q96KK5	21.88	4	128	13.8978	10.8872	149.984	Histone H2A type 1-H	Homo sapiens	HIST1H2AH	H2A1H_HUMAN
Q9P0L0	5.62	3	249	27.8752	8.6167	148.62	Vesicle-associated membrane protein-associated protein A	Homo sapiens	VAPA	VAPA_HUMAN
P62701	3.42	1	263	29.5791	10.1548	147.599	40S ribosomal protein S4, X isoform	Homo sapiens	RPS4X	RS4X_HUMAN
P51148	15.74	3	216	23.4678	8.41162	145.588	Ras-related protein Rab-5C	Homo sapiens	RAB5C	RAB5C_HUMAN
P50213	5.46	3	366	39.5661	6.91748	145.503	Isocitrate dehydrogenase [NAD] subunit alpha, mitochondrial	Homo sapiens	IDH3A	IDH3A_HUMAN
O77591	13.36	3	277	30.113	5.021	144.377	Inositol monophosphatase 1	Sus scrofa	IMPA1	IMPA1_PIG
P12026	47.13	5	87	9.89008	8.27979	143.491	Acyl-CoA-binding protein	Sus scrofa	DBI	ACBP_PIG
P28066	7.88	2	241	26.3942	4.79248	142.411	Proteasome subunit alpha type-5	Homo sapiens	PSMA5	PSA5_HUMAN
Q04760	13.04	3	184	20.7642	5.31299	141.554	Lactoylglutathione lyase	Homo sapiens	GLO1	LGUL_HUMAN
P46439	11.93	3	218	25.6582	7.38623	140.815	Glutathione S-transferase Mu 5	Homo sapiens	GSTM5	GSTM5_HUMAN
Q14103	3.94	3	355	38.4103	7.81104	139.687	Heterogeneous nuclear ribonucleoprotein D0	Homo sapiens	HNRNPD	HNRPD_HUMAN
P40227	4.52	4	531	57.9876	6.68311	139.585	T-complex protein 1 subunit zeta	Homo sapiens	CCT6A	TCPZ_HUMAN
O02772	16.54	3	133	14.7396	6.56592	137.56	Fatty acid-binding protein, heart	Sus scrofa	FABP3	FABPH_PIG
Q9H0U4	13.43	3	201	22.1572	5.73193	137.028	Ras-related protein Rab-1B	Homo sapiens	RAB1B	RAB1B_HUMAN
P12271	3.79	2	317	36.4513	5.04639	136.953	Retinaldehyde-binding protein 1	Homo sapiens	RLBP1	RLBP1_HUMAN
Q16143	16.42	2	134	14.279	4.41162	136.16	Beta-synuclein	Homo sapiens	SNCB	SYUB_HUMAN
P68402	3.93	4	229	25.5531	5.92236	133.24	Platelet-activating factor acetylhydrolase IB subunit beta	Homo sapiens	PAFAH1B2	PA1B2_HUMAN
P16152	13	3	277	30.3559	8.32373	133.009	Carbonyl reductase [NADPH] 1	Homo sapiens	CBR1	CBR1_HUMAN
Q13492	1.84	4	652	70.71	7.89893	132.2	Phosphatidylinositol-binding clathrin assembly protein	Homo sapiens	PICALM	PICAL_HUMAN
P31040	2.11	2	664	72.6453	7.38623	131.292	Succinate dehydrogenase [ubiquinone] flavoprotein subunit, mitochondrial	Homo sapiens	SDHA	SDHA_HUMAN
Q15181	10.38	3	289	32.6392	5.85889	130.817	Inorganic pyrophosphatase	Homo sapiens	PPA1	IPYR_HUMAN
P00795	5.22	1	345	37.2708	6.771	130.686	Cathepsin D	Sus scrofa	CTSD	CATD_PIG
Q07955	12.9	3	248	27.7278	10.3599	128.348	Serine/arginine-rich splicing factor 1	Homo sapiens	SRSF1	SRSF1_HUMAN
P55072	4.22	3	806	89.2657	5.26221	128.246	Transitional endoplasmic reticulum ATPase	Homo sapiens	VCP	TERA_HUMAN
P84077	13.26	2	181	20.6837	6.80029	128.037	ADP-ribosylation factor 1	Homo sapiens	ARF1	ARF1_HUMAN
P63162	3.33	3	240	24.598	11.1948	127.4	Small nuclear ribonucleoprotein-associated protein N	Homo sapiens	SNRPN	RSMN_HUMAN
Q03395	3.7	3	351	37.1814	6.04932	126.36	Rod outer segment membrane protein 1	Homo sapiens	ROM1	ROM1_HUMAN
P08670	5.15	4	466	53.6191	5.12256	126.14	Vimentin	Homo sapiens	VIM	VIME_HUMAN
Q35914	38.81	4	67	7.94217	9.18799	124.949	ATP synthase protein 8	Sus scrofa	MT-ATP8	ATP8_PIG
Q07954	0.59	2	4544	504.276	5.38916	123.757	Prolow-density lipoprotein receptor-related protein 1	Homo sapiens	LRP1	LRP1_HUMAN
O95197	2.23	2	1032	112.541	4.95752	123.233	Reticulon-3	Homo sapiens	RTN3	RTN3_HUMAN
O43491	1.59	1	1005	112.519	5.43994	122.543	Band 4.1-like protein 2	Homo sapiens	EPB41L2	E41L2_HUMAN
P60880	14.08	2	206	23.3002	4.76709	122.43	Synaptosomal-associated protein 25	Homo sapiens	SNAP25	SNP25_HUMAN
O75489	14.02	3	264	30.2227	7.50342	122.396	NADH dehydrogenase [ubiquinone] iron-sulfur protein 3, mitochondrial	Homo sapiens	NDUFS3	NDUS3_HUMAN
Q9NRW1	10.58	3	208	23.4469	5.52881	122.248	Ras-related protein Rab-6B	Homo sapiens	RAB6B	RAB6B_HUMAN
P37108	10.29	2	136	14.5608	10.0376	122.218	Signal recognition particle 14 kDa protein	Homo sapiens	SRP14	SRP14_HUMAN
P61026	11	3	200	22.5266	8.38232	121.459	Ras-related protein Rab-10	Homo sapiens	RAB10	RAB10_HUMAN
P52758	7.3	2	137	14.4846	8.67529	118.389	Ribonuclease UK114	Homo sapiens	RIDA	RIDA_HUMAN
Q9HCY8	21.15	2	104	11.6548	5.23682	117.941	Protein S100-A14	Homo sapiens	S100A14	S10AE_HUMAN
P79324	16.99	3	153	17.8176	11.5903	117.815	60S ribosomal protein L15 (Fragment)	Sus scrofa	RPL15	RL15_PIG
Q29308	16.18	2	136	15.0849	10.1987	117.59	40S ribosomal protein S19 (Fragment)	Sus scrofa	RPS19	RS19_PIG
Q9UI12	3.31	3	483	55.8471	6.48096	117.59	V-type proton ATPase subunit H	Homo sapiens	ATP6V1H	VATH_HUMAN
Q9ULU8	2.81	3	1353	152.69	5.70654	116.54	Calcium-dependent secretion activator 1	Homo sapiens	CADPS	CAPS1_HUMAN
Q9UKU0	3.44	2	697	77.702	7.43018	116.51	Long-chain-fatty-acid--CoA ligase 6	Homo sapiens	ACSL6	ACSL6_HUMAN
P62899	11.2	2	125	14.4539	10.5356	115.698	60S ribosomal protein L31	Homo sapiens	RPL31	RL31_HUMAN
P10668	22.29	3	166	18.5066	8.00146	114.329	Cofilin-1	Sus scrofa	CFL1	COF1_PIG
P24534	12.44	2	225	24.7483	4.66553	114.267	Elongation factor 1-beta	Homo sapiens	EEF1B2	EF1B_HUMAN
Q00325	3.31	2	362	40.0687	9.37842	114.204	Phosphate carrier protein, mitochondrial	Homo sapiens	SLC25A3	MPCP_HUMAN
Q9NZ45	13.89	2	108	12.1912	9.08545	113.115	CDGSH iron-sulfur domain-containing protein 1	Homo sapiens	CISD1	CISD1_HUMAN
Q9UPY8	7.47	2	281	31.962	5.5415	112.876	Microtubule-associated protein RP/EB family member 3	Homo sapiens	MAPRE3	MARE3_HUMAN
Q9H2X9	2.11	2	1139	126.102	6.72705	112.742	Solute carrier family 12 member 5	Homo sapiens	SLC12A5	S12A5_HUMAN
O00483	24.69	2	81	9.36391	9.37842	112.451	NADH dehydrogenase [ubiquinone] 1 alpha subcomplex subunit 4	Homo sapiens	NDUFA4	NDUA4_HUMAN
Q99880	11.9	2	126	13.9436	10.3159	111.241	Histone H2B type 1-L	Homo sapiens	HIST1H2BL	H2B1L_HUMAN
Q9BZV3	0.89	2	1241	138.534	4.61475	110.86	Interphotoreceptor matrix proteoglycan 2	Homo sapiens	IMPG2	IMPG2_HUMAN
Q6P2Q9	0.99	2	2335	273.427	8.83643	109.893	Pre-mRNA-processing-splicing factor 8	Homo sapiens	PRPF8	PRP8_HUMAN
O43759	10.3	2	233	25.4393	4.67822	108.218	Synaptogyrin-1	Homo sapiens	SYNGR1	SNG1_HUMAN
P18648	14.72	3	265	30.3067	5.63037	107.67	Apolipoprotein A-I	Sus scrofa	APOA1	APOA1_PIG
P00367	4.84	2	558	61.3592	7.79639	106.91	Glutamate dehydrogenase 1, mitochondrial	Homo sapiens	GLUD1	DHE3_HUMAN
Q16181	5.95	3	437	50.648	8.63135	106.868	Septin-7	Homo sapiens	2007-09-01	SEPT7_HUMAN
P23763	19.49	2	118	12.8936	6.65381	106.044	Vesicle-associated membrane protein 1	Homo sapiens	VAMP1	VAMP1_HUMAN
P35243	5.5	2	200	23.1156	5.16064	105.467	Recoverin	Homo sapiens	RCVRN	RECO_HUMAN
P49368	4.04	2	545	60.4953	6.49365	104.681	T-complex protein 1 subunit gamma	Homo sapiens	CCT3	TCPG_HUMAN
P28161	10.09	2	218	25.728	6.3667	104.559	Glutathione S-transferase Mu 2	Homo sapiens	GSTM2	GSTM2_HUMAN
Q29095	9.52	1	189	20.5554	8.45557	104.49	Prostaglandin-H2 D-isomerase	Sus scrofa	PTGDS	PTGDS_PIG
P62244	17.69	3	130	14.83	10.1255	103.527	40S ribosomal protein S15a	Homo sapiens	RPS15A	RS15A_HUMAN
P50991	2.41	2	539	57.8878	7.82568	102.197	T-complex protein 1 subunit delta	Homo sapiens	CCT4	TCPD_HUMAN
P25398	18.18	2	132	14.5055	7.21045	102.022	40S ribosomal protein S12	Homo sapiens	RPS12	RS12_HUMAN
P25789	6.9	2	261	29.4652	7.72314	101.117	Proteasome subunit alpha type-4	Homo sapiens	PSMA4	PSA4_HUMAN
P30101	4.36	3	505	56.7468	6.354	100.47	Protein disulfide-isomerase A3	Homo sapiens	PDIA3	PDIA3_HUMAN
Q08211	3.31	3	1270	140.869	6.84424	99.709	ATP-dependent RNA helicase A	Homo sapiens	DHX9	DHX9_HUMAN
P61247	6.44	1	264	29.9257	9.72998	99.302	40S ribosomal protein S3a	Homo sapiens	RPS3A	RS3A_HUMAN
O15537	11.61	2	224	25.5755	5.68115	98.6057	Retinoschisin	Homo sapiens	RS1	XLRS1_HUMAN
O60282	1.78	1	957	109.427	6.18896	98.3131	Kinesin heavy chain isoform 5C	Homo sapiens	KIF5C	KIF5C_HUMAN
P30040	5.75	2	261	28.9752	7.31299	97.8967	Endoplasmic reticulum resident protein 29	Homo sapiens	ERP29	ERP29_HUMAN
Q06830	9.55	2	199	22.0963	8.1333	97.4931	Peroxiredoxin-1	Homo sapiens	PRDX1	PRDX1_HUMAN
Q2EN81	7.98	1	213	23.3546	9.96436	97.4176	ATP synthase subunit O, mitochondrial	Sus scrofa	ATP5O	ATPO_PIG
Q96FJ2	24.72	2	89	10.3431	7.37158	97.3764	Dynein light chain 2, cytoplasmic	Homo sapiens	DYNLL2	DYL2_HUMAN
Q8TDQ7	5.8	1	276	31.0646	6.94678	97.1098	Glucosamine-6-phosphate isomerase 2	Homo sapiens	GNPDA2	GNPI2_HUMAN
Q9P0J0	21.53	3	144	16.6876	8.42627	96.9977	NADH dehydrogenase [ubiquinone] 1 alpha subcomplex subunit 13	Homo sapiens	NDUFA13	NDUAD_HUMAN
P48643	3.14	2	541	59.6328	5.65576	96.529	T-complex protein 1 subunit epsilon	Homo sapiens	CCT5	TCPE_HUMAN
P60866	19.33	2	119	13.3643	9.93506	95.2023	40S ribosomal protein S20	Homo sapiens	RPS20	RS20_HUMAN
P54819	9.62	2	239	26.4608	7.81104	95.06	Adenylate kinase 2, mitochondrial	Homo sapiens	AK2	KAD2_HUMAN
P05027	8.25	2	303	35.1358	8.52881	94.6562	Sodium/potassium-transporting ATPase subunit beta-1	Sus scrofa	ATP1B1	AT1B1_PIG
P21283	4.19	2	382	43.914	7.45947	94.57	V-type proton ATPase subunit C 1	Homo sapiens	ATP6V1C1	VATC1_HUMAN
P49327	1.19	3	2511	273.254	6.44287	94.5249	Fatty acid synthase	Homo sapiens	FASN	FAS_HUMAN
O14818	5.65	1	248	27.8696	8.45557	93.9997	Proteasome subunit alpha type-7	Homo sapiens	PSMA7	PSA7_HUMAN
Q13162	6.64	2	271	30.5208	6.29053	93.6046	Peroxiredoxin-4	Homo sapiens	PRDX4	PRDX4_HUMAN
O43242	2.81	1	534	60.9395	8.44092	93.59	26S proteasome non-ATPase regulatory subunit 3	Homo sapiens	PSMD3	PSMD3_HUMAN
O60613	9.88	1	162	17.7799	5.03369	93.48	15 kDa selenoprotein	Homo sapiens	SELENOF	SEP15_HUMAN
Q15102	7.36	2	231	25.7182	6.84424	92.2129	Platelet-activating factor acetylhydrolase IB subunit gamma	Homo sapiens	PAFAH1B3	PA1B3_HUMAN
P05386	14.04	2	114	11.5067	4.32275	92.1467	60S acidic ribosomal protein P1	Homo sapiens	RPLP1	RLA1_HUMAN
Q9H299	16.13	1	93	10.4313	4.93213	91.76	SH3 domain-binding glutamic acid-rich-like protein 3	Homo sapiens	SH3BGRL3	SH3L3_HUMAN
P26038	1.73	1	577	67.7778	6.40479	90.8068	Moesin	Homo sapiens	MSN	MOES_HUMAN
P00172	18.66	2	134	15.3006	5.16064	90.638	Cytochrome b5	Sus scrofa	CYB5A	CYB5_PIG
P14415	4.14	1	290	33.3454	8.30908	90.35	Sodium/potassium-transporting ATPase subunit beta-2	Homo sapiens	ATP1B2	AT1B2_HUMAN
Q92499	2.3	2	740	82.3798	7.2251	90.1674	ATP-dependent RNA helicase DDX1	Homo sapiens	DDX1	DDX1_HUMAN
A1XQR7	24.58	3	118	13.3139	9.17334	89.8932	Protein QIL1	Sus scrofa	MIC13	MIC13_PIG
P80895	11.45	2	227	24.6306	7.2251	88.6551	Protein-L-isoaspartate(D-aspartate) O-methyltransferase	Sus scrofa	PCMT1	PIMT_PIG
P54920	9.15	2	295	33.2113	5.36377	87.9597	Alpha-soluble NSF attachment protein	Homo sapiens	NAPA	SNAA_HUMAN
P21912	8.21	2	280	31.6088	8.76318	87.2842	Succinate dehydrogenase [ubiquinone] iron-sulfur subunit, mitochondrial	Homo sapiens	SDHB	SDHB_HUMAN
Q96F07	3.13	3	1278	148.302	7.31299	86.3	Cytoplasmic FMR1-interacting protein 2	Homo sapiens	CYFIP2	CYFP2_HUMAN
O75396	8.84	1	215	24.5775	6.91748	85.8463	Vesicle-trafficking protein SEC22b	Homo sapiens	SEC22B	SC22B_HUMAN
P55786	1.31	2	919	103.211	5.71924	85.5273	Puromycin-sensitive aminopeptidase	Homo sapiens	NPEPPS	PSA_HUMAN
P62854	20.87	2	115	13.0071	11.0044	85.5089	40S ribosomal protein S26	Homo sapiens	RPS26	RS26_HUMAN
P58546	14.41	1	118	12.8866	5.51611	84.81	Myotrophin	Homo sapiens	MTPN	MTPN_HUMAN
P57088	4.86	1	247	27.9598	9.70068	83.62	Transmembrane protein 33	Homo sapiens	TMEM33	TMM33_HUMAN
Q96GK7	8.28	2	314	34.5741	8.23584	83.5932	Fumarylacetoacetate hydrolase domain-containing protein 2A	Homo sapiens	FAHD2A	FAH2A_HUMAN
Q9H0R4	8.11	2	259	28.5179	6.23975	83.1005	Haloacid dehalogenase-like hydrolase domain-containing protein 2	Homo sapiens	HDHD2	HDHD2_HUMAN
P67985	18.75	2	128	14.7498	9.18799	82.27	60S ribosomal protein L22	Sus scrofa	RPL22	RL22_PIG
Q02978	7.64	2	314	34.0399	9.90576	82.0993	Mitochondrial 2-oxoglutarate/malate carrier protein	Homo sapiens	SLC25A11	M2OM_HUMAN
O00571	3.32	2	662	73.198	7.18115	81.1539	ATP-dependent RNA helicase DDX3X	Homo sapiens	DDX3X	DDX3X_HUMAN
P02794	6.01	1	183	21.2123	5.5542	80.6027	Ferritin heavy chain	Homo sapiens	FTH1	FRIH_HUMAN
P45880	4.08	1	294	31.5465	7.56201	80.5652	Voltage-dependent anion-selective channel protein 2	Homo sapiens	VDAC2	VDAC2_HUMAN
P79382	8.39	2	155	17.6382	9.65674	80.1431	Microsomal glutathione S-transferase 1	Sus scrofa	MGST1	MGST1_PIG
O43924	8	1	150	17.4089	5.66846	79.2554	Retinal rod rhodopsin-sensitive cGMP 3',5'-cyclic phosphodiesterase subunit delta	Homo sapiens	PDE6D	PDE6D_HUMAN
P35913	3.04	2	854	98.272	5.23682	79.0492	Rod cGMP-specific 3',5'-cyclic phosphodiesterase subunit beta	Homo sapiens	PDE6B	PDE6B_HUMAN
Q29036	19.47	3	113	12.5026	7.07861	78.9706	Dolichyl-diphosphooligosaccharide--protein glycosyltransferase subunit DAD1	Sus scrofa	DAD1	DAD1_PIG
Q15185	7.5	1	160	18.6854	4.53857	78.96	Prostaglandin E synthase 3	Homo sapiens	PTGES3	TEBP_HUMAN
P62851	16.8	2	125	13.7337	10.1108	78.9587	40S ribosomal protein S25	Homo sapiens	RPS25	RS25_HUMAN
Q9Y6M7	1.73	2	1214	135.957	6.7124	78.8649	Sodium bicarbonate cotransporter 3	Homo sapiens	SLC4A7	S4A7_HUMAN
P19404	9.24	2	249	27.374	8.06006	78.4261	NADH dehydrogenase [ubiquinone] flavoprotein 2, mitochondrial	Homo sapiens	NDUFV2	NDUV2_HUMAN
O14737	10.4	1	125	14.2763	6.03662	78.1	Programmed cell death protein 5	Homo sapiens	PDCD5	PDCD5_HUMAN
Q15819	6.9	1	145	16.3522	8.08936	77.8565	Ubiquitin-conjugating enzyme E2 variant 2	Homo sapiens	UBE2V2	UB2V2_HUMAN
P67870	11.63	2	215	24.926	5.5542	77.8329	Casein kinase II subunit beta	Homo sapiens	CSNK2B	CSK2B_HUMAN
P50390	18.67	2	150	16.0713	6.771	77.5908	Transthyretin	Sus scrofa	TTR	TTHY_PIG
P35573	1.37	2	1532	174.652	6.75635	77.4397	Glycogen debranching enzyme	Homo sapiens	AGL	GDE_HUMAN
P04001	2.47	1	364	40.5576	8.60205	77.1814	Medium-wave-sensitive opsin 1	Homo sapiens	OPN1MW	OPSG_HUMAN
P63010	1.6	1	937	104.486	5.37646	76.9182	AP-2 complex subunit beta	Homo sapiens	AP2B1	AP2B1_HUMAN
Q9Y6G9	3.63	1	523	56.544	6.41748	76.42	Cytoplasmic dynein 1 light intermediate chain 1	Homo sapiens	DYNC1LI1	DC1L1_HUMAN
O75964	10.68	2	103	11.4212	9.64209	76.41	ATP synthase subunit g, mitochondrial	Homo sapiens	ATP5L	ATP5L_HUMAN
Q9NVQ4	9.5	1	179	20.2022	5.8335	75.38	Fas apoptotic inhibitory molecule 1	Homo sapiens	FAIM	FAIM1_HUMAN
Q2YGT9	5.28	2	284	32.1704	10.7261	75.2152	60S ribosomal protein L6	Sus scrofa	RPL6	RL6_PIG
Q9Y4I1	1.51	2	1855	215.269	8.48486	75.1968	Unconventional myosin-Va	Homo sapiens	MYO5A	MYO5A_HUMAN
Q7L0J3	2.7	2	742	82.6419	5.56689	74.7811	Synaptic vesicle glycoprotein 2A	Homo sapiens	SV2A	SV2A_HUMAN
P29401	1.93	2	623	67.8347	7.66455	74.0878	Transketolase	Homo sapiens	TKT	TKT_HUMAN
Q99832	2.58	1	543	59.3289	7.6499	74.08	T-complex protein 1 subunit eta	Homo sapiens	CCT7	TCPH_HUMAN
Q9HCJ6	3.1	2	419	45.8701	5.05908	73.5039	Synaptic vesicle membrane protein VAT-1 homolog-like	Homo sapiens	VAT1L	VAT1L_HUMAN
P30042	5.6	1	268	28.1527	8.26514	73.4633	ES1 protein homolog, mitochondrial	Homo sapiens	C21orf33	ES1_HUMAN
Q9UIJ7	6.17	1	227	25.5495	9.15869	73.1336	GTP:AMP phosphotransferase, mitochondrial	Homo sapiens	AK3	KAD3_HUMAN
P62834	6.52	1	184	20.9737	6.66846	73.11	Ras-related protein Rap-1A	Homo sapiens	RAP1A	RAP1A_HUMAN
Q29290	12.24	2	98	11.1236	6.29053	73.0449	Cystatin-B	Sus scrofa	CSTB	CYTB_PIG
Q9UPN3	0.19	1	7388	837.787	5.38916	72.7965	Microtubule-actin cross-linking factor 1, isoforms 1/2/3/5	Homo sapiens	MACF1	MACF1_HUMAN
Q6U841	2.5	2	1118	125.866	6.49365	72.5767	Sodium-driven chloride bicarbonate exchanger	Homo sapiens	SLC4A10	S4A10_HUMAN
P62829	14.29	1	140	14.8561	10.5063	72.43	60S ribosomal protein L23	Homo sapiens	RPL23	RL23_HUMAN
P30049	5.36	2	168	17.4792	5.49072	72.3294	ATP synthase subunit delta, mitochondrial	Homo sapiens	ATP5D	ATPD_HUMAN
Q6ZVM7	2.56	1	507	55.5217	4.79248	72.04	TOM1-like protein 2	Homo sapiens	TOM1L2	TM1L2_HUMAN
P62888	13.91	1	115	12.7757	9.62744	72.03	60S ribosomal protein L30	Homo sapiens	RPL30	RL30_HUMAN
P62318	7.94	1	126	13.9073	10.3159	71.6714	Small nuclear ribonucleoprotein Sm D3	Homo sapiens	SNRPD3	SMD3_HUMAN
P11233	7.28	1	206	23.552	7.10791	71.51	Ras-related protein Ral-A	Homo sapiens	RALA	RALA_HUMAN
Q15084	3.18	1	440	48.0913	5.08447	71.13	Protein disulfide-isomerase A6	Homo sapiens	PDIA6	PDIA6_HUMAN
Q15691	7.84	2	268	29.9802	5.13525	71.06	Microtubule-associated protein RP/EB family member 1	Homo sapiens	MAPRE1	MARE1_HUMAN
A5GFY8	3	1	533	56.7735	6.88818	70.62	D-3-phosphoglycerate dehydrogenase	Sus scrofa	PHGDH	SERA_PIG
Q9Y3D6	16.45	2	152	16.927	8.79248	70.3676	Mitochondrial fission 1 protein	Homo sapiens	FIS1	FIS1_HUMAN
P19133	20.51	2	78	8.77857	6.25244	70.3384	Ferritin light chain (Fragment)	Sus scrofa	FTL	FRIL_PIG
O97580	5.41	2	425	46.2291	6.45557	70.2956	Succinyl-CoA ligase [ADP-forming] subunit beta, mitochondrial (Fragment)	Sus scrofa	SUCLA2	SUCB1_PIG
P61758	6.6	1	197	22.6434	7.10791	69.99	Prefoldin subunit 3	Homo sapiens	VBP1	PFD3_HUMAN
P04179	6.31	1	222	24.7066	8.25049	69.89	Superoxide dismutase [Mn], mitochondrial	Homo sapiens	SOD2	SODM_HUMAN
Q8N5K1	10.37	1	135	15.2685	9.61279	69.7137	CDGSH iron-sulfur domain-containing protein 2	Homo sapiens	CISD2	CISD2_HUMAN
P21579	3.08	1	422	47.5428	8.11865	68.9768	Synaptotagmin-1	Homo sapiens	SYT1	SYT1_HUMAN
P08574	3.69	1	325	35.399	8.99756	68.7386	Cytochrome c1, heme protein, mitochondrial	Homo sapiens	CYC1	CY1_HUMAN
O75874	4.11	1	414	46.6295	7.00537	68.54	Isocitrate dehydrogenase [NADP] cytoplasmic	Homo sapiens	IDH1	IDHC_HUMAN
Q96HU8	5.53	1	199	22.4706	8.76318	68.3947	GTP-binding protein Di-Ras2	Homo sapiens	DIRAS2	DIRA2_HUMAN
O00299	7.47	1	241	26.9057	5.17334	67.6	Chloride intracellular channel protein 1	Homo sapiens	CLIC1	CLIC1_HUMAN
Q16518	2.06	2	533	60.9087	6.48096	67.1865	Retinoid isomerohydrolase	Homo sapiens	RPE65	RPE65_HUMAN
Q9C0K3	5.24	2	210	23.6971	5.57959	67.0335	Actin-related protein 3C	Homo sapiens	ACTR3C	ARP3C_HUMAN
Q06323	4.82	1	249	28.705	6.02393	66.838	Proteasome activator complex subunit 1	Homo sapiens	PSME1	PSME1_HUMAN
Q7L266	4.87	1	308	32.0342	6.23975	66.6	L-asparaginase	Homo sapiens	ASRGL1	ASGL1_HUMAN
P59768	22.54	2	71	7.84503	7.98682	66.38	Guanine nucleotide-binding protein G(I)/G(S)/G(O) subunit gamma-2	Homo sapiens	GNG2	GBG2_HUMAN
P09571	2.16	1	696	76.9185	7.13721	66.243	Serotransferrin	Sus scrofa	TF	TRFE_PIG
O62680	8.94	1	123	13.7807	7.94287	66.18	CD59 glycoprotein	Sus scrofa	CD59	CD59_PIG
P62917	4.28	1	257	28.0073	11.0337	65.832	60S ribosomal protein L8	Homo sapiens	RPL8	RL8_HUMAN
P21281	2.35	1	511	56.4649	5.80811	65.65	V-type proton ATPase subunit B, brain isoform	Homo sapiens	ATP6V1B2	VATB2_HUMAN
Q12756	0.53	1	1690	190.944	6.21436	65.02	Kinesin-like protein KIF1A	Homo sapiens	KIF1A	KIF1A_HUMAN
P48147	2.39	1	710	80.648	5.85889	64.92	Prolyl endopeptidase	Homo sapiens	PREP	PPCE_HUMAN
P36871	2.31	1	562	61.4105	6.75635	64.4006	Phosphoglucomutase-1	Homo sapiens	PGM1	PGM1_HUMAN
Q15366	3.56	1	365	38.5556	6.78564	64.3733	Poly(rC)-binding protein 2	Homo sapiens	PCBP2	PCBP2_HUMAN
P84103	8.54	1	164	19.3179	11.6489	64.3602	Serine/arginine-rich splicing factor 3	Homo sapiens	SRSF3	SRSF3_HUMAN
P53621	1.06	1	1224	138.258	7.66455	64.1669	Coatomer subunit alpha	Homo sapiens	COPA	COPA_HUMAN
O60262	23.53	1	68	7.51696	8.51416	64.0997	Guanine nucleotide-binding protein G(I)/G(S)/G(O) subunit gamma-7	Homo sapiens	GNG7	GBG7_HUMAN
P62805	7.77	1	103	11.3604	11.356	63.9742	Histone H4	Homo sapiens	HIST1H4A	H4_HUMAN
P61956	12.63	1	95	10.8644	5.50342	63.6	Small ubiquitin-related modifier 2	Homo sapiens	SUMO2	SUMO2_HUMAN
Q15019	4.43	1	361	41.4613	6.59521	63.4182	Septin-2	Homo sapiens	2002-09-01	SEPT2_HUMAN
Q29197	6.92	1	130	15.5077	10.6382	62.9525	40S ribosomal protein S9 (Fragment)	Sus scrofa	RPS9	RS9_PIG
Q9NYU2	0.9	1	1555	177.078	5.63037	62.4483	UDP-glucose:glycoprotein glucosyltransferase 1	Homo sapiens	UGGT1	UGGG1_HUMAN
Q16864	10.08	1	119	13.362	5.51611	62.1867	V-type proton ATPase subunit F	Homo sapiens	ATP6V1F	VATF_HUMAN
Q9P0I2	6.51	1	261	29.9324	6.81494	61.48	Transmembrane protein 111	Homo sapiens	EMC3	EMC3_HUMAN
Q9UI15	7.04	1	199	22.4581	7.32764	61.41	Transgelin-3	Homo sapiens	TAGLN3	TAGL3_HUMAN
Q6PLK3	2.5	1	520	58.2282	8.1333	61.2	Amine oxidase [flavin-containing] B	Sus scrofa	MAOB	AOFB_PIG
O95336	6.2	1	258	27.5296	6.04932	60.3471	6-phosphogluconolactonase	Homo sapiens	PGLS	6PGL_HUMAN
Q9UNS2	2.84	1	423	47.842	6.65381	60.15	COP9 signalosome complex subunit 3	Homo sapiens	COPS3	CSN3_HUMAN
Q9TUI8	2.76	1	579	62.816	7.62061	60.1	Fatty-acid amide hydrolase 1	Sus scrofa	FAAH	FAAH1_PIG
Q01105	4.83	1	290	33.4687	4.32275	60.07	Protein SET	Homo sapiens	SET	SET_HUMAN
Q96IX5	17.24	1	58	6.45337	9.75928	60.05	Up-regulated during skeletal muscle growth protein 5	Homo sapiens	USMG5	USMG5_HUMAN
P20674	8.67	2	150	16.7517	6.78564	59.8953	Cytochrome c oxidase subunit 5A, mitochondrial	Homo sapiens	COX5A	COX5A_HUMAN
Q99497	4.76	1	189	19.8785	6.78564	59.1804	Protein DJ-1	Homo sapiens	PARK7	PARK7_HUMAN
O95831	2.12	1	613	66.8589	8.95361	59.02	Apoptosis-inducing factor 1, mitochondrial	Homo sapiens	AIFM1	AIFM1_HUMAN
P50667	7.02	1	228	26.1672	4.89404	58.7667	Cytochrome c oxidase subunit 2	Sus scrofa	MT-CO2	COX2_PIG
O43390	2.05	1	633	70.8993	8.1333	58.64	Heterogeneous nuclear ribonucleoprotein R	Homo sapiens	HNRNPR	HNRPR_HUMAN
P11234	6.8	1	206	23.3939	6.62451	58.64	Ras-related protein Ral-B	Homo sapiens	RALB	RALB_HUMAN
Q99623	4.35	2	299	33.2759	9.83252	58.58	Prohibitin-2	Homo sapiens	PHB2	PHB2_HUMAN
P09455	6.67	1	135	15.8399	5.10986	58.446	Retinol-binding protein 1	Homo sapiens	RBP1	RET1_HUMAN
Q9BPX5	7.84	1	153	16.9308	6.59521	58.26	Actin-related protein 2/3 complex subunit 5-like protein	Homo sapiens	ARPC5L	ARP5L_HUMAN
P14854	11.63	1	86	10.1857	7.04932	58.1204	Cytochrome c oxidase subunit 6B1	Homo sapiens	COX6B1	CX6B1_HUMAN
P38606	1.94	1	617	68.2605	5.51611	57.98	V-type proton ATPase catalytic subunit A	Homo sapiens	ATP6V1A	VATA_HUMAN
P43243	1.65	1	847	94.5648	6.25244	57.27	Matrin-3	Homo sapiens	MATR3	MATR3_HUMAN
Q15631	4.39	1	228	26.1668	6.44287	56.89	Translin	Homo sapiens	TSN	TSN_HUMAN
Q9GL01	1.91	1	629	69.2312	5.94775	56.71	Dolichyl-diphosphooligosaccharide--protein glycosyltransferase subunit 2	Sus scrofa	RPN2	RPN2_PIG
P61326	7.53	1	146	17.1528	6.11279	56.5995	Protein mago nashi homolog	Homo sapiens	MAGOH	MGN_HUMAN
P15145	1.25	1	963	108.763	5.31299	54.77	Aminopeptidase N	Sus scrofa	ANPEP	AMPN_PIG
Q96QK1	2.01	1	796	91.6489	5.49072	54.28	Vacuolar protein sorting-associated protein 35	Homo sapiens	VPS35	VPS35_HUMAN
P55327	6.7	1	224	24.3122	4.83057	54.06	Tumor protein D52	Homo sapiens	TPD52	TPD52_HUMAN
Q9Y4L1	1.5	1	999	111.266	5.22412	54.02	Hypoxia up-regulated protein 1	Homo sapiens	HYOU1	HYOU1_HUMAN
Q52NJ4	6.04	1	182	20.4708	7.23975	53.94	ADP-ribosylation factor-like protein 3	Sus scrofa	ARL3	ARL3_PIG
Q9BPW8	4.93	1	284	33.2888	9.30518	53.86	Protein NipSnap homolog 1	Homo sapiens	NIPSNAP1	NIPS1_HUMAN
P84074	4.15	1	193	22.413	4.97021	53.85	Neuron-specific calcium-binding protein hippocalcin	Homo sapiens	HPCA	HPCA_HUMAN
P20941	5.69	1	246	28.2281	5.13525	53.83	Phosducin	Homo sapiens	PDC	PHOS_HUMAN
P06703	18.89	1	90	10.1733	5.47803	53.67	Protein S100-A6	Homo sapiens	S100A6	S10A6_HUMAN
O95168	8.53	1	129	15.1991	9.84717	53.13	NADH dehydrogenase [ubiquinone] 1 beta subcomplex subunit 4	Homo sapiens	NDUFB4	NDUB4_HUMAN
P28331	1.93	1	727	79.4165	6.22705	52.68	NADH-ubiquinone oxidoreductase 75 kDa subunit, mitochondrial	Homo sapiens	NDUFS1	NDUS1_HUMAN
P11498	1.36	1	1178	129.551	6.84424	52.663	Pyruvate carboxylase, mitochondrial	Homo sapiens	PC	PYC_HUMAN
P51674	3.6	1	278	31.1884	5.2749	52.5742	Neuronal membrane glycoprotein M6-a	Homo sapiens	GPM6A	GPM6A_HUMAN
Q9Y3E1	7.88	1	203	22.606	7.98682	52.31	Hepatoma-derived growth factor-related protein 3	Homo sapiens	HDGFL3	HDGR3_HUMAN
Q99028	8.06	1	186	20.5737	6.53662	52.2433	Catechol O-methyltransferase (Fragment)	Sus scrofa	COMT	COMT_PIG
Q9NP97	9.38	1	96	10.9147	7.25439	51.9889	Dynein light chain roadblock-type 1	Homo sapiens	DYNLRB1	DLRB1_HUMAN
Q96DH6	4.57	1	328	35.1741	8.48486	51.88	RNA-binding protein Musashi homolog 2	Homo sapiens	MSI2	MSI2H_HUMAN
Q9NQR4	6.16	1	276	30.5886	7.21045	51.71	Omega-amidase NIT2	Homo sapiens	NIT2	NIT2_HUMAN
O95777	16.67	1	96	10.3963	4.4751	51.46	N-alpha-acetyltransferase 38, NatC auxiliary subunit	Homo sapiens	LSM8	LSM8_HUMAN
P52597	4.1	1	415	45.6429	5.57959	51.35	Heterogeneous nuclear ribonucleoprotein F	Homo sapiens	HNRNPF	HNRPF_HUMAN
Q9Y3B3	4.46	1	224	25.1556	6.88818	51.07	Transmembrane emp24 domain-containing protein 7	Homo sapiens	TMED7	TMED7_HUMAN
O60888	7.82	1	179	19.1041	5.50342	50.4509	Protein CutA	Homo sapiens	CUTA	CUTA_HUMAN
P51571	6.36	1	173	18.9866	6.15088	50.4	Translocon-associated protein subunit delta	Homo sapiens	SSR4	SSRD_HUMAN
P62857	17.39	1	69	7.8362	10.6968	50.33	40S ribosomal protein S28	Homo sapiens	RPS28	RS28_HUMAN
P31950	11.11	1	99	11.1727	6.53662	50.3156	Protein S100-A11	Sus scrofa	S100A11	S10AB_PIG
Q15046	1.84	1	597	68.0046	6.354	49.92	Lysyl-tRNA synthetase	Homo sapiens	KARS	SYK_HUMAN
P84090	10.58	1	104	12.251	5.92236	49.7595	Enhancer of rudimentary homolog	Homo sapiens	ERH	ERH_HUMAN
P12309	10.38	1	106	11.8202	8.17725	49.36	Glutaredoxin-1	Sus scrofa	GLRX	GLRX1_PIG
P46783	5.45	1	165	18.8859	10.1548	49.259	40S ribosomal protein S10	Homo sapiens	RPS10	RS10_HUMAN
Q9UL33	10	1	140	16.1349	6.771	49.22	Trafficking protein particle complex subunit 2-like protein	Homo sapiens	TRAPPC2L	TPC2L_HUMAN
Q9UL25	4.89	1	225	24.3323	7.94287	49.1	Ras-related protein Rab-21	Homo sapiens	RAB21	RAB21_HUMAN
P26885	8.45	1	142	15.6393	9.12939	49.09	Peptidyl-prolyl cis-trans isomerase FKBP2	Homo sapiens	FKBP2	FKBP2_HUMAN
P79381	1.98	1	454	52.3608	7.62061	48.83	Epoxide hydrolase 1	Sus scrofa	EPHX1	HYEP_PIG
Q92945	1.41	1	711	73.07	7.29834	48.31	Far upstream element-binding protein 2	Homo sapiens	KHSRP	FUBP2_HUMAN
Q0PIT9	6.25	1	288	31.4812	7.66455	48.28	NAD(P)H-hydrate epimerase	Sus scrofa	NAXE	NNRE_PIG
O75347	8.33	1	108	12.8467	5.2876	48.0877	Tubulin-specific chaperone A	Homo sapiens	TBCA	TBCA_HUMAN
Q6ZVH7	0.7	1	1005	108.064	6.46826	48.0022	Espin-like protein	Homo sapiens	ESPNL	ESPNL_HUMAN
Q13907	5.29	1	227	26.3025	6.34131	47.94	Isopentenyl-diphosphate Delta-isomerase 1	Homo sapiens	IDI1	IDI1_HUMAN
Q9ULD0	1.29	1	1010	114.409	6.65381	47.91	2-oxoglutarate dehydrogenase-like, mitochondrial	Homo sapiens	OGDHL	OGDHL_HUMAN
P20839	1.56	1	514	55.3705	6.90283	47.7651	Inosine-5'-monophosphate dehydrogenase 1	Homo sapiens	IMPDH1	IMDH1_HUMAN
P39656	2.41	1	456	50.769	6.55127	47.66	Dolichyl-diphosphooligosaccharide--protein glycosyltransferase 48 kDa subunit	Homo sapiens	DDOST	OST48_HUMAN
P22307	1.1	1	547	58.9556	6.88818	47.4222	Non-specific lipid-transfer protein	Homo sapiens	SCP2	NLTP_HUMAN
P30048	4.69	1	256	27.6752	7.78174	47.4185	Thioredoxin-dependent peroxide reductase, mitochondrial	Homo sapiens	PRDX3	PRDX3_HUMAN
P46108	5.59	1	304	33.81	5.5542	47.32	Adapter molecule crk	Homo sapiens	CRK	CRK_HUMAN
F1SRI0	8.57	1	140	16.4041	6.52197	47.21	Trafficking protein particle complex subunit 2	Sus scrofa	TRAPPC2	TPPC2_PIG
Q9UJS0	1.33	1	675	74.1286	8.6167	47.03	Calcium-binding mitochondrial carrier protein Aralar2	Homo sapiens	SLC25A13	CMC2_HUMAN
P50395	2.47	1	445	50.6309	6.46826	47.0154	Rab GDP dissociation inhibitor beta	Homo sapiens	GDI2	GDIB_HUMAN
P78371	2.24	1	535	57.4521	6.45557	46.74	T-complex protein 1 subunit beta	Homo sapiens	CCT2	TCPB_HUMAN
P09497	4.37	1	229	25.1751	4.64014	46.71	Clathrin light chain B	Homo sapiens	CLTB	CLCB_HUMAN
P59083	20.75	1	53	5.74665	4.28467	46.33	14 kDa phosphohistidine phosphatase (Fragments)	Sus scrofa	PHPT1	PHP14_PIG
P37837	3.26	1	337	37.5165	6.81494	46.32	Transaldolase	Homo sapiens	TALDO1	TALDO_HUMAN
P45974	1.86	1	858	95.7253	5.03369	46.3172	Ubiquitin carboxyl-terminal hydrolase 5	Homo sapiens	USP5	UBP5_HUMAN
O15260	4.83	1	269	30.3738	7.78174	46.15	Surfeit locus protein 4	Homo sapiens	SURF4	SURF4_HUMAN
Q15365	3.65	1	356	37.4739	7.09326	45.84	Poly(rC)-binding protein 1	Homo sapiens	PCBP1	PCBP1_HUMAN
Q15165	4.52	1	354	39.3723	5.60498	45.83	Serum paraoxonase/arylesterase 2	Homo sapiens	PON2	PON2_HUMAN
P62877	16.67	1	108	12.2657	6.96143	45.83	E3 ubiquitin-protein ligase RBX1	Homo sapiens	RBX1	RBX1_HUMAN
O79880	13.04	1	115	12.9849	4.64014	45.8	NADH-ubiquinone oxidoreductase chain 3	Sus scrofa	MT-ND3	NU3M_PIG
Q8NBU5	4.43	1	361	40.718	6.90283	45.7	ATPase family AAA domain-containing protein 1	Homo sapiens	ATAD1	ATAD1_HUMAN
Q9Y5L4	14.74	1	95	10.493	8.17725	45.59	Mitochondrial import inner membrane translocase subunit Tim13	Homo sapiens	TIMM13	TIM13_HUMAN
Q9Y333	11.58	1	95	10.8276	6.52197	45.04	U6 snRNA-associated Sm-like protein LSm2	Homo sapiens	LSM2	LSM2_HUMAN
Q9NRP0	8.05	1	149	16.8178	9.12939	44.89	Oligosaccharyltransferase complex subunit TC	Homo sapiens	OSTC	OSTC_HUMAN
Q16718	7.76	1	116	13.4502	5.98584	44.76	NADH dehydrogenase [ubiquinone] 1 alpha subcomplex subunit 5	Homo sapiens	NDUFA5	NDUA5_HUMAN
P60953	6.81	1	191	21.245	6.55127	44.68	Cell division control protein 42 homolog	Homo sapiens	CDC42	CDC42_HUMAN
Q7Z6Z7	0.25	1	4374	481.589	5.22412	44.5674	E3 ubiquitin-protein ligase HUWE1	Homo sapiens	HUWE1	HUWE1_HUMAN
P61086	6	1	200	22.3926	5.43994	44.39	Ubiquitin-conjugating enzyme E2 K	Homo sapiens	UBE2K	UBE2K_HUMAN
P10809	1.4	1	573	61.0164	5.87158	44.2768	60 kDa heat shock protein, mitochondrial	Homo sapiens	HSPD1	CH60_HUMAN
P43367	4.63	1	324	37.7849	4.85596	44.27	Calpain-2 catalytic subunit (Fragment)	Sus scrofa	CAPN2	CAN2_PIG
O75533	1.23	1	1304	145.738	7.09326	44.26	Splicing factor 3B subunit 1	Homo sapiens	SF3B1	SF3B1_HUMAN
A5GFZ5	4.25	1	259	29.4526	9.39307	44.02	Dolichol-phosphate mannosyltransferase	Sus scrofa	DPM1	DPM1_PIG
P17612	3.42	1	351	40.564	8.79248	43.64	cAMP-dependent protein kinase catalytic subunit alpha	Homo sapiens	PRKACA	KAPCA_HUMAN
P51149	6.28	1	207	23.4748	6.69775	43.56	Ras-related protein Rab-7a	Homo sapiens	RAB7A	RAB7A_HUMAN
Q9H0E2	5.11	1	274	30.2622	5.97314	43.56	Toll-interacting protein	Homo sapiens	TOLLIP	TOLIP_HUMAN
Q9BRC7	1.44	1	762	87.5294	5.21143	43.17	1-phosphatidylinositol 4,5-bisphosphate phosphodiesterase delta-4	Homo sapiens	PLCD4	PLCD4_HUMAN
P43320	5.85	1	205	23.3654	7.00537	43.12	Beta-crystallin B2	Homo sapiens	CRYBB2	CRBB2_HUMAN
Q9Y5R8	11.03	1	145	16.8206	9.15869	43.05	Trafficking protein particle complex subunit 1	Homo sapiens	TRAPPC1	TPPC1_HUMAN
P26998	7.11	1	211	24.2369	6.72705	43.04	Beta-crystallin B3	Homo sapiens	CRYBB3	CRBB3_HUMAN
O75915	5.85	1	188	21.6004	9.77393	42.96	PRA1 family protein 3	Homo sapiens	ARL6IP5	PRAF3_HUMAN
Q9BUT1	4.9	1	245	26.7067	7.6499	42.91	3-hydroxybutyrate dehydrogenase type 2	Homo sapiens	BDH2	BDH2_HUMAN
Q9NQW7	2.25	1	623	69.8732	5.66846	42.63	Xaa-Pro aminopeptidase 1	Homo sapiens	XPNPEP1	XPP1_HUMAN
Q04837	10.14	1	148	17.249	9.59814	42.62	Single-stranded DNA-binding protein, mitochondrial	Homo sapiens	SSBP1	SSBP_HUMAN
P53396	1.45	1	1101	120.762	7.32764	42.54	ATP-citrate synthase	Homo sapiens	ACLY	ACLY_HUMAN
Q4U116	0.83	1	1079	121.332	6.87354	42.49	Electrogenic sodium bicarbonate cotransporter 1	Sus scrofa	SLC4A4	S4A4_PIG
P43004	2.61	1	574	62.0638	6.53662	42.4	Excitatory amino acid transporter 2	Homo sapiens	SLC1A2	EAA2_HUMAN
Q14019	11.27	1	142	15.935	5.66846	42.2	Coactosin-like protein	Homo sapiens	COTL1	COTL1_HUMAN
Q96FW1	5.54	1	271	31.2644	4.94482	41.93	Ubiquitin thioesterase OTUB1	Homo sapiens	OTUB1	OTUB1_HUMAN
Q9UQ13	1.55	1	582	64.8475	8.45557	41.83	Leucine-rich repeat protein SHOC-2	Homo sapiens	SHOC2	SHOC2_HUMAN
O43426	0.83	1	1573	172.995	7.41553	41.75	Synaptojanin-1	Homo sapiens	SYNJ1	SYNJ1_HUMAN
P52209	3.31	1	483	53.106	7.2251	41.34	6-phosphogluconate dehydrogenase, decarboxylating	Homo sapiens	PGD	6PGD_HUMAN
P67936	4.03	1	248	28.5045	4.69092	41.2	Tropomyosin alpha-4 chain	Homo sapiens	TPM4	TPM4_HUMAN
P07954	2.94	1	510	54.6022	8.76318	41	Fumarate hydratase, mitochondrial	Homo sapiens	FH	FUMH_HUMAN
O79874	5.97	1	318	35.6238	7.54736	40.65	NADH-ubiquinone oxidoreductase chain 1	Sus scrofa	MT-ND1	NU1M_PIG
Q16531	0.79	1	1140	126.887	5.26221	40.63	DNA damage-binding protein 1	Homo sapiens	DDB1	DDB1_HUMAN
Q9UHA4	8.06	1	124	13.6143	7.34229	40.57	Ragulator complex protein LAMTOR3	Homo sapiens	LAMTOR3	LTOR3_HUMAN
P05230	7.74	1	155	17.4487	7.02002	39.86	Heparin-binding growth factor 1	Homo sapiens	FGF1	FGF1_HUMAN
Q04941	8.55	1	152	16.6797	7.23975	39.82	Proteolipid protein 2	Homo sapiens	PLP2	PLP2_HUMAN
P80229	1.85	1	378	42.486	6.37939	39.57	Leukocyte elastase inhibitor	Sus scrofa	SERPINB1	ILEU_PIG
Q9UQM7	2.51	1	478	54.0535	7.07861	39.2	Calcium/calmodulin-dependent protein kinase type II subunit alpha	Homo sapiens	CAMK2A	KCC2A_HUMAN
P05207	3.87	1	155	17.6953	4.36084	36.66	cAMP-dependent protein kinase type II-alpha regulatory subunit (Fragment)	Sus scrofa	PRKAR2A	KAP2_PIG
O00629	3.26	1	521	57.8506	4.95752	36.43	Importin subunit alpha-4	Homo sapiens	KPNA4	IMA3_HUMAN
Q9UNM6	3.99	1	376	42.9181	5.80811	35.2	26S proteasome non-ATPase regulatory subunit 13	Homo sapiens	PSMD13	PSD13_HUMAN
P42356	0.98	1	2044	231.17	6.87354	32.32	Phosphatidylinositol 4-kinase alpha	Homo sapiens	PI4KA	PI4KA_HUMAN
O14561	3.85	1	156	17.406	4.93213	29.02	Acyl carrier protein, mitochondrial	Homo sapiens	NDUFAB1	ACPM_HUMAN

## Sheet: DDM - SOLAµ - Lane 3
Accession	Coverage	# Peptides	# AAs	MW [kDa]	calc. pI	Score	Description	Species	Gene name	Gene entry
P14618	38.04	93	531	57.9	7.84033	4333.63	Pyruvate kinase isozymes M1/M2	Homo sapiens	PKM	KPYM_HUMAN
P68363	34.15	98	451	50.1196	5.05908	3697.17	Tubulin alpha-1B chain	Homo sapiens	TUBA1B	TBA1B_HUMAN
Q9BQE3	30.51	95	449	49.8635	5.09717	3487.03	Tubulin alpha-1C chain	Homo sapiens	TUBA1C	TBA1C_HUMAN
Q71U36	34.15	92	451	50.1036	5.05908	3476.79	Tubulin alpha-1A chain	Homo sapiens	TUBA1A	TBA1A_HUMAN
Q00610	26.75	82	1675	191.493	5.69385	3268.36	Clathrin heavy chain 1	Homo sapiens	CLTC	CLH1_HUMAN
P02554	43.6	69	445	49.829	4.89404	3225.17	Tubulin beta chain	Sus scrofa		TBB_PIG
P68371	43.6	66	445	49.799	4.89404	3122.56	Tubulin beta-4B chain	Homo sapiens	TUBB4B	TBB4B_HUMAN
Q13885	40.9	65	445	49.875	4.89404	3078.38	Tubulin beta-2A chain	Homo sapiens	TUBB2A	TBB2A_HUMAN
P04264	22.36	73	644	65.999	8.11865	2998.69	Keratin, type II cytoskeletal 1	Homo sapiens	KRT1	K2C1_HUMAN
P07437	39.86	62	444	49.639	4.89404	2921.85	Tubulin beta-5 chain	Homo sapiens	TUBB	TBB5_HUMAN
P02067	55.78	70	147	16.1555	7.6792	2559.93	Hemoglobin subunit beta	Sus scrofa	HBB	HBB_PIG
Q13509	30.67	49	450	50.4003	4.93213	2443.43	Tubulin beta-3 chain	Homo sapiens	TUBB3	TBB3_HUMAN
P68366	30.13	61	448	49.8924	5.05908	2360.32	Tubulin alpha-4A chain	Homo sapiens	TUBA4A	TBA4A_HUMAN
P13637	30.5	50	1013	111.677	5.37646	2279.04	Sodium/potassium-transporting ATPase subunit alpha-3	Homo sapiens	ATP1A3	AT1A3_HUMAN
P07900	34.02	62	732	84.6067	5.021	2223.32	Heat shock protein HSP 90-alpha	Homo sapiens	HSP90AA1	HS90A_HUMAN
P08059	31.54	48	558	63.0863	7.98682	2041.98	Glucose-6-phosphate isomerase	Sus scrofa	GPI	G6PI_PIG
P04350	38.29	48	444	49.5539	4.88135	1794.84	Tubulin beta-4A chain	Homo sapiens	TUBB4A	TBB4A_HUMAN
P00355	21.32	33	333	35.8133	8.35303	1642.83	Glyceraldehyde-3-phosphate dehydrogenase	Sus scrofa	GAPDH	G3P_PIG
Q9NY65	21.16	45	449	50.0616	5.05908	1637.22	Tubulin alpha-8 chain	Homo sapiens	TUBA8	TBA8_HUMAN
O18766	11.49	47	348	39.0006	6.65381	1538.27	Rhodopsin	Sus scrofa	RHO	OPSD_PIG
P05023	19.06	29	1023	112.824	5.49072	1525.28	Sodium/potassium-transporting ATPase subunit alpha-1	Homo sapiens	ATP1A1	AT1A1_HUMAN
P00761	13.85	53	231	24.3938	7.18115	1479.83	Trypsin	Sus scrofa		TRYP_PIG
P00336	39.82	34	334	36.5891	5.85889	1405.36	L-lactate dehydrogenase B chain	Sus scrofa	LDHB	LDHB_PIG
P80031	32.37	23	207	23.482	7.79639	1303.68	Glutathione S-transferase P	Sus scrofa	GSTP1	GSTP1_PIG
P79260	20.74	28	405	45.0742	5.85889	1295.87	S-arrestin	Sus scrofa	SAG	ARRS_PIG
P12277	19.16	23	381	42.6173	5.59229	1238.97	Creatine kinase B-type	Homo sapiens	CKB	KCRB_HUMAN
P08835	35.91	32	607	69.6471	6.49365	1217.74	Serum albumin	Sus scrofa	ALB	ALBU_PIG
Q14204	6.22	26	4646	532.072	6.40479	1196.08	Cytoplasmic dynein 1 heavy chain 1	Homo sapiens	DYNC1H1	DYHC1_HUMAN
P08238	27.21	32	724	83.2121	5.03369	1158.79	Heat shock protein HSP 90-beta	Homo sapiens	HSP90AB1	HS90B_HUMAN
P06733	26.96	21	434	47.1393	7.38623	1152.82	Alpha-enolase	Homo sapiens	ENO1	ENOA_HUMAN
P35908	5.63	29	639	65.3932	8.00146	1136	Keratin, type II cytoskeletal 2 epidermal	Homo sapiens	KRT2	K22E_HUMAN
P00346	46.75	25	338	35.5717	8.67529	1129.08	Malate dehydrogenase, mitochondrial	Sus scrofa	MDH2	MDHM_PIG
Q1KYT0	20.51	19	434	47.1004	7.95752	1119.95	Beta-enolase	Sus scrofa	ENO3	ENOB_PIG
Q9BUF5	18.61	28	446	49.825	4.88135	1105.25	Tubulin beta-6 chain	Homo sapiens	TUBB6	TBB6_HUMAN
P11142	29.1	27	646	70.8542	5.51611	1070.27	Heat shock cognate 71 kDa protein	Homo sapiens	HSPA8	HSP7C_HUMAN
Q13813	8.13	22	2472	284.364	5.35107	1029.34	Spectrin alpha chain, brain	Homo sapiens	SPTAN1	SPTN1_HUMAN
P01965	41.84	26	141	15.0298	8.70459	989.285	Hemoglobin subunit alpha	Sus scrofa	HBA	HBA_PIG
Q29371	39.52	17	248	26.7129	7.45947	965.725	Triosephosphate isomerase	Sus scrofa	TPI1	TPIS_PIG
P00506	26.28	27	430	47.4061	9.01221	949.835	Aspartate aminotransferase, mitochondrial	Sus scrofa	GOT2	AATM_PIG
Q16555	24.83	25	572	62.2546	6.37939	943.426	Dihydropyrimidinase-related protein 2	Homo sapiens	DPYSL2	DPYL2_HUMAN
Q2HYU2	16.28	23	780	85.2725	8.17725	903.786	6-phosphofructokinase, muscle type	Sus scrofa	PFKM	PFKAM_PIG
P06576	25.14	17	529	56.5246	5.40186	865.935	ATP synthase subunit beta, mitochondrial	Homo sapiens	ATP5B	ATPB_HUMAN
P13645	21.23	22	584	58.7917	5.21143	861.458	Keratin, type I cytoskeletal 10	Homo sapiens	KRT10	K1C10_HUMAN
P16276	17.29	20	781	85.7072	8.04541	834.068	Aconitate hydratase, mitochondrial	Sus scrofa	ACO2	ACON_PIG
P05141	27.18	24	298	32.8312	9.68604	785.129	ADP/ATP translocase 2	Homo sapiens	SLC25A5	ADT2_HUMAN
P12236	27.18	24	298	32.8452	9.74463	782.181	ADP/ATP translocase 3	Homo sapiens	SLC25A6	ADT3_HUMAN
P62258	30.2	25	255	29.1554	4.7417	777.348	14-3-3 protein epsilon	Homo sapiens	YWHAE	1433E_HUMAN
P11021	26.15	19	654	72.2884	5.16064	766.082	78 kDa glucose-regulated protein	Homo sapiens	HSPA5	GRP78_HUMAN
P60709	28.8	20	375	41.7097	5.47803	733.335	Actin, cytoplasmic 1	Homo sapiens	ACTB	ACTB_HUMAN
P61764	23.06	17	594	67.5259	6.96143	733.236	Syntaxin-binding protein 1	Homo sapiens	STXBP1	STXB1_HUMAN
P62936	40.85	17	164	17.8578	8.1626	710.502	Peptidyl-prolyl cis-trans isomerase A	Sus scrofa	PPIA	PPIA_PIG
P00339	27.41	16	332	36.5953	8.07471	699.009	L-lactate dehydrogenase A chain	Sus scrofa	LDHA	LDHA_PIG
P80021	22.97	18	553	59.6507	9.18799	686.117	ATP synthase subunit alpha, mitochondrial	Sus scrofa	ATP5A1	ATPA_PIG
P19367	11.01	14	917	102.42	6.80029	654.093	Hexokinase-1	Homo sapiens	HK1	HXK1_HUMAN
P63104	22.86	20	245	27.7277	4.79248	636.502	14-3-3 protein zeta/delta	Homo sapiens	YWHAZ	1433Z_HUMAN
P63027	34.48	11	116	12.6547	8.1333	625.143	Vesicle-associated membrane protein 2	Homo sapiens	VAMP2	VAMP2_HUMAN
P46410	20.11	13	373	42.0032	6.7417	596.296	Glutamine synthetase	Sus scrofa	GLUL	GLNA_PIG
P11488	19.71	19	350	40.015	5.61768	587.488	Guanine nucleotide-binding protein G(t) subunit alpha-1	Homo sapiens	GNAT1	GNAT1_HUMAN
P09104	16.13	10	434	47.239	5.03369	584.908	Gamma-enolase	Homo sapiens	ENO2	ENOG_HUMAN
P23297	15.96	12	94	10.5391	4.50049	584.351	Protein S100-A1	Homo sapiens	S100A1	S10A1_HUMAN
P27348	22.86	17	245	27.7468	4.77979	572.981	14-3-3 protein theta	Homo sapiens	YWHAQ	1433T_HUMAN
P35580	8.1	11	1976	228.858	5.5415	562.071	Myosin-10	Homo sapiens	MYH10	MYH10_HUMAN
Q01082	8.25	17	2364	274.439	5.56689	560.364	Spectrin beta chain, brain 1	Homo sapiens	SPTBN1	SPTB2_HUMAN
P22314	9.64	11	1058	117.774	5.75732	543.803	Ubiquitin-like modifier-activating enzyme 1	Homo sapiens	UBA1	UBA1_HUMAN
Q29092	15.55	12	804	92.4132	4.83057	537.643	Endoplasmin	Sus scrofa	HSP90B1	ENPL_PIG
Q6S4N2	19.19	12	641	70.0551	5.8208	530.47	Heat shock 70 kDa protein 1B	Sus scrofa	HSPA1B	HS71B_PIG
Q29122	7.97	12	1254	144.767	8.57275	525.045	Unconventional myosin-VI	Sus scrofa	MYO6	MYO6_PIG
P00367	23.48	15	558	61.3592	7.79639	515.148	Glutamate dehydrogenase 1, mitochondrial	Homo sapiens	GLUD1	DHE3_HUMAN
P61978	23.54	12	463	50.9444	5.5415	505.485	Heterogeneous nuclear ribonucleoprotein K	Homo sapiens	HNRNPK	HNRPK_HUMAN
P34931	13.88	11	641	70.3313	6.02393	498.029	Heat shock 70 kDa protein 1-like	Homo sapiens	HSPA1L	HS71L_HUMAN
P35579	7.09	9	1960	226.392	5.60498	495.179	Myosin-9	Homo sapiens	MYH9	MYH9_HUMAN
P11166	3.86	13	492	54.0485	8.71924	485.495	Solute carrier family 2, facilitated glucose transporter member 1	Homo sapiens	SLC2A1	GTR1_HUMAN
P68032	22.02	13	377	41.9919	5.38916	481.116	Actin, alpha cardiac muscle 1	Homo sapiens	ACTC1	ACTC_HUMAN
P09972	17.86	8	364	39.4312	6.87354	448.74	Fructose-bisphosphate aldolase C	Homo sapiens	ALDOC	ALDOC_HUMAN
P61981	17	14	247	28.2849	4.89404	445.796	14-3-3 protein gamma	Homo sapiens	YWHAG	1433G_HUMAN
P30044	30.84	13	214	22.0725	8.70459	445.525	Peroxiredoxin-5, mitochondrial	Homo sapiens	PRDX5	PRDX5_HUMAN
P11708	23.95	11	334	36.431	6.58057	441.901	Malate dehydrogenase, cytoplasmic	Sus scrofa	MDH1	MDHC_PIG
P10809	17.45	10	573	61.0164	5.87158	433.983	60 kDa heat shock protein, mitochondrial	Homo sapiens	HSPD1	CH60_HUMAN
Q7YS78	15.35	7	391	43.2113	5.64307	433.966	Arrestin-C	Sus scrofa	ARR3	ARRC_PIG
P62873	15.59	11	340	37.353	5.99854	432.272	Guanine nucleotide-binding protein G(I)/G(S)/G(T) subunit beta-1	Homo sapiens	GNB1	GBB1_HUMAN
P18669	25.2	8	254	28.7858	7.18115	422.005	Phosphoglycerate mutase 1	Homo sapiens	PGAM1	PGAM1_HUMAN
Q29594	28.43	8	102	11.5473	5.42725	416.403	Creatine kinase B-type (Fragment)	Sus scrofa	CKB	KCRB_PIG
P31946	17.48	14	246	28.0648	4.83057	415.735	14-3-3 protein beta/alpha	Homo sapiens	YWHAB	1433B_HUMAN
P55072	17	11	806	89.2657	5.26221	409.015	Transitional endoplasmic reticulum ATPase	Homo sapiens	VCP	TERA_HUMAN
P84077	31.49	10	181	20.6837	6.80029	403.867	ADP-ribosylation factor 1	Homo sapiens	ARF1	ARF1_HUMAN
P29762	47.45	10	137	15.5557	5.37646	403.591	Cellular retinoic acid-binding protein 1	Homo sapiens	CRABP1	RABP1_HUMAN
P36871	13.17	9	562	61.4105	6.75635	401.296	Phosphoglucomutase-1	Homo sapiens	PGM1	PGM1_HUMAN
Q49I35	37.04	8	135	14.6842	5.08447	397.856	Galectin-1	Sus scrofa	LGALS1	LEG1_PIG
P30086	33.16	8	187	21.0437	7.53271	397.57	Phosphatidylethanolamine-binding protein 1	Homo sapiens	PEBP1	PEBP1_HUMAN
P08758	21.25	9	320	35.9144	5.04639	384.662	Annexin A5	Homo sapiens	ANXA5	ANXA5_HUMAN
Q04917	12.2	13	246	28.201	4.84326	382.009	14-3-3 protein eta	Homo sapiens	YWHAH	1433F_HUMAN
P63211	28.38	10	74	8.49032	4.81787	376.879	Guanine nucleotide-binding protein G(T) subunit gamma-T1	Homo sapiens	GNGT1	GBG1_HUMAN
P04259	3.9	10	564	60.0303	8.00146	374.933	Keratin, type II cytoskeletal 6B	Homo sapiens	KRT6B	K2C6B_HUMAN
P46459	9.81	10	744	82.5421	6.94678	358.524	Vesicle-fusing ATPase	Homo sapiens	NSF	NSF_HUMAN
Q45FY6	23.85	8	218	24.5396	6.78564	357.615	Hypoxanthine-guanine phosphoribosyltransferase	Sus scrofa	HPRT1	HPRT_PIG
Q7SIB7	12.95	7	417	44.5301	7.89893	356.37	Phosphoglycerate kinase 1	Sus scrofa	PGK1	PGK1_PIG
P0CG48	40.73	9	685	76.9915	7.66455	351.702	Polyubiquitin-C	Homo sapiens	UBC	UBC_HUMAN
P10668	36.75	9	166	18.5066	8.00146	343.532	Cofilin-1	Sus scrofa	CFL1	COF1_PIG
Q86VP6	5.12	10	1230	136.289	5.78271	341.542	Cullin-associated NEDD8-dissociated protein 1	Homo sapiens	CAND1	CAND1_HUMAN
P62879	13.82	9	340	37.3071	5.99854	340.27	Guanine nucleotide-binding protein G(I)/G(S)/G(T) subunit beta-2	Homo sapiens	GNB2	GBB2_HUMAN
P78371	14.77	7	535	57.4521	6.45557	339.605	T-complex protein 1 subunit beta	Homo sapiens	CCT2	TCPB_HUMAN
P49368	12.66	9	545	60.4953	6.49365	337.824	T-complex protein 1 subunit gamma	Homo sapiens	CCT3	TCPG_HUMAN
Q9NQC3	4.53	8	1192	129.851	4.50049	333.888	Reticulon-4	Homo sapiens	RTN4	RTN4_HUMAN
P19087	11.02	10	354	40.1501	5.23682	333.292	Guanine nucleotide-binding protein G(t) subunit alpha-2	Homo sapiens	GNAT2	GNAT2_HUMAN
P21796	16.25	7	283	30.7536	8.54346	329.037	Voltage-dependent anion-selective channel protein 1	Homo sapiens	VDAC1	VDAC1_HUMAN
Q05193	10.76	8	864	97.347	7.1665	327.95	Dynamin-1	Homo sapiens	DNM1	DYN1_HUMAN
Q15181	22.15	6	289	32.6392	5.85889	323.604	Inorganic pyrophosphatase	Homo sapiens	PPA1	IPYR_HUMAN
P27824	7.94	7	592	67.5259	4.60205	313.949	Calnexin	Homo sapiens	CANX	CALX_HUMAN
P46821	2.43	9	2468	270.468	4.80518	312.279	Microtubule-associated protein 1B	Homo sapiens	MAP1B	MAP1B_HUMAN
O43491	4.68	5	1005	112.519	5.43994	311.655	Band 4.1-like protein 2	Homo sapiens	EPB41L2	E41L2_HUMAN
Q14194	7.87	8	572	62.1447	7.03467	309.385	Dihydropyrimidinase-related protein 1	Homo sapiens	CRMP1	DPYL1_HUMAN
P09471	11.02	9	354	40.0249	5.52881	292.789	Guanine nucleotide-binding protein G(o) subunit alpha	Homo sapiens	GNAO1	GNAO_HUMAN
P17066	12.75	8	643	70.9842	6.13818	292.255	Heat shock 70 kDa protein 6	Homo sapiens	HSPA6	HSP76_HUMAN
Q9H0U4	23.88	8	201	22.1572	5.73193	275.477	Ras-related protein Rab-1B	Homo sapiens	RAB1B	RAB1B_HUMAN
P13639	8.51	7	858	95.277	6.82959	273.122	Elongation factor 2	Homo sapiens	EEF2	EF2_HUMAN
P61019	35.38	8	212	23.5308	6.53662	272.154	Ras-related protein Rab-2A	Homo sapiens	RAB2A	RAB2A_HUMAN
P15531	29.61	5	152	17.1377	6.18896	270.576	Nucleoside diphosphate kinase A	Homo sapiens	NME1	NDKA_HUMAN
P10745	3.53	5	1247	135.278	5.10986	270.349	Retinol-binding protein 3	Homo sapiens	RBP3	RET3_HUMAN
P84085	19.44	7	180	20.5166	6.78564	269.393	ADP-ribosylation factor 5	Homo sapiens	ARF5	ARF5_HUMAN
P30101	11.29	7	505	56.7468	6.354	266.518	Protein disulfide-isomerase A3	Homo sapiens	PDIA3	PDIA3_HUMAN
P13591	5.48	8	858	94.5152	4.86865	260.182	Neural cell adhesion molecule 1	Homo sapiens	NCAM1	NCAM1_HUMAN
P31006	14.14	5	198	21.9073	6.94678	257.304	Guanylate kinase	Sus scrofa	GUK1	KGUA_PIG
P80928	17.39	6	115	12.4432	7.88428	254.072	Macrophage migration inhibitory factor	Sus scrofa	MIF	MIF_PIG
P50991	7.61	6	539	57.8878	7.82568	240.9	T-complex protein 1 subunit delta	Homo sapiens	CCT4	TCPD_HUMAN
P07237	11.81	7	508	57.0807	4.86865	240.537	Protein disulfide-isomerase	Homo sapiens	P4HB	PDIA1_HUMAN
P35080	19.29	5	140	15.0363	6.99072	239.444	Profilin-2	Homo sapiens	PFN2	PROF2_HUMAN
O75348	29.66	5	118	13.7491	8.79248	238.871	V-type proton ATPase subunit G 1	Homo sapiens	ATP6V1G1	VATG1_HUMAN
P04178	16.99	5	153	15.8819	6.52197	237.595	Superoxide dismutase [Cu-Zn]	Sus scrofa	SOD1	SODC_PIG
P68104	4.11	5	462	50.1091	9.01221	237.578	Elongation factor 1-alpha 1	Homo sapiens	EEF1A1	EF1A1_HUMAN
P38646	10.01	6	679	73.6348	6.16357	235.479	Stress-70 protein, mitochondrial	Homo sapiens	HSPA9	GRP75_HUMAN
P23220	5.16	6	1220	134.625	5.85889	233.489	Plasma membrane calcium-transporting ATPase 1	Sus scrofa	ATP2B1	AT2B1_PIG
P50990	12.04	5	548	59.5825	5.60498	228.722	T-complex protein 1 subunit theta	Homo sapiens	CCT8	TCPQ_HUMAN
Q35915	6.19	5	226	25.0227	9.99365	227.547	ATP synthase subunit a	Sus scrofa	MT-ATP6	ATP6_PIG
Q9ULU8	4.95	6	1353	152.69	5.70654	227.232	Calcium-dependent secretion activator 1	Homo sapiens	CADPS	CAPS1_HUMAN
Q06830	23.62	8	199	22.0963	8.1333	222.096	Peroxiredoxin-1	Homo sapiens	PRDX1	PRDX1_HUMAN
P12532	11.99	6	417	47.0072	8.33838	219.371	Creatine kinase U-type, mitochondrial	Homo sapiens	CKMT1A	KCRU_HUMAN
P50213	12.84	5	366	39.5661	6.91748	217.621	Isocitrate dehydrogenase [NAD] subunit alpha, mitochondrial	Homo sapiens	IDH3A	IDH3A_HUMAN
P17987	3.24	3	556	60.3056	6.11279	215.311	T-complex protein 1 subunit alpha	Homo sapiens	TCP1	TCPA_HUMAN
P22676	16.61	6	271	31.5196	5.14795	214.792	Calretinin	Homo sapiens	CALB2	CALB2_HUMAN
P35270	7.28	2	261	28.0308	8.04541	212.168	Sepiapterin reductase	Homo sapiens	SPR	SPRE_HUMAN
P45880	11.9	6	294	31.5465	7.56201	211.629	Voltage-dependent anion-selective channel protein 2	Homo sapiens	VDAC2	VDAC2_HUMAN
P52552	15.75	5	127	14.1542	4.81787	210.326	Peroxiredoxin-2 (Fragment)	Sus scrofa	PRDX2	PRDX2_PIG
O95757	10.01	6	839	94.4525	5.88428	209.896	Heat shock 70 kDa protein 4L	Homo sapiens	HSPA4L	HS74L_HUMAN
Q9UQ16	6.56	5	869	97.685	8.35303	209.539	Dynamin-3	Homo sapiens	DNM3	DYN3_HUMAN
P00503	12.59	4	413	46.4456	7.1958	208.322	Aspartate aminotransferase, cytoplasmic	Sus scrofa	GOT1	AATC_PIG
P16499	7.09	6	860	99.4828	5.71924	207.234	Rod cGMP-specific 3',5'-cyclic phosphodiesterase subunit alpha	Homo sapiens	PDE6A	PDE6A_HUMAN
Q2EN81	19.72	5	213	23.3546	9.96436	205.786	ATP synthase subunit O, mitochondrial	Sus scrofa	ATP5O	ATPO_PIG
A5GFY8	10.69	5	533	56.7735	6.88818	204.855	D-3-phosphoglycerate dehydrogenase	Sus scrofa	PHGDH	SERA_PIG
P22626	13.88	4	353	37.4067	8.95361	204.7	Heterogeneous nuclear ribonucleoproteins A2/B1	Homo sapiens	HNRNPA2B1	ROA2_HUMAN
P62834	14.67	3	184	20.9737	6.66846	199.65	Ras-related protein Rap-1A	Homo sapiens	RAP1A	RAP1A_HUMAN
Q2EN76	30.26	4	152	17.1649	7.97217	199.256	Nucleoside diphosphate kinase B	Sus scrofa	NME2	NDKB_PIG
Q9MYT8	50.7	5	71	8.22649	9.30518	196.701	ATP synthase subunit e, mitochondrial	Sus scrofa	ATP5I	ATP5I_PIG
Q9Y277	8.13	4	283	30.6393	8.66064	196.484	Voltage-dependent anion-selective channel protein 3	Homo sapiens	VDAC3	VDAC3_HUMAN
Q9HAV4	1.66	7	1204	136.222	5.79541	195.624	Exportin-5	Homo sapiens	XPO5	XPO5_HUMAN
P61026	16.5	6	200	22.5266	8.38232	193.992	Ras-related protein Rab-10	Homo sapiens	RAB10	RAB10_HUMAN
Q9NRZ7	2.93	6	376	43.3527	8.71924	193.833	1-acyl-sn-glycerol-3-phosphate acyltransferase gamma	Homo sapiens	AGPAT3	PLCC_HUMAN
P04075	12.91	4	364	39.3953	8.08936	192.195	Fructose-bisphosphate aldolase A	Homo sapiens	ALDOA	ALDOA_HUMAN
Q9TSV6	22.03	4	118	13.571	10.2573	191.422	V-type proton ATPase subunit G 2	Sus scrofa	ATP6V1G2	VATG2_PIG
P11216	6.64	5	843	96.6345	6.85889	190.108	Glycogen phosphorylase, brain form	Homo sapiens	PYGB	PYGB_HUMAN
Q9H2X9	3.25	4	1139	126.102	6.72705	188.438	Solute carrier family 12 member 5	Homo sapiens	SLC12A5	S12A5_HUMAN
P40227	6.21	3	531	57.9876	6.68311	187.396	T-complex protein 1 subunit zeta	Homo sapiens	CCT6A	TCPZ_HUMAN
P54612	8.49	5	589	65.2809	5.10986	185.594	Serine/threonine-protein phosphatase 2A 65 kDa regulatory subunit A alpha isoform	Sus scrofa	PPP2R1A	2AAA_PIG
P20839	9.53	5	514	55.3705	6.90283	185.256	Inosine-5'-monophosphate dehydrogenase 1	Homo sapiens	IMPDH1	IMDH1_HUMAN
P35527	7.38	4	623	62.0268	5.23682	182.027	Keratin, type I cytoskeletal 9	Homo sapiens	KRT9	K1C9_HUMAN
O15537	16.07	4	224	25.5755	5.68115	177.759	Retinoschisin	Homo sapiens	RS1	XLRS1_HUMAN
P35243	9.5	4	200	23.1156	5.16064	177.395	Recoverin	Homo sapiens	RCVRN	RECO_HUMAN
Q0QF01	2.11	3	664	72.7853	7.50342	177.153	Succinate dehydrogenase [ubiquinone] flavoprotein subunit, mitochondrial	Sus scrofa	SDHA	SDHA_PIG
Q92945	4.64	4	711	73.07	7.29834	176.13	Far upstream element-binding protein 2	Homo sapiens	KHSRP	FUBP2_HUMAN
P48147	4.08	3	710	80.648	5.85889	175.898	Prolyl endopeptidase	Homo sapiens	PREP	PPCE_HUMAN
O60641	2.65	5	907	92.444	4.85596	171.499	Clathrin coat assembly protein AP180	Homo sapiens	SNAP91	AP180_HUMAN
P39687	11.65	3	249	28.5683	4.09424	169.55	Acidic leucine-rich nuclear phosphoprotein 32 family member A	Homo sapiens	ANP32A	AN32A_HUMAN
Q08211	7.17	7	1270	140.869	6.84424	169.359	ATP-dependent RNA helicase A	Homo sapiens	DHX9	DHX9_HUMAN
P61088	23.68	4	152	17.127	6.56592	169.075	Ubiquitin-conjugating enzyme E2 N	Homo sapiens	UBE2N	UBE2N_HUMAN
P09571	5.89	4	696	76.9185	7.13721	168.96	Serotransferrin	Sus scrofa	TF	TRFE_PIG
P51149	30.92	5	207	23.4748	6.69775	168.882	Ras-related protein Rab-7a	Homo sapiens	RAB7A	RAB7A_HUMAN
O15540	24.24	3	132	14.8795	5.59229	168.324	Fatty acid-binding protein, brain	Homo sapiens	FABP7	FABP7_HUMAN
P06737	6.85	5	847	97.087	7.1665	167.641	Glycogen phosphorylase, liver form	Homo sapiens	PYGL	PYGL_HUMAN
P61106	12.09	5	215	23.8819	6.21436	167.545	Ras-related protein Rab-14	Homo sapiens	RAB14	RAB14_HUMAN
P37837	6.82	3	337	37.5165	6.81494	167.349	Transaldolase	Homo sapiens	TALDO1	TALDO_HUMAN
Q7M2W6	20	4	175	20.1164	7.32764	167.345	Alpha-crystallin B chain	Sus scrofa	CRYAB	CRYAB_PIG
P21579	6.16	3	422	47.5428	8.11865	167.066	Synaptotagmin-1	Homo sapiens	SYT1	SYT1_HUMAN
P30048	19.53	5	256	27.6752	7.78174	166.889	Thioredoxin-dependent peroxide reductase, mitochondrial	Homo sapiens	PRDX3	PRDX3_HUMAN
P35573	2.55	4	1532	174.652	6.75635	165.857	Glycogen debranching enzyme	Homo sapiens	AGL	GDE_HUMAN
Q99832	5.52	3	543	59.3289	7.6499	165.827	T-complex protein 1 subunit eta	Homo sapiens	CCT7	TCPH_HUMAN
P17858	7.31	4	780	84.9642	7.50342	165.034	6-phosphofructokinase, liver type	Homo sapiens	PFKL	PFKAL_HUMAN
Q99497	15.87	3	189	19.8785	6.78564	163.603	Protein DJ-1	Homo sapiens	PARK7	PARK7_HUMAN
Q95283	45.36	5	97	11.0385	9.33447	162.291	Cytochrome c oxidase subunit 4 isoform 1, mitochondrial (Fragment)	Sus scrofa	COX4I1	COX41_PIG
P00568	23.71	4	194	21.6213	8.63135	161.431	Adenylate kinase isoenzyme 1	Homo sapiens	AK1	KAD1_HUMAN
Q16143	16.42	4	134	14.279	4.41162	160.021	Beta-synuclein	Homo sapiens	SNCB	SYUB_HUMAN
P20337	11.87	5	219	24.7421	5.021	159.974	Ras-related protein Rab-3B	Homo sapiens	RAB3B	RAB3B_HUMAN
O60282	5.33	4	957	109.427	6.18896	158.316	Kinesin heavy chain isoform 5C	Homo sapiens	KIF5C	KIF5C_HUMAN
Q15121	10.77	3	130	15.0308	5.021	156.726	Astrocytic phosphoprotein PEA-15	Homo sapiens	PEA15	PEA15_HUMAN
Q7Z406	2.66	4	1995	227.732	5.60498	153.587	Myosin-14	Homo sapiens	MYH14	MYH14_HUMAN
Q92499	6.22	3	740	82.3798	7.2251	152.798	ATP-dependent RNA helicase DDX1	Homo sapiens	DDX1	DDX1_HUMAN
P53621	2.21	4	1224	138.258	7.66455	152.453	Coatomer subunit alpha	Homo sapiens	COPA	COPA_HUMAN
P63010	1.6	3	937	104.486	5.37646	152.083	AP-2 complex subunit beta	Homo sapiens	AP2B1	AP2B1_HUMAN
P82460	12.38	2	105	11.8208	5.03369	150.208	Thioredoxin	Sus scrofa	TXN	THIO_PIG
P61604	32.35	3	102	10.9249	8.92432	149.011	10 kDa heat shock protein, mitochondrial	Homo sapiens	HSPE1	CH10_HUMAN
Q9NRW1	10.58	5	208	23.4469	5.52881	148.914	Ras-related protein Rab-6B	Homo sapiens	RAB6B	RAB6B_HUMAN
P21281	5.48	3	511	56.4649	5.80811	145.544	V-type proton ATPase subunit B, brain isoform	Homo sapiens	ATP6V1B2	VATB2_HUMAN
P62895	24.76	4	105	11.6961	9.49561	144.455	Cytochrome c	Sus scrofa	CYCS	CYC_PIG
Q29048	7.46	4	617	68.2747	5.57959	144.23	V-type proton ATPase catalytic subunit A	Sus scrofa	ATP6V1A	VATA_PIG
Q95339	35.23	3	88	10.3045	9.94971	144.044	ATP synthase subunit f, mitochondrial	Sus scrofa	ATP5J2	ATPK_PIG
P14332	5.6	2	250	27.7882	9.1001	143.716	6-phosphogluconate dehydrogenase, decarboxylating (Fragment)	Sus scrofa	PGD	6PGD_PIG
P29401	5.62	4	623	67.8347	7.66455	143.046	Transketolase	Homo sapiens	TKT	TKT_HUMAN
Q9Y224	9.43	3	244	28.0507	6.65381	142.279	UPF0568 protein C14orf166	Homo sapiens	C14orf166	CN166_HUMAN
Q16799	1.55	2	776	83.566	4.69092	141.591	Reticulon-1	Homo sapiens	RTN1	RTN1_HUMAN
P53999	18.9	3	127	14.3864	9.59814	140.477	Activated RNA polymerase II transcriptional coactivator p15	Homo sapiens	SUB1	TCP4_HUMAN
P63241	17.53	4	154	16.8214	5.23682	138.693	Eukaryotic translation initiation factor 5A-1	Homo sapiens	EIF5A	IF5A1_HUMAN
Q14103	3.94	2	355	38.4103	7.81104	138.593	Heterogeneous nuclear ribonucleoprotein D0	Homo sapiens	HNRNPD	HNRPD_HUMAN
Q9NZ45	13.89	2	108	12.1912	9.08545	138.341	CDGSH iron-sulfur domain-containing protein 1	Homo sapiens	CISD1	CISD1_HUMAN
P35913	4.8	4	854	98.272	5.23682	137.749	Rod cGMP-specific 3',5'-cyclic phosphodiesterase subunit beta	Homo sapiens	PDE6B	PDE6B_HUMAN
Q9Y3D6	18.42	2	152	16.927	8.79248	135.297	Mitochondrial fission 1 protein	Homo sapiens	FIS1	FIS1_HUMAN
P07737	11.43	3	140	15.0446	8.26514	134.446	Profilin-1	Homo sapiens	PFN1	PROF1_HUMAN
P00918	5	2	260	29.2279	7.40088	134.34	Carbonic anhydrase 2	Homo sapiens	CA2	CAH2_HUMAN
Q03395	3.7	3	351	37.1814	6.04932	133.03	Rod outer segment membrane protein 1	Homo sapiens	ROM1	ROM1_HUMAN
P36873	8.05	3	323	36.9597	6.53662	132.466	Serine/threonine-protein phosphatase PP1-gamma catalytic subunit	Homo sapiens	PPP1CC	PP1G_HUMAN
P12814	2.47	2	892	102.993	5.41455	131.948	Alpha-actinin-1	Homo sapiens	ACTN1	ACTN1_HUMAN
Q52NJ4	11.54	3	182	20.4708	7.23975	131.802	ADP-ribosylation factor-like protein 3	Sus scrofa	ARL3	ARL3_PIG
P19619	8.96	3	346	38.735	6.88818	131.007	Annexin A1	Sus scrofa	ANXA1	ANXA1_PIG
P12026	47.13	4	87	9.89008	8.27979	129.571	Acyl-CoA-binding protein	Sus scrofa	DBI	ACBP_PIG
Q6P2Q9	1.33	3	2335	273.427	8.83643	129.173	Pre-mRNA-processing-splicing factor 8	Homo sapiens	PRPF8	PRP8_HUMAN
Q6SEG5	15.25	3	223	24.8435	5.35107	128.26	Ubiquitin carboxyl-terminal hydrolase isozyme L1	Sus scrofa	UCHL1	UCHL1_PIG
Q29558	5.75	2	557	61.967	5.61768	126.65	NADP-dependent malic enzyme (Fragment)	Sus scrofa	ME1	MAOX_PIG
Q9UI15	14.57	3	199	22.4581	7.32764	126.373	Transgelin-3	Homo sapiens	TAGLN3	TAGL3_HUMAN
P62826	15.28	4	216	24.4076	7.48877	125.789	GTP-binding nuclear protein Ran	Homo sapiens	RAN	RAN_HUMAN
P16520	10.59	3	340	37.1969	5.66846	125.504	Guanine nucleotide-binding protein G(I)/G(S)/G(T) subunit beta-3	Homo sapiens	GNB3	GBB3_HUMAN
P60660	17.22	2	151	16.9191	4.65283	125.358	Myosin light polypeptide 6	Homo sapiens	MYL6	MYL6_HUMAN
P48643	4.99	4	541	59.6328	5.65576	123.773	T-complex protein 1 subunit epsilon	Homo sapiens	CCT5	TCPE_HUMAN
P36968	12.69	3	197	22.323	8.36768	122.502	Phospholipid hydroperoxide glutathione peroxidase, mitochondrial	Sus scrofa	GPX4	GPX4_PIG
Q9TSX9	8.93	3	224	25.0211	6.01123	121.629	Peroxiredoxin-6	Sus scrofa	PRDX6	PRDX6_PIG
P23284	17.13	3	216	23.7275	9.40771	121.171	Peptidyl-prolyl cis-trans isomerase B	Homo sapiens	PPIB	PPIB_HUMAN
P05937	9.2	3	261	30.006	4.83057	120.186	Calbindin	Homo sapiens	CALB1	CALB1_HUMAN
Q9Y4I1	1.51	2	1855	215.269	8.48486	118.847	Unconventional myosin-Va	Homo sapiens	MYO5A	MYO5A_HUMAN
Q9NVQ4	9.5	2	179	20.2022	5.8335	118.773	Fas apoptotic inhibitory molecule 1	Homo sapiens	FAIM	FAIM1_HUMAN
P46782	7.35	1	204	22.8621	9.71533	118.707	40S ribosomal protein S5	Homo sapiens	RPS5	RS5_HUMAN
P62760	14.14	2	191	22.128	5.14795	118.38	Visinin-like protein 1	Homo sapiens	VSNL1	VISL1_HUMAN
Q9UJS0	5.19	2	675	74.1286	8.6167	117.09	Calcium-binding mitochondrial carrier protein Aralar2	Homo sapiens	SLC25A13	CMC2_HUMAN
P50584	25.17	3	147	16.8246	6.0874	116.31	Bis(5'-nucleosyl)-tetraphosphatase [asymmetrical]	Sus scrofa	NUDT2	AP4A_PIG
P43243	5.9	3	847	94.5648	6.25244	115.713	Matrin-3	Homo sapiens	MATR3	MATR3_HUMAN
Q99880	11.9	2	126	13.9436	10.3159	115.606	Histone H2B type 1-L	Homo sapiens	HIST1H2BL	H2B1L_HUMAN
O19069	13.01	3	346	36.0938	9.23193	115.243	Succinyl-CoA ligase [ADP/GDP-forming] subunit alpha, mitochondrial	Sus scrofa	SUCLG1	SUCA_PIG
Q35914	38.81	4	67	7.94217	9.18799	115.206	ATP synthase protein 8	Sus scrofa	MT-ATP8	ATP8_PIG
P00889	4.53	2	464	51.5964	8.06006	115.106	Citrate synthase, mitochondrial	Sus scrofa	CS	CISY_PIG
Q15819	13.79	3	145	16.3522	8.08936	114.282	Ubiquitin-conjugating enzyme E2 variant 2	Homo sapiens	UBE2V2	UB2V2_HUMAN
Q93050	2.63	2	837	96.3501	6.43018	113.828	V-type proton ATPase 116 kDa subunit a isoform 1	Homo sapiens	ATP6V0A1	VPP1_HUMAN
O60613	9.88	1	162	17.7799	5.03369	111.99	15 kDa selenoprotein	Homo sapiens	SELENOF	SEP15_HUMAN
Q8SPR7	5.96	3	772	88.0197	5.16064	111.956	1-phosphatidylinositol-4,5-bisphosphate phosphodiesterase delta-4	Sus scrofa	PLCD4	PLCD4_PIG
Q04760	10.33	3	184	20.7642	5.31299	110.198	Lactoylglutathione lyase	Homo sapiens	GLO1	LGUL_HUMAN
P60891	4.72	1	318	34.8119	6.97607	109.386	Ribose-phosphate pyrophosphokinase 1	Homo sapiens	PRPS1	PRPS1_HUMAN
P00795	7.25	2	345	37.2708	6.771	109.207	Cathepsin D	Sus scrofa	CTSD	CATD_PIG
O00483	14.81	2	81	9.36391	9.37842	108.892	NADH dehydrogenase [ubiquinone] 1 alpha subcomplex subunit 4	Homo sapiens	NDUFA4	NDUA4_HUMAN
Q9GMB0	6.74	3	608	68.652	6.55127	108.672	Dolichyl-diphosphooligosaccharide--protein glycosyltransferase subunit 1	Sus scrofa	RPN1	RPN1_PIG
P20305	4.27	2	772	84.7228	6.31592	108.41	Gelsolin (Fragment)	Sus scrofa	GSN	GELS_PIG
P49720	8.78	1	205	22.9335	6.55127	107.779	Proteasome subunit beta type-3	Homo sapiens	PSMB3	PSB3_HUMAN
Q14974	3.54	2	876	97.108	4.77979	107.431	Importin subunit beta-1	Homo sapiens	KPNB1	IMB1_HUMAN
Q9P0L0	10.44	3	249	27.8752	8.6167	107.104	Vesicle-associated membrane protein-associated protein A	Homo sapiens	VAPA	VAPA_HUMAN
P24534	12.44	2	225	24.7483	4.66553	106.395	Elongation factor 1-beta	Homo sapiens	EEF1B2	EF1B_HUMAN
P14550	6.15	2	325	36.5499	6.78564	106.173	Alcohol dehydrogenase [NADP(+)]	Homo sapiens	AKR1A1	AK1A1_HUMAN
P04001	2.47	2	364	40.5576	8.60205	105.942	Medium-wave-sensitive opsin 1	Homo sapiens	OPN1MW	OPSG_HUMAN
Q99028	8.06	2	186	20.5737	6.53662	105.72	Catechol O-methyltransferase (Fragment)	Sus scrofa	COMT	COMT_PIG
P08133	3.57	2	673	75.8256	5.60498	105.267	Annexin A6	Homo sapiens	ANXA6	ANXA6_HUMAN
P24666	20.25	3	158	18.0308	6.7417	105.021	Low molecular weight phosphotyrosine protein phosphatase	Homo sapiens	ACP1	PPAC_HUMAN
Q5S1U1	16.43	3	207	22.9277	6.69775	104.525	Heat shock protein beta-1	Sus scrofa	HSPB1	HSPB1_PIG
P63162	3.33	3	240	24.598	11.1948	104.43	Small nuclear ribonucleoprotein-associated protein N	Homo sapiens	SNRPN	RSMN_HUMAN
Q9NP72	12.62	2	206	22.9626	5.23682	104.132	Ras-related protein Rab-18	Homo sapiens	RAB18	RAB18_HUMAN
O43242	2.81	1	534	60.9395	8.44092	103.723	26S proteasome non-ATPase regulatory subunit 3	Homo sapiens	PSMD3	PSMD3_HUMAN
Q29290	12.24	3	98	11.1236	6.29053	102.814	Cystatin-B	Sus scrofa	CSTB	CYTB_PIG
P05230	7.74	2	155	17.4487	7.02002	102.54	Heparin-binding growth factor 1	Homo sapiens	FGF1	FGF1_HUMAN
Q96KK5	14.84	2	128	13.8978	10.8872	101.709	Histone H2A type 1-H	Homo sapiens	HIST1H2AH	H2A1H_HUMAN
P08574	8.62	2	325	35.399	8.99756	100.694	Cytochrome c1, heme protein, mitochondrial	Homo sapiens	CYC1	CY1_HUMAN
Q96GK7	8.28	2	314	34.5741	8.23584	100.636	Fumarylacetoacetate hydrolase domain-containing protein 2A	Homo sapiens	FAHD2A	FAH2A_HUMAN
Q01813	3.95	2	784	85.5415	7.54736	100.52	6-phosphofructokinase type C	Homo sapiens	PFKP	PFKAP_HUMAN
P55786	1.31	1	919	103.211	5.71924	100.09	Puromycin-sensitive aminopeptidase	Homo sapiens	NPEPPS	PSA_HUMAN
P62851	24	3	125	13.7337	10.1108	99.934	40S ribosomal protein S25	Homo sapiens	RPS25	RS25_HUMAN
P11177	4.46	1	359	39.208	6.65381	99.74	Pyruvate dehydrogenase E1 component subunit beta, mitochondrial	Homo sapiens	PDHB	ODPB_HUMAN
Q9H299	26.88	2	93	10.4313	4.93213	98.32	SH3 domain-binding glutamic acid-rich-like protein 3	Homo sapiens	SH3BGRL3	SH3L3_HUMAN
Q7Z6Z7	0.59	2	4374	481.589	5.22412	97.9219	E3 ubiquitin-protein ligase HUWE1	Homo sapiens	HUWE1	HUWE1_HUMAN
O62680	8.94	2	123	13.7807	7.94287	97.2009	CD59 glycoprotein	Sus scrofa	CD59	CD59_PIG
O43390	4.11	2	633	70.8993	8.1333	97.1103	Heterogeneous nuclear ribonucleoprotein R	Homo sapiens	HNRNPR	HNRPR_HUMAN
P31150	6.26	2	447	50.5501	5.13525	97.094	Rab GDP dissociation inhibitor alpha	Homo sapiens	GDI1	GDIA_HUMAN
P06703	18.89	1	90	10.1733	5.47803	96.55	Protein S100-A6	Homo sapiens	S100A6	S10A6_HUMAN
P62249	14.38	3	146	16.435	10.2134	95.6075	40S ribosomal protein S16	Homo sapiens	RPS16	RS16_HUMAN
P15145	4.15	3	963	108.763	5.31299	94.89	Aminopeptidase N	Sus scrofa	ANPEP	AMPN_PIG
P68402	3.93	2	229	25.5531	5.92236	94.14	Platelet-activating factor acetylhydrolase IB subunit beta	Homo sapiens	PAFAH1B2	PA1B2_HUMAN
O43426	1.59	2	1573	172.995	7.41553	93.8432	Synaptojanin-1	Homo sapiens	SYNJ1	SYNJ1_HUMAN
P80404	5.4	2	500	56.4026	7.95752	93.8297	4-aminobutyrate aminotransferase, mitochondrial	Homo sapiens	ABAT	GABT_HUMAN
P50395	6.74	2	445	50.6309	6.46826	93.5121	Rab GDP dissociation inhibitor beta	Homo sapiens	GDI2	GDIB_HUMAN
P62263	15.23	2	151	16.2625	10.0522	92.9343	40S ribosomal protein S14	Homo sapiens	RPS14	RS14_HUMAN
Q96FJ2	32.58	3	89	10.3431	7.37158	91.9783	Dynein light chain 2, cytoplasmic	Homo sapiens	DYNLL2	DYL2_HUMAN
P67812	11.17	2	179	20.6121	9.48096	91.7776	Signal peptidase complex catalytic subunit SEC11A	Homo sapiens	SEC11A	SC11A_HUMAN
Q9HCJ6	3.1	1	419	45.8701	5.05908	90.58	Synaptic vesicle membrane protein VAT-1 homolog-like	Homo sapiens	VAT1L	VAT1L_HUMAN
P58546	14.41	1	118	12.8866	5.51611	90.1191	Myotrophin	Homo sapiens	MTPN	MTPN_HUMAN
P62318	13.49	2	126	13.9073	10.3159	90.0382	Small nuclear ribonucleoprotein Sm D3	Homo sapiens	SNRPD3	SMD3_HUMAN
P21399	2.81	2	889	98.3366	6.68311	89.6111	Cytoplasmic aconitate hydratase	Homo sapiens	ACO1	ACOC_HUMAN
P05386	14.04	2	114	11.5067	4.32275	89.464	60S acidic ribosomal protein P1	Homo sapiens	RPLP1	RLA1_HUMAN
Q96FW1	5.54	1	271	31.2644	4.94482	89.22	Ubiquitin thioesterase OTUB1	Homo sapiens	OTUB1	OTUB1_HUMAN
P02543	2.15	2	466	53.6351	5.12256	89.0318	Vimentin	Sus scrofa	VIM	VIME_PIG
P08134	11.92	2	193	21.9923	6.58057	88.8138	Rho-related GTP-binding protein RhoC	Homo sapiens	RHOC	RHOC_HUMAN
P60981	16.36	2	165	18.4935	7.85498	88.2967	Destrin	Homo sapiens	DSTN	DEST_HUMAN
Q15084	3.18	1	440	48.0913	5.08447	87.91	Protein disulfide-isomerase A6	Homo sapiens	PDIA6	PDIA6_HUMAN
Q15366	7.95	2	365	38.5556	6.78564	87.0607	Poly(rC)-binding protein 2	Homo sapiens	PCBP2	PCBP2_HUMAN
Q5S1S4	10.77	2	260	29.3928	7.85498	86.9966	Carbonic anhydrase 3	Sus scrofa	CA3	CAH3_PIG
O43924	8	2	150	17.4089	5.66846	86.81	Retinal rod rhodopsin-sensitive cGMP 3',5'-cyclic phosphodiesterase subunit delta	Homo sapiens	PDE6D	PDE6D_HUMAN
Q15555	3.67	1	327	37.0082	5.56689	86.7915	Microtubule-associated protein RP/EB family member 2	Homo sapiens	MAPRE2	MARE2_HUMAN
O96008	4.71	2	361	37.8691	7.25439	86.788	Mitochondrial import receptor subunit TOM40 homolog	Homo sapiens	TOMM40	TOM40_HUMAN
P63098	9.41	1	170	19.2876	4.80518	86.74	Calcineurin subunit B type 1	Homo sapiens	PPP3R1	CANB1_HUMAN
P07602	1.72	4	524	58.0739	5.17334	86.3121	Proactivator polypeptide	Homo sapiens	PSAP	SAP_HUMAN
Q16864	10.08	2	119	13.362	5.51611	86.3	V-type proton ATPase subunit F	Homo sapiens	ATP6V1F	VATF_HUMAN
Q9UI12	3.31	1	483	55.8471	6.48096	86.01	V-type proton ATPase subunit H	Homo sapiens	ATP6V1H	VATH_HUMAN
Q15185	15.63	2	160	18.6854	4.53857	85.7261	Prostaglandin E synthase 3	Homo sapiens	PTGES3	TEBP_HUMAN
P43367	9.88	2	324	37.7849	4.85596	85.67	Calpain-2 catalytic subunit (Fragment)	Sus scrofa	CAPN2	CAN2_PIG
P56471	22.22	2	90	9.68479	4.76709	85.65	Isocitrate dehydrogenase [NAD] subunit alpha, mitochondrial (Fragments)	Sus scrofa	IDH3A	IDH3A_PIG
Q9HCY8	14.42	1	104	11.6548	5.23682	85.5286	Protein S100-A14	Homo sapiens	S100A14	S10AE_HUMAN
P59768	22.54	1	71	7.84503	7.98682	85.052	Guanine nucleotide-binding protein G(I)/G(S)/G(O) subunit gamma-2	Homo sapiens	GNG2	GBG2_HUMAN
P26885	19.01	2	142	15.6393	9.12939	84.7679	Peptidyl-prolyl cis-trans isomerase FKBP2	Homo sapiens	FKBP2	FKBP2_HUMAN
P62269	13.82	2	152	17.7079	10.9897	84.6979	40S ribosomal protein S18	Homo sapiens	RPS18	RS18_HUMAN
P16949	8.72	1	149	17.292	5.97314	84.628	Stathmin	Homo sapiens	STMN1	STMN1_HUMAN
Q29308	9.56	1	136	15.0849	10.1987	84.55	40S ribosomal protein S19 (Fragment)	Sus scrofa	RPS19	RS19_PIG
O95831	5.38	2	613	66.8589	8.95361	84.3151	Apoptosis-inducing factor 1, mitochondrial	Homo sapiens	AIFM1	AIFM1_HUMAN
O75874	4.11	1	414	46.6295	7.00537	84.17	Isocitrate dehydrogenase [NADP] cytoplasmic	Homo sapiens	IDH1	IDHC_HUMAN
Q9BZZ5	3.44	2	524	58.9679	7.34229	83.7772	Apoptosis inhibitor 5	Homo sapiens	API5	API5_HUMAN
Q9Y4L1	1.5	1	999	111.266	5.22412	83.533	Hypoxia up-regulated protein 1	Homo sapiens	HYOU1	HYOU1_HUMAN
P60983	19.01	2	142	16.7025	5.2876	83.0841	Glia maturation factor beta	Homo sapiens	GMFB	GMFB_HUMAN
Q9ULD0	2.18	2	1010	114.409	6.65381	82.9671	2-oxoglutarate dehydrogenase-like, mitochondrial	Homo sapiens	OGDHL	OGDHL_HUMAN
P18648	6.04	2	265	30.3067	5.63037	82.7688	Apolipoprotein A-I	Sus scrofa	APOA1	APOA1_PIG
O75489	9.09	2	264	30.2227	7.50342	82.57	NADH dehydrogenase [ubiquinone] iron-sulfur protein 3, mitochondrial	Homo sapiens	NDUFS3	NDUS3_HUMAN
P53396	2.45	2	1101	120.762	7.32764	82.5224	ATP-citrate synthase	Homo sapiens	ACLY	ACLY_HUMAN
P26038	3.29	2	577	67.7778	6.40479	82.1177	Moesin	Homo sapiens	MSN	MOES_HUMAN
Q16795	5.04	1	377	42.4826	9.80322	80.999	NADH dehydrogenase [ubiquinone] 1 alpha subcomplex subunit 9, mitochondrial	Homo sapiens	NDUFA9	NDUA9_HUMAN
P04179	6.31	1	222	24.7066	8.25049	80.8891	Superoxide dismutase [Mn], mitochondrial	Homo sapiens	SOD2	SODM_HUMAN
Q7L0J3	2.7	1	742	82.6419	5.56689	80.836	Synaptic vesicle glycoprotein 2A	Homo sapiens	SV2A	SV2A_HUMAN
Q00839	1.82	1	825	90.528	5.99854	80.7586	Heterogeneous nuclear ribonucleoprotein U	Homo sapiens	HNRNPU	HNRPU_HUMAN
P14136	4.86	2	432	49.8496	5.51611	80.1451	Glial fibrillary acidic protein	Homo sapiens	GFAP	GFAP_HUMAN
Q13526	9.2	1	163	18.232	8.82178	79.72	Peptidyl-prolyl cis-trans isomerase NIMA-interacting 1	Homo sapiens	PIN1	PIN1_HUMAN
P63208	12.27	2	163	18.6462	4.53857	79.33	S-phase kinase-associated protein 1	Homo sapiens	SKP1	SKP1_HUMAN
Q52NJ3	11.62	2	198	22.3945	6.68311	78.1939	GTP-binding protein SAR1a	Sus scrofa	SAR1A	SAR1A_PIG
P79403	3.6	3	944	106.594	6.02393	77.9796	Neutral alpha-glucosidase AB	Sus scrofa	GANAB	GANAB_PIG
P11413	5.24	2	515	59.219	6.84424	77.4563	Glucose-6-phosphate 1-dehydrogenase	Homo sapiens	G6PD	G6PD_HUMAN
P62244	17.69	2	130	14.83	10.1255	77.4182	40S ribosomal protein S15a	Homo sapiens	RPS15A	RS15A_HUMAN
Q01105	8.28	2	290	33.4687	4.32275	77.38	Protein SET	Homo sapiens	SET	SET_HUMAN
Q02218	2.25	2	1023	115.861	6.85889	77.3346	2-oxoglutarate dehydrogenase, mitochondrial	Homo sapiens	OGDH	ODO1_HUMAN
P21283	4.19	1	382	43.914	7.45947	77.13	V-type proton ATPase subunit C 1	Homo sapiens	ATP6V1C1	VATC1_HUMAN
P67985	18.75	2	128	14.7498	9.18799	77.07	60S ribosomal protein L22	Sus scrofa	RPL22	RL22_PIG
O43301	3.56	2	675	74.9315	6.771	76.6762	Heat shock 70 kDa protein 12A	Homo sapiens	HSPA12A	HS12A_HUMAN
P16615	2.5	2	1042	114.683	5.33838	76.5	Sarcoplasmic/endoplasmic reticulum calcium ATPase 2	Homo sapiens	ATP2A2	AT2A2_HUMAN
Q9C0K3	5.24	1	210	23.6971	5.57959	75.6012	Actin-related protein 3C	Homo sapiens	ACTR3C	ARP3C_HUMAN
P28845	3.77	1	292	32.3796	8.55811	75.4	Corticosteroid 11-beta-dehydrogenase isozyme 1	Homo sapiens	HSD11B1	DHI1_HUMAN
O14735	6.1	2	213	23.5231	8.03076	75.1233	CDP-diacylglycerol--inositol 3-phosphatidyltransferase	Homo sapiens	CDIPT	CDIPT_HUMAN
O14737	10.4	1	125	14.2763	6.03662	74.97	Programmed cell death protein 5	Homo sapiens	PDCD5	PDCD5_HUMAN
P48444	4.31	2	511	57.1741	6.21436	74.63	Coatomer subunit delta	Homo sapiens	ARCN1	COPD_HUMAN
P84103	8.54	1	164	19.3179	11.6489	74.3755	Serine/arginine-rich splicing factor 3	Homo sapiens	SRSF3	SRSF3_HUMAN
P62266	7.69	1	143	15.7977	10.4917	73.82	40S ribosomal protein S23	Homo sapiens	RPS23	RS23_HUMAN
Q02978	3.18	1	314	34.0399	9.90576	73.3972	Mitochondrial 2-oxoglutarate/malate carrier protein	Homo sapiens	SLC25A11	M2OM_HUMAN
Q9UKU0	1.72	1	697	77.702	7.43018	73.3084	Long-chain-fatty-acid--CoA ligase 6	Homo sapiens	ACSL6	ACSL6_HUMAN
P62854	13.04	1	115	13.0071	11.0044	73.1686	40S ribosomal protein S26	Homo sapiens	RPS26	RS26_HUMAN
Q9UL46	5.44	1	239	27.3843	5.73193	73.08	Proteasome activator complex subunit 2	Homo sapiens	PSME2	PSME2_HUMAN
P19133	20.51	2	78	8.77857	6.25244	72.9853	Ferritin light chain (Fragment)	Sus scrofa	FTL	FRIL_PIG
Q29095	6.35	2	189	20.5554	8.45557	72.97	Prostaglandin-H2 D-isomerase	Sus scrofa	PTGDS	PTGDS_PIG
Q8NHP1	4.53	1	331	36.9412	6.75635	72.08	Aflatoxin B1 aldehyde reductase member 4	Homo sapiens	AKR7L	ARK74_HUMAN
Q99623	7.69	2	299	33.2759	9.83252	72.0067	Prohibitin-2	Homo sapiens	PHB2	PHB2_HUMAN
P54920	5.08	1	295	33.2113	5.36377	71.99	Alpha-soluble NSF attachment protein	Homo sapiens	NAPA	SNAA_HUMAN
P05383	3.42	1	351	40.568	8.70459	71.96	cAMP-dependent protein kinase catalytic subunit beta	Sus scrofa	PRKACB	KAPCB_PIG
P08247	3.19	2	313	33.8234	4.80518	71.3361	Synaptophysin	Homo sapiens	SYP	SYPH_HUMAN
P00172	8.96	1	134	15.3006	5.16064	71.2952	Cytochrome b5	Sus scrofa	CYB5A	CYB5_PIG
O14561	12.82	2	156	17.406	4.93213	71.28	Acyl carrier protein, mitochondrial	Homo sapiens	NDUFAB1	ACPM_HUMAN
Q96QK1	3.02	2	796	91.6489	5.49072	71.107	Vacuolar protein sorting-associated protein 35	Homo sapiens	VPS35	VPS35_HUMAN
Q9UPY8	4.27	1	281	31.962	5.5415	71.02	Microtubule-associated protein RP/EB family member 3	Homo sapiens	MAPRE3	MARE3_HUMAN
P30038	3.37	1	563	61.6806	8.07471	70.38	Delta-1-pyrroline-5-carboxylate dehydrogenase, mitochondrial	Homo sapiens	ALDH4A1	AL4A1_HUMAN
P49755	5.02	2	219	24.96	7.44482	70.2225	Transmembrane emp24 domain-containing protein 10	Homo sapiens	TMED10	TMEDA_HUMAN
P62308	15.79	1	76	8.49043	8.88037	70.01	Small nuclear ribonucleoprotein G	Homo sapiens	SNRPG	RUXG_HUMAN
Q9BZV3	0.89	2	1241	138.534	4.61475	69.93	Interphotoreceptor matrix proteoglycan 2	Homo sapiens	IMPG2	IMPG2_HUMAN
Q2YGT9	5.28	1	284	32.1704	10.7261	69.42	60S ribosomal protein L6	Sus scrofa	RPL6	RL6_PIG
P68036	9.74	1	154	17.8502	8.51416	68.81	Ubiquitin-conjugating enzyme E2 L3	Homo sapiens	UBE2L3	UB2L3_HUMAN
P10515	3.55	2	647	68.9531	7.84033	68.763	Dihydrolipoyllysine-residue acetyltransferase component of pyruvate dehydrogenase complex, mitochondrial	Homo sapiens	DLAT	ODP2_HUMAN
O15145	7.3	1	178	20.5334	8.5874	68.56	Actin-related protein 2/3 complex subunit 3	Homo sapiens	ARPC3	ARPC3_HUMAN
O02772	13.53	2	133	14.7396	6.56592	68.3294	Fatty acid-binding protein, heart	Sus scrofa	FABP3	FABPH_PIG
P52907	3.5	1	286	32.9023	5.69385	68.2479	F-actin-capping protein subunit alpha-1	Homo sapiens	CAPZA1	CAZA1_HUMAN
Q9Y5R8	11.03	1	145	16.8206	9.15869	68.2	Trafficking protein particle complex subunit 1	Homo sapiens	TRAPPC1	TPPC1_HUMAN
P25789	3.83	1	261	29.4652	7.72314	68.19	Proteasome subunit alpha type-4	Homo sapiens	PSMA4	PSA4_HUMAN
Q13162	7.01	2	271	30.5208	6.29053	67.9167	Peroxiredoxin-4	Homo sapiens	PRDX4	PRDX4_HUMAN
P62857	17.39	1	69	7.8362	10.6968	67.75	40S ribosomal protein S28	Homo sapiens	RPS28	RS28_HUMAN
P62829	14.29	1	140	14.8561	10.5063	67.7382	60S ribosomal protein L23	Homo sapiens	RPL23	RL23_HUMAN
P78363	0.75	1	2273	255.78	6.29053	67.6671	Retinal-specific ATP-binding cassette transporter	Homo sapiens	ABCA4	ABCA4_HUMAN
Q15365	3.65	1	356	37.4739	7.09326	67.4098	Poly(rC)-binding protein 1	Homo sapiens	PCBP1	PCBP1_HUMAN
P11498	1.36	1	1178	129.551	6.84424	67.3806	Pyruvate carboxylase, mitochondrial	Homo sapiens	PC	PYC_HUMAN
Q9UL33	10	1	140	16.1349	6.771	67.2827	Trafficking protein particle complex subunit 2-like protein	Homo sapiens	TRAPPC2L	TPC2L_HUMAN
O95197	2.23	2	1032	112.541	4.95752	67.2593	Reticulon-3	Homo sapiens	RTN3	RTN3_HUMAN
Q29036	8.85	1	113	12.5026	7.07861	66.8148	Dolichyl-diphosphooligosaccharide--protein glycosyltransferase subunit DAD1	Sus scrofa	DAD1	DAD1_PIG
Q9Y6M7	1.73	3	1214	135.957	6.7124	66.78	Sodium bicarbonate cotransporter 3	Homo sapiens	SLC4A7	S4A7_HUMAN
P09429	6.05	1	215	24.8782	5.74463	66.5993	High mobility group protein B1	Homo sapiens	HMGB1	HMGB1_HUMAN
P10155	2.42	2	538	60.6312	8.03076	66.3787	60 kDa SS-A/Ro ribonucleoprotein	Homo sapiens	TROVE2	RO60_HUMAN
Q9TUI8	2.76	1	579	62.816	7.62061	65.8351	Fatty-acid amide hydrolase 1	Sus scrofa	FAAH	FAAH1_PIG
P60953	6.81	1	191	21.245	6.55127	65.7145	Cell division control protein 42 homolog	Homo sapiens	CDC42	CDC42_HUMAN
F1RKQ4	3.45	2	579	59.1971	7.00537	65.6091	Bifunctional ATP-dependent dihydroxyacetone kinase/FAD-AMP lyase (cyclizing)	Sus scrofa	TKFC	TKFC_PIG
O60262	23.53	1	68	7.51696	8.51416	65.51	Guanine nucleotide-binding protein G(I)/G(S)/G(O) subunit gamma-7	Homo sapiens	GNG7	GBG7_HUMAN
P61081	8.74	1	183	20.8866	7.69385	64.45	NEDD8-conjugating enzyme Ubc12	Homo sapiens	UBE2M	UBC12_HUMAN
Q95250	7.22	1	194	21.5957	4.70361	64.37	Membrane-associated progesterone receptor component 1	Sus scrofa	PGRMC1	PGRC1_PIG
P61956	12.63	1	95	10.8644	5.50342	63.96	Small ubiquitin-related modifier 2	Homo sapiens	SUMO2	SUMO2_HUMAN
Q99962	4.55	1	352	39.9371	5.45264	63.7171	Endophilin-A1	Homo sapiens	SH3GL2	SH3G2_HUMAN
Q9BTT0	6.72	2	268	30.6738	3.85303	63.5509	Acidic leucine-rich nuclear phosphoprotein 32 family member E	Homo sapiens	ANP32E	AN32E_HUMAN
Q9Y3E1	8.37	1	203	22.606	7.98682	63.5141	Hepatoma-derived growth factor-related protein 3	Homo sapiens	HDGFL3	HDGR3_HUMAN
Q17R60	1	1	797	89.3312	4.89404	63.4352	Interphotoreceptor matrix proteoglycan 1	Homo sapiens	IMPG1	IMPG1_HUMAN
Q16658	2.64	1	493	54.4961	7.23975	63.3651	Fascin	Homo sapiens	FSCN1	FSCN1_HUMAN
P28331	1.93	1	727	79.4165	6.22705	62.88	NADH-ubiquinone oxidoreductase 75 kDa subunit, mitochondrial	Homo sapiens	NDUFS1	NDUS1_HUMAN
Q29561	4.08	1	196	22.2653	6.29053	62.81	UMP-CMP kinase	Sus scrofa	CMPK1	KCY_PIG
P41567	11.5	1	113	12.7246	7.44482	62.17	Eukaryotic translation initiation factor 1	Homo sapiens	EIF1	EIF1_HUMAN
Q08752	3.24	1	370	40.7379	7.21045	62.1669	Peptidyl-prolyl cis-trans isomerase D	Homo sapiens	PPID	PPID_HUMAN
P21333	0.6	1	2647	280.564	6.06201	62.0692	Filamin-A	Homo sapiens	FLNA	FLNA_HUMAN
Q99757	9.04	1	166	18.3716	8.29443	61.62	Thioredoxin, mitochondrial	Homo sapiens	TXN2	THIOM_HUMAN
P62942	12.04	1	108	11.9431	8.1626	61.05	Peptidyl-prolyl cis-trans isomerase FKBP1A	Homo sapiens	FKBP1A	FKB1A_HUMAN
P18084	1.75	1	799	87.9962	6.06201	60.74	Integrin beta-5	Homo sapiens	ITGB5	ITB5_HUMAN
P49721	5.47	2	201	22.8217	7.02002	60.5701	Proteasome subunit beta type-2	Homo sapiens	PSMB2	PSB2_HUMAN
P27695	5.35	1	318	35.5322	8.11865	60.4	DNA-(apurinic or apyrimidinic site) lyase	Homo sapiens	APEX1	APEX1_HUMAN
O14818	5.65	1	248	27.8696	8.45557	60.24	Proteasome subunit alpha type-7	Homo sapiens	PSMA7	PSA7_HUMAN
P51665	8.64	2	324	37.0025	6.771	60.1471	26S proteasome non-ATPase regulatory subunit 7	Homo sapiens	PSMD7	PSMD7_HUMAN
Q9NYU2	0.9	1	1555	177.078	5.63037	59.7927	UDP-glucose:glycoprotein glucosyltransferase 1	Homo sapiens	UGGT1	UGGG1_HUMAN
P49591	1.56	1	514	58.7401	6.43018	59.6992	Seryl-tRNA synthetase, cytoplasmic	Homo sapiens	SARS	SYSC_HUMAN
Q9NQP4	8.96	1	134	15.3046	4.52588	59.38	Prefoldin subunit 4	Homo sapiens	PFDN4	PFD4_HUMAN
P55060	1.54	1	971	110.346	5.77002	59.3768	Exportin-2	Homo sapiens	CSE1L	XPO2_HUMAN
P62701	3.42	1	263	29.5791	10.1548	58.99	40S ribosomal protein S4, X isoform	Homo sapiens	RPS4X	RS4X_HUMAN
Q9Y5K8	4.86	1	247	28.2453	9.36377	58.98	V-type proton ATPase subunit D	Homo sapiens	ATP6V1D	VATD_HUMAN
O43759	5.15	2	233	25.4393	4.67822	58.77	Synaptogyrin-1	Homo sapiens	SYNGR1	SNG1_HUMAN
Q96IU4	4.76	1	210	22.3316	6.40479	58.65	Abhydrolase domain-containing protein 14B	Homo sapiens	ABHD14B	ABHEB_HUMAN
P11277	0.89	2	2137	246.316	5.2749	58.3687	Spectrin beta chain, erythrocyte	Homo sapiens	SPTB	SPTB1_HUMAN
P60866	10.08	1	119	13.3643	9.93506	58.083	40S ribosomal protein S20	Homo sapiens	RPS20	RS20_HUMAN
P23526	2.78	1	432	47.6852	6.34131	58.08	Adenosylhomocysteinase	Homo sapiens	AHCY	SAHH_HUMAN
P46783	5.45	1	165	18.8859	10.1548	58.06	40S ribosomal protein S10	Homo sapiens	RPS10	RS10_HUMAN
P34932	1.79	1	840	94.2712	5.18604	57.9821	Heat shock 70 kDa protein 4	Homo sapiens	HSPA4	HSP74_HUMAN
Q6PLK3	2.5	1	520	58.2282	8.1333	57.94	Amine oxidase [flavin-containing] B	Sus scrofa	MAOB	AOFB_PIG
P14927	11.71	1	111	13.522	8.77783	57.65	Cytochrome b-c1 complex subunit 7	Homo sapiens	UQCRB	QCR7_HUMAN
P84074	4.15	1	193	22.413	4.97021	57.62	Neuron-specific calcium-binding protein hippocalcin	Homo sapiens	HPCA	HPCA_HUMAN
P54886	1.51	1	795	87.2475	7.12256	57.52	Delta-1-pyrroline-5-carboxylate synthase	Homo sapiens	ALDH18A1	P5CS_HUMAN
Q8IWA5	2.27	1	706	80.0705	8.57275	57.45	Choline transporter-like protein 2	Homo sapiens	SLC44A2	CTL2_HUMAN
F1SRI0	8.57	1	140	16.4041	6.52197	57.42	Trafficking protein particle complex subunit 2	Sus scrofa	TRAPPC2	TPPC2_PIG
P30040	3.83	1	261	28.9752	7.31299	57.2557	Endoplasmic reticulum resident protein 29	Homo sapiens	ERP29	ERP29_HUMAN
Q9NQW7	2.57	1	623	69.8732	5.66846	56.7746	Xaa-Pro aminopeptidase 1	Homo sapiens	XPNPEP1	XPP1_HUMAN
Q16531	0.79	1	1140	126.887	5.26221	56.6977	DNA damage-binding protein 1	Homo sapiens	DDB1	DDB1_HUMAN
P26639	1.11	1	723	83.3819	6.66846	56.4084	Threonine--tRNA ligase, cytoplasmic	Homo sapiens	TARS	SYTC_HUMAN
Q9NSD9	1.87	1	589	66.0735	6.84424	56.22	Phenylalanine--tRNA ligase beta subunit	Homo sapiens	FARSB	SYFB_HUMAN
P37108	10.29	1	136	14.5608	10.0376	56.11	Signal recognition particle 14 kDa protein	Homo sapiens	SRP14	SRP14_HUMAN
Q969H8	5.2	1	173	18.7833	6.68311	55.76	UPF0556 protein C19orf10	Homo sapiens	MYDGF	MYDGF_HUMAN
P07355	4.72	1	339	38.5798	7.75244	55.3685	Annexin A2	Homo sapiens	ANXA2	ANXA2_HUMAN
Q9UBB6	1.51	1	729	78.8136	5.47803	55	Neurochondrin	Homo sapiens	NCDN	NCDN_HUMAN
P62899	11.2	1	125	14.4539	10.5356	54.78	60S ribosomal protein L31	Homo sapiens	RPL31	RL31_HUMAN
O14957	21.43	2	56	6.56548	9.87646	54.7531	Cytochrome b-c1 complex subunit 10	Homo sapiens	UQCR11	QCR10_HUMAN
Q9GKX6	3.51	1	342	37.7922	6.80029	54.73	Aldose 1-epimerase	Sus scrofa	GALM	GALM_PIG
P21912	5	1	280	31.6088	8.76318	54.72	Succinate dehydrogenase [ubiquinone] iron-sulfur subunit, mitochondrial	Homo sapiens	SDHB	SDHB_HUMAN
P07814	0.99	1	1512	170.483	7.32764	54.2548	Bifunctional glutamate/proline--tRNA ligase	Homo sapiens	EPRS	SYEP_HUMAN
Q6U841	2.5	2	1118	125.866	6.49365	54.1655	Sodium-driven chloride bicarbonate exchanger	Homo sapiens	SLC4A10	S4A10_HUMAN
P59083	20.75	1	53	5.74665	4.28467	53.56	14 kDa phosphohistidine phosphatase (Fragments)	Sus scrofa	PHPT1	PHP14_PIG
P12271	3.79	1	317	36.4513	5.04639	53.4621	Retinaldehyde-binding protein 1	Homo sapiens	RLBP1	RLBP1_HUMAN
Q8NHW5	3.79	1	317	34.3427	5.5542	53.42	60S acidic ribosomal protein P0-like	Homo sapiens	RPLP0P6	RLA0L_HUMAN
O75746	1.33	1	678	74.7149	8.38232	53.4033	Calcium-binding mitochondrial carrier protein Aralar1	Homo sapiens	SLC25A12	CMC1_HUMAN
P47813	9.72	1	144	16.4502	5.23682	53.2208	Eukaryotic translation initiation factor 1A, X-chromosomal	Homo sapiens	EIF1AX	IF1AX_HUMAN
P61020	5.12	1	215	23.6919	8.1333	53.2135	Ras-related protein Rab-5B	Homo sapiens	RAB5B	RAB5B_HUMAN
P52597	4.1	1	415	45.6429	5.57959	53	Heterogeneous nuclear ribonucleoprotein F	Homo sapiens	HNRNPF	HNRPF_HUMAN
Q0PIT9	6.25	1	288	31.4812	7.66455	52.89	NAD(P)H-hydrate epimerase	Sus scrofa	NAXE	NNRE_PIG
P12309	10.38	1	106	11.8202	8.17725	52.4	Glutaredoxin-1	Sus scrofa	GLRX	GLRX1_PIG
Q9BY67	2.94	1	442	48.4784	5.07178	52.3348	Cell adhesion molecule 1	Homo sapiens	CADM1	CADM1_HUMAN
Q8SPJ9	12.5	1	80	9.00872	9.99365	52.2845	Cytochrome c oxidase subunit 7A1, mitochondrial	Sus scrofa	COX7A1	CX7A1_PIG
Q13765	6.51	1	215	23.3697	4.56396	52.18	Nascent polypeptide-associated complex subunit alpha	Homo sapiens	NACA	NACA_HUMAN
P61421	3.13	1	351	40.3032	4.99561	52.1263	V-type proton ATPase subunit d 1	Homo sapiens	ATP6V0D1	VA0D1_HUMAN
O75643	0.7	1	2136	244.353	6.06201	52.0276	U5 small nuclear ribonucleoprotein 200 kDa helicase	Homo sapiens	SNRNP200	U520_HUMAN
Q9BPX5	7.84	1	153	16.9308	6.59521	52	Actin-related protein 2/3 complex subunit 5-like protein	Homo sapiens	ARPC5L	ARP5L_HUMAN
P05027	3.63	1	303	35.1358	8.52881	51.8782	Sodium/potassium-transporting ATPase subunit beta-1	Sus scrofa	ATP1B1	AT1B1_PIG
Q9UDW1	11.11	1	63	7.30383	9.46631	51.7988	Cytochrome b-c1 complex subunit 9	Homo sapiens	UQCR10	QCR9_HUMAN
Q9UNS2	2.84	1	423	47.842	6.65381	51.68	COP9 signalosome complex subunit 3	Homo sapiens	COPS3	CSN3_HUMAN
Q9BPW8	4.93	1	284	33.2888	9.30518	51.64	Protein NipSnap homolog 1	Homo sapiens	NIPSNAP1	NIPS1_HUMAN
O75396	6.51	1	215	24.5775	6.91748	51.62	Vesicle-trafficking protein SEC22b	Homo sapiens	SEC22B	SC22B_HUMAN
Q02846	1.72	2	1103	119.983	7.44482	51.4406	Retinal guanylyl cyclase 1	Homo sapiens	GUCY2D	GUC2D_HUMAN
P52272	1.51	1	730	77.4643	8.70459	51.34	Heterogeneous nuclear ribonucleoprotein M	Homo sapiens	HNRNPM	HNRPM_HUMAN
P53004	3.72	1	296	33.4073	6.44287	51.14	Biliverdin reductase A	Homo sapiens	BLVRA	BIEA_HUMAN
P02794	6.01	1	183	21.2123	5.5542	51.115	Ferritin heavy chain	Homo sapiens	FTH1	FRIH_HUMAN
Q8WUM4	1.96	1	868	95.9631	6.52197	50.89	Programmed cell death 6-interacting protein	Homo sapiens	PDCD6IP	PDC6I_HUMAN
O75608	6.09	1	230	24.6535	6.771	50.86	Acyl-protein thioesterase 1	Homo sapiens	LYPLA1	LYPA1_HUMAN
O60812	4.1	1	293	32.1227	5.05908	50.81	Heterogeneous nuclear ribonucleoprotein C-like 1	Homo sapiens	HNRNPCL1	HNRC1_HUMAN
P36543	6.19	1	226	26.1288	8.00146	50.5018	V-type proton ATPase subunit E 1	Homo sapiens	ATP6V1E1	VATE1_HUMAN
Q15102	3.9	1	231	25.7182	6.84424	50.3	Platelet-activating factor acetylhydrolase IB subunit gamma	Homo sapiens	PAFAH1B3	PA1B3_HUMAN
P20962	10.78	1	102	11.5232	4.15771	50.2906	Parathymosin	Homo sapiens	PTMS	PTMS_HUMAN
O43237	3.86	1	492	54.0655	6.37939	50.17	Cytoplasmic dynein 1 light intermediate chain 2	Homo sapiens	DYNC1LI2	DC1L2_HUMAN
P62304	11.96	1	92	10.7966	9.43701	49.96	Small nuclear ribonucleoprotein E	Homo sapiens	SNRPE	RUXE_HUMAN
Q9UPN3	0.24	1	7388	837.787	5.38916	49.9055	Microtubule-actin cross-linking factor 1, isoforms 1/2/3/5	Homo sapiens	MACF1	MACF1_HUMAN
P53680	4.93	1	142	17.0067	6.17627	49.6598	AP-2 complex subunit sigma	Homo sapiens	AP2S1	AP2S1_HUMAN
P59998	4.76	1	168	19.6543	8.42627	49.6556	Actin-related protein 2/3 complex subunit 4	Homo sapiens	ARPC4	ARPC4_HUMAN
Q9NVA2	2.1	1	429	49.3672	6.81494	49.38	Septin-11	Homo sapiens	2011-09-01	SEP11_HUMAN
Q9Y6G9	3.63	1	523	56.544	6.41748	49.32	Cytoplasmic dynein 1 light intermediate chain 1	Homo sapiens	DYNC1LI1	DC1L1_HUMAN
P61163	4.26	1	376	42.5869	6.63916	49.25	Alpha-centractin	Homo sapiens	ACTR1A	ACTZ_HUMAN
P31942	4.91	1	346	36.9031	6.87354	49.19	Heterogeneous nuclear ribonucleoprotein H3	Homo sapiens	HNRNPH3	HNRH3_HUMAN
Q9Y4E6	1.07	1	1490	163.705	6.91748	49.1553	WD repeat-containing protein 7	Homo sapiens	WDR7	WDR7_HUMAN
Q9UHA4	8.06	1	124	13.6143	7.34229	49.15	Ragulator complex protein LAMTOR3	Homo sapiens	LAMTOR3	LTOR3_HUMAN
Q07955	5.65	1	248	27.7278	10.3599	48.9	Serine/arginine-rich splicing factor 1	Homo sapiens	SRSF1	SRSF1_HUMAN
Q86UP2	0.88	1	1357	156.179	5.64307	48.88	Kinectin	Homo sapiens	KTN1	KTN1_HUMAN
Q9GL01	1.91	1	629	69.2312	5.94775	48.7238	Dolichyl-diphosphooligosaccharide--protein glycosyltransferase subunit 2	Sus scrofa	RPN2	RPN2_PIG
Q14203	0.86	1	1278	141.607	5.80811	48.47	Dynactin subunit 1	Homo sapiens	DCTN1	DCTN1_HUMAN
Q9BY50	5.21	1	192	21.5285	9.20264	48.37	Signal peptidase complex catalytic subunit SEC11C	Homo sapiens	SEC11C	SC11C_HUMAN
P17612	3.42	1	351	40.564	8.79248	48.18	cAMP-dependent protein kinase catalytic subunit alpha	Homo sapiens	PRKACA	KAPCA_HUMAN
Q9Y6G1	6.06	2	99	10.7049	10.5503	48.17	Transmembrane protein 14A	Homo sapiens	TMEM14A	TM14A_HUMAN
P54709	5.02	1	279	31.4921	8.35303	48.12	Sodium/potassium-transporting ATPase subunit beta-3	Homo sapiens	ATP1B3	AT1B3_HUMAN
P07954	2.94	1	510	54.6022	8.76318	48.11	Fumarate hydratase, mitochondrial	Homo sapiens	FH	FUMH_HUMAN
O94856	1.04	1	1347	149.933	6.65381	47.99	Neurofascin	Homo sapiens	NFASC	NFASC_HUMAN
P80276	3.48	1	316	35.8454	6.13818	47.9814	Aldose reductase	Sus scrofa	AKR1B1	ALDR_PIG
Q16518	2.06	1	533	60.9087	6.48096	47.7918	Retinoid isomerohydrolase	Homo sapiens	RPE65	RPE65_HUMAN
Q96G03	3.1	1	612	68.2404	6.72705	47.51	Phosphoglucomutase-2	Homo sapiens	PGM2	PGM2_HUMAN
A7TX81	4.02	1	323	35.842	5.73193	47.14	COP9 signalosome complex subunit 6	Sus scrofa	COPS6	CSN6_PIG
O60831	6.18	1	178	19.2455	9.18799	47	PRA1 family protein 2	Homo sapiens	PRAF2	PRAF2_HUMAN
O15260	4.83	1	269	30.3738	7.78174	46.65	Surfeit locus protein 4	Homo sapiens	SURF4	SURF4_HUMAN
P47788	2.18	1	687	78.0945	6.17627	46.54	Thimet oligopeptidase	Sus scrofa	THOP1	THOP1_PIG
P52758	7.3	1	137	14.4846	8.67529	46.2	Ribonuclease UK114	Homo sapiens	RIDA	RIDA_HUMAN
Q12756	0.53	1	1690	190.944	6.21436	45.96	Kinesin-like protein KIF1A	Homo sapiens	KIF1A	KIF1A_HUMAN
P79381	1.98	1	454	52.3608	7.62061	45.96	Epoxide hydrolase 1	Sus scrofa	EPHX1	HYEP_PIG
P61077	7.48	1	147	16.6764	7.79639	45.91	Ubiquitin-conjugating enzyme E2 D3	Homo sapiens	UBE2D3	UB2D3_HUMAN
P57721	3.5	1	371	39.4403	8.07471	45.83	Poly(rC)-binding protein 3	Homo sapiens	PCBP3	PCBP3_HUMAN
P17844	1.95	1	614	69.1047	8.92432	45.79	Probable ATP-dependent RNA helicase DDX5	Homo sapiens	DDX5	DDX5_HUMAN
O60763	1.25	1	962	107.828	4.90674	45.77	General vesicular transport factor p115	Homo sapiens	USO1	USO1_HUMAN
Q99729	2.41	1	332	36.2024	8.20654	45.64	Heterogeneous nuclear ribonucleoprotein A/B	Homo sapiens	HNRNPAB	ROAA_HUMAN
P61758	6.6	1	197	22.6434	7.10791	45.43	Prefoldin subunit 3	Homo sapiens	VBP1	PFD3_HUMAN
Q9Y2J8	2.11	1	665	75.5153	5.59229	44.83	Protein-arginine deiminase type-2	Homo sapiens	PADI2	PADI2_HUMAN
P52306	2.8	1	607	66.2745	5.31299	44.8	Rap1 GTPase-GDP dissociation stimulator 1	Homo sapiens	RAP1GDS1	GDS1_HUMAN
P62279	14.02	1	107	12.0268	10.5796	44.74	40S ribosomal protein S13 (Fragment)	Sus scrofa	RPS13	RS13_PIG
P62312	13.75	1	80	9.12177	9.5835	44.7	U6 snRNA-associated Sm-like protein LSm6	Homo sapiens	LSM6	LSM6_HUMAN
Q7L1I2	1.76	1	683	77.393	5.43994	44.64	Synaptic vesicle glycoprotein 2B	Homo sapiens	SV2B	SV2B_HUMAN
O43181	8.57	1	175	20.0954	10.3013	44.623	NADH dehydrogenase [ubiquinone] iron-sulfur protein 4, mitochondrial	Homo sapiens	NDUFS4	NDUS4_HUMAN
P62847	9.02	1	133	15.4134	10.7847	44.43	40S ribosomal protein S24	Homo sapiens	RPS24	RS24_HUMAN
O94760	3.51	1	285	31.1019	5.80811	44.392	N(G),N(G)-dimethylarginine dimethylaminohydrolase 1	Homo sapiens	DDAH1	DDAH1_HUMAN
Q14168	2.08	1	576	64.5403	6.771	44.35	MAGUK p55 subfamily member 2	Homo sapiens	MPP2	MPP2_HUMAN
A2RRP1	0.38	1	2371	268.401	5.96045	44.0711	Neuroblastoma-amplified sequence	Homo sapiens	NBAS	NBAS_HUMAN
Q9Y5L4	14.74	1	95	10.493	8.17725	43.87	Mitochondrial import inner membrane translocase subunit Tim13	Homo sapiens	TIMM13	TIM13_HUMAN
Q13510	4.3	1	395	44.6308	7.62061	43.28	Acid ceramidase	Homo sapiens	ASAH1	ASAH1_HUMAN
Q9Y3E0	10.14	1	138	15.4154	10.3599	43.19	Vesicle transport protein GOT1B	Homo sapiens	GOLT1B	GOT1B_HUMAN
P25398	6.06	1	132	14.5055	7.21045	43.07	40S ribosomal protein S12	Homo sapiens	RPS12	RS12_HUMAN
Q9H492	5.79	1	121	14.2634	8.67529	42.9778	Microtubule-associated proteins 1A/1B light chain 3A	Homo sapiens	MAP1LC3A	MLP3A_HUMAN
Q9UJZ1	4.21	1	356	38.5102	7.38623	42.77	Stomatin-like protein 2	Homo sapiens	STOML2	STML2_HUMAN
P11493	3.75	1	293	33.5884	5.77002	42.58	Serine/threonine-protein phosphatase 2A catalytic subunit beta isoform (Fragment)	Sus scrofa	PPP2CB	PP2AB_PIG
P36776	1.15	1	959	106.422	6.39209	42.41	Lon protease homolog, mitochondrial	Homo sapiens	LONP1	LONM_HUMAN
P26368	1.68	1	475	53.4672	9.08545	42.4	Splicing factor U2AF 65 kDa subunit	Homo sapiens	U2AF2	U2AF2_HUMAN
Q9NUJ1	5.23	1	306	33.9107	8.57275	42.23	Abhydrolase domain-containing protein 10, mitochondrial	Homo sapiens	ABHD10	ABHDA_HUMAN
Q14019	11.27	1	142	15.935	5.66846	42.1138	Coactosin-like protein	Homo sapiens	COTL1	COTL1_HUMAN
Q9UNM6	3.99	1	376	42.9181	5.80811	41.86	26S proteasome non-ATPase regulatory subunit 13	Homo sapiens	PSMD13	PSD13_HUMAN
P31950	11.11	1	99	11.1727	6.53662	41.14	Protein S100-A11	Sus scrofa	S100A11	S10AB_PIG
P28066	4.98	1	241	26.3942	4.79248	41.0439	Proteasome subunit alpha type-5	Homo sapiens	PSMA5	PSA5_HUMAN
Q764M5	1.72	1	757	88.1108	6.26514	40.97	Signal transducer and activator of transcription 1	Sus scrofa	STAT1	STAT1_PIG
Q9H9S4	2.67	1	337	39.0628	8.39697	40.81	Calcium-binding protein 39-like	Homo sapiens	CAB39L	CB39L_HUMAN
Q29350	14.63	1	82	9.41045	7.00537	40.77	Splicing factor U2AF 35 kDa subunit (Fragment)	Sus scrofa	U2AF1	U2AF1_PIG
P43304	1.24	1	727	80.8016	7.69385	40.69	Glycerol-3-phosphate dehydrogenase, mitochondrial	Homo sapiens	GPD2	GPDM_HUMAN
Q7L576	0.88	1	1253	145.089	6.90283	40.5104	Cytoplasmic FMR1-interacting protein 1	Homo sapiens	CYFIP1	CYFP1_HUMAN
P22307	1.46	1	547	58.9556	6.88818	40.36	Non-specific lipid-transfer protein	Homo sapiens	SCP2	NLTP_HUMAN
P56378	12.07	1	58	6.65759	10.0815	40.34	6.8 kDa mitochondrial proteolipid	Homo sapiens	MP68	68MP_HUMAN
Q92896	0.85	1	1179	134.464	6.90283	40.33	Golgi apparatus protein 1	Homo sapiens	GLG1	GSLG1_HUMAN
Q92522	5.63	1	213	22.4735	10.7554	39.81	Histone H1x	Homo sapiens	H1FX	H1X_HUMAN
Q9UK22	4.05	1	296	33.3068	4.37354	39.74	F-box only protein 2	Homo sapiens	FBXO2	FBX2_HUMAN
Q5SQH8	2.54	1	315	35.7715	8.77783	39.59	Uncharacterized protein C6orf136	Homo sapiens	C6orf136	CF136_HUMAN
P42356	0.98	1	2044	231.17	6.87354	39.39	Phosphatidylinositol 4-kinase alpha	Homo sapiens	PI4KA	PI4KA_HUMAN
P17980	3.42	1	439	49.1725	5.23682	39.33	26S protease regulatory subunit 6A	Homo sapiens	PSMC3	PRS6A_HUMAN
Q8IZP2	4.17	1	240	27.3897	5.08447	39.31	Putative protein FAM10A4	Homo sapiens	ST13P4	ST134_HUMAN
Q29554	1.97	1	763	83.0539	9.20264	39.17	Trifunctional enzyme subunit alpha, mitochondrial	Sus scrofa	HADHA	ECHA_PIG
O00217	5.24	1	210	23.6896	6.34131	39.1	NADH dehydrogenase [ubiquinone] iron-sulfur protein 8, mitochondrial	Homo sapiens	NDUFS8	NDUS8_HUMAN
O15394	1.19	1	837	92.9882	5.60498	38.91	Neural cell adhesion molecule 2	Homo sapiens	NCAM2	NCAM2_HUMAN
A5A761	4.66	1	322	35.6013	9.23193	38.68	Sideroflexin-1	Sus scrofa	SFXN1	SFXN1_PIG
P60880	7.77	1	206	23.3002	4.76709	38.41	Synaptosomal-associated protein 25	Homo sapiens	SNAP25	SNP25_HUMAN
P09455	6.67	1	135	15.8399	5.10986	38.31	Retinol-binding protein 1	Homo sapiens	RBP1	RET1_HUMAN
Q15124	2.65	1	567	62.1857	7.21045	38.11	Phosphoglucomutase-like protein 5	Homo sapiens	PGM5	PGM5_HUMAN
Q99460	1.26	1	953	105.769	5.38916	38.1	26S proteasome non-ATPase regulatory subunit 1	Homo sapiens	PSMD1	PSMD1_HUMAN
P52434	8	1	150	17.1324	4.67822	38.06	DNA-directed RNA polymerases I, II, and III subunit RPABC3	Homo sapiens	POLR2H	RPAB3_HUMAN
Q9NRK6	1.22	1	738	79.0979	9.84717	38.06	ATP-binding cassette sub-family B member 10, mitochondrial	Homo sapiens	ABCB10	ABCBA_HUMAN
P56556	5.19	1	154	17.8593	10.1401	37.53	NADH dehydrogenase [ubiquinone] 1 alpha subcomplex subunit 6	Homo sapiens	NDUFA6	NDUA6_HUMAN
P05207	3.87	1	155	17.6953	4.36084	37.16	cAMP-dependent protein kinase type II-alpha regulatory subunit (Fragment)	Sus scrofa	PRKAR2A	KAP2_PIG
Q99747	3.21	1	312	34.7243	5.41455	36.95	Gamma-soluble NSF attachment protein	Homo sapiens	NAPG	SNAG_HUMAN
O94925	2.69	1	669	73.4139	7.76709	36.9	Glutaminase kidney isoform, mitochondrial	Homo sapiens	GLS	GLSK_HUMAN
Q02153	1.94	1	619	70.4696	5.35107	36.54	Guanylate cyclase soluble subunit beta-1	Homo sapiens	GUCY1B3	GCYB1_HUMAN
P02786	1.18	1	760	84.8179	6.60986	35.66	Transferrin receptor protein 1	Homo sapiens	TFRC	TFR1_HUMAN
P52429	2.29	1	567	63.8849	7.73779	34.43	Diacylglycerol kinase epsilon	Homo sapiens	DGKE	DGKE_HUMAN
Q6UXC1	0.49	1	1216	131.416	6.07471	27.75	Apical endosomal glycoprotein	Homo sapiens	MAMDC4	AEGP_HUMAN

## Sheet: DDM - ZIPTIP - Lane 1
Accession	Coverage	# Peptides	# AAs	MW [kDa]	calc. pI	Score	Description	Species	Gene name	Gene entry
P12277	23.36	101	381	42.6173	5.59229	5162.45	Creatine kinase B-type	Homo sapiens	CKB	KCRB_HUMAN
Q00610	30.87	99	1675	191.493	5.69385	4293.46	Clathrin heavy chain 1	Homo sapiens	CLTC	CLH1_HUMAN
P68363	34.59	89	451	50.1196	5.05908	3717.98	Tubulin alpha-1B chain	Homo sapiens	TUBA1B	TBA1B_HUMAN
Q9BQE3	30.96	86	449	49.8635	5.09717	3529.33	Tubulin alpha-1C chain	Homo sapiens	TUBA1C	TBA1C_HUMAN
Q71U36	34.59	81	451	50.1036	5.05908	3453.51	Tubulin alpha-1A chain	Homo sapiens	TUBA1A	TBA1A_HUMAN
P02067	51.02	86	147	16.1555	7.6792	3327.63	Hemoglobin subunit beta	Sus scrofa	HBB	HBB_PIG
P14618	39.92	64	531	57.9	7.84033	3179.07	Pyruvate kinase isozymes M1/M2	Homo sapiens	PKM	KPYM_HUMAN
P02554	43.6	60	445	49.829	4.89404	2998.81	Tubulin beta chain	Sus scrofa		TBB_PIG
P68371	43.6	61	445	49.799	4.89404	2996.47	Tubulin beta-4B chain	Homo sapiens	TUBB4B	TBB4B_HUMAN
Q13885	40.9	61	445	49.875	4.89404	2976.62	Tubulin beta-2A chain	Homo sapiens	TUBB2A	TBB2A_HUMAN
P07437	43.69	58	444	49.639	4.89404	2924.33	Tubulin beta-5 chain	Homo sapiens	TUBB	TBB5_HUMAN
P00355	27.93	67	333	35.8133	8.35303	2914.78	Glyceraldehyde-3-phosphate dehydrogenase	Sus scrofa	GAPDH	G3P_PIG
Q29594	28.43	48	102	11.5473	5.42725	2697.35	Creatine kinase B-type (Fragment)	Sus scrofa	CKB	KCRB_PIG
P68366	30.58	56	448	49.8924	5.05908	2537.07	Tubulin alpha-4A chain	Homo sapiens	TUBA4A	TBA4A_HUMAN
Q13509	32.67	45	450	50.4003	4.93213	2413.48	Tubulin beta-3 chain	Homo sapiens	TUBB3	TBB3_HUMAN
P13637	29.91	45	1013	111.677	5.37646	2281.9	Sodium/potassium-transporting ATPase subunit alpha-3	Homo sapiens	ATP1A3	AT1A3_HUMAN
P00506	33.95	56	430	47.4061	9.01221	2247.69	Aspartate aminotransferase, mitochondrial	Sus scrofa	GOT2	AATM_PIG
P63261	36.27	43	375	41.7658	5.47803	2037.16	Actin, cytoplasmic 2	Homo sapiens	ACTG1	ACTG_HUMAN
P00761	7.79	65	231	24.3938	7.18115	2027.88	Trypsin	Sus scrofa		TRYP_PIG
Q9NY65	21.6	44	449	50.0616	5.05908	1957.32	Tubulin alpha-8 chain	Homo sapiens	TUBA8	TBA8_HUMAN
P06733	26.04	39	434	47.1393	7.38623	1935.08	Alpha-enolase	Homo sapiens	ENO1	ENOA_HUMAN
P04264	18.94	45	644	65.999	8.11865	1929.22	Keratin, type II cytoskeletal 1	Homo sapiens	KRT1	K2C1_HUMAN
P09972	36.26	44	364	39.4312	6.87354	1837.02	Fructose-bisphosphate aldolase C	Homo sapiens	ALDOC	ALDOC_HUMAN
P04350	41.89	42	444	49.5539	4.88135	1818.42	Tubulin beta-4A chain	Homo sapiens	TUBB4A	TBB4A_HUMAN
P79260	20.74	38	405	45.0742	5.85889	1799.31	S-arrestin	Sus scrofa	SAG	ARRS_PIG
Q1KYT0	20.51	34	434	47.1004	7.95752	1700.64	Beta-enolase	Sus scrofa	ENO3	ENOB_PIG
P08059	28.32	37	558	63.0863	7.98682	1658.15	Glucose-6-phosphate isomerase	Sus scrofa	GPI	G6PI_PIG
P01965	36.88	32	141	15.0298	8.70459	1548.16	Hemoglobin subunit alpha	Sus scrofa	HBA	HBA_PIG
O18766	15.52	38	348	39.0006	6.65381	1527.35	Rhodopsin	Sus scrofa	RHO	OPSD_PIG
P09104	22.81	33	434	47.239	5.03369	1513.37	Gamma-enolase	Homo sapiens	ENO2	ENOG_HUMAN
P07900	28.01	34	732	84.6067	5.021	1359.77	Heat shock protein HSP 90-alpha	Homo sapiens	HSP90AA1	HS90A_HUMAN
P68032	24.93	31	377	41.9919	5.38916	1356.05	Actin, alpha cardiac muscle 1	Homo sapiens	ACTC1	ACTC_HUMAN
Q13813	13.75	33	2472	284.364	5.35107	1270.82	Spectrin alpha chain, brain	Homo sapiens	SPTAN1	SPTN1_HUMAN
P46410	17.96	23	373	42.0032	6.7417	1214.33	Glutamine synthetase	Sus scrofa	GLUL	GLNA_PIG
P11488	27.71	33	350	40.015	5.61768	1197.37	Guanine nucleotide-binding protein G(t) subunit alpha-1	Homo sapiens	GNAT1	GNAT1_HUMAN
Q14204	7.17	29	4646	532.072	6.40479	1196.81	Cytoplasmic dynein 1 heavy chain 1	Homo sapiens	DYNC1H1	DYHC1_HUMAN
P05023	16.91	22	1023	112.824	5.49072	1149.04	Sodium/potassium-transporting ATPase subunit alpha-1	Homo sapiens	ATP1A1	AT1A1_HUMAN
P06576	25.14	26	529	56.5246	5.40186	1123.25	ATP synthase subunit beta, mitochondrial	Homo sapiens	ATP5B	ATPB_HUMAN
Q9BUF5	20.63	23	446	49.825	4.88135	1040.79	Tubulin beta-6 chain	Homo sapiens	TUBB6	TBB6_HUMAN
Q01082	11.84	25	2364	274.439	5.56689	1015.03	Spectrin beta chain, brain 1	Homo sapiens	SPTBN1	SPTB2_HUMAN
P80031	41.06	18	207	23.482	7.79639	1009.88	Glutathione S-transferase P	Sus scrofa	GSTP1	GSTP1_PIG
P35580	12.7	21	1976	228.858	5.5415	888.259	Myosin-10	Homo sapiens	MYH10	MYH10_HUMAN
P80021	30.02	22	553	59.6507	9.18799	781.075	ATP synthase subunit alpha, mitochondrial	Sus scrofa	ATP5A1	ATPA_PIG
P29762	63.5	17	137	15.5557	5.37646	739.604	Cellular retinoic acid-binding protein 1	Homo sapiens	CRABP1	RABP1_HUMAN
P62936	45.12	16	164	17.8578	8.1626	726.606	Peptidyl-prolyl cis-trans isomerase A	Sus scrofa	PPIA	PPIA_PIG
P35908	3.76	16	639	65.3932	8.00146	647.957	Keratin, type II cytoskeletal 2 epidermal	Homo sapiens	KRT2	K22E_HUMAN
P62873	23.82	15	340	37.353	5.99854	646.609	Guanine nucleotide-binding protein G(I)/G(S)/G(T) subunit beta-1	Homo sapiens	GNB1	GBB1_HUMAN
P35579	9.85	15	1960	226.392	5.60498	632.838	Myosin-9	Homo sapiens	MYH9	MYH9_HUMAN
P13645	8.73	13	584	58.7917	5.21143	632.445	Keratin, type I cytoskeletal 10	Homo sapiens	KRT10	K1C10_HUMAN
P63027	28.45	9	116	12.6547	8.1333	610.14	Vesicle-associated membrane protein 2	Homo sapiens	VAMP2	VAMP2_HUMAN
P08238	20.86	16	724	83.2121	5.03369	593.385	Heat shock protein HSP 90-beta	Homo sapiens	HSP90AB1	HS90B_HUMAN
P08835	21.75	16	607	69.6471	6.49365	576.458	Serum albumin	Sus scrofa	ALB	ALBU_PIG
Q49I35	55.56	14	135	14.6842	5.08447	575.224	Galectin-1	Sus scrofa	LGALS1	LEG1_PIG
P04075	16.48	14	364	39.3953	8.08936	573.499	Fructose-bisphosphate aldolase A	Homo sapiens	ALDOA	ALDOA_HUMAN
Q16555	22.03	12	572	62.2546	6.37939	559.773	Dihydropyrimidinase-related protein 2	Homo sapiens	DPYSL2	DPYL2_HUMAN
Q9NQC3	4.36	12	1192	129.851	4.50049	558.225	Reticulon-4	Homo sapiens	RTN4	RTN4_HUMAN
P00367	23.66	13	558	61.3592	7.79639	555.833	Glutamate dehydrogenase 1, mitochondrial	Homo sapiens	GLUD1	DHE3_HUMAN
Q29122	7.66	11	1254	144.767	8.57275	533.195	Unconventional myosin-VI	Sus scrofa	MYO6	MYO6_PIG
P36871	15.12	9	562	61.4105	6.75635	495.609	Phosphoglucomutase-1	Homo sapiens	PGM1	PGM1_HUMAN
P15531	46.05	13	152	17.1377	6.18896	492.827	Nucleoside diphosphate kinase A	Homo sapiens	NME1	NDKA_HUMAN
Q7SIB7	24.7	9	417	44.5301	7.89893	490.148	Phosphoglycerate kinase 1	Sus scrofa	PGK1	PGK1_PIG
P84077	31.49	11	181	20.6837	6.80029	487.472	ADP-ribosylation factor 1	Homo sapiens	ARF1	ARF1_HUMAN
P30044	30.84	12	214	22.0725	8.70459	476.324	Peroxiredoxin-5, mitochondrial	Homo sapiens	PRDX5	PRDX5_HUMAN
P09471	20.62	13	354	40.0249	5.52881	473.847	Guanine nucleotide-binding protein G(o) subunit alpha	Homo sapiens	GNAO1	GNAO_HUMAN
Q2HYU2	12.18	10	780	85.2725	8.17725	468.038	6-phosphofructokinase, muscle type	Sus scrofa	PFKM	PFKAM_PIG
P30086	28.34	9	187	21.0437	7.53271	464.975	Phosphatidylethanolamine-binding protein 1	Homo sapiens	PEBP1	PEBP1_HUMAN
Q7YS78	12.28	7	391	43.2113	5.64307	454.588	Arrestin-C	Sus scrofa	ARR3	ARRC_PIG
P22626	13.88	7	353	37.4067	8.95361	453.703	Heterogeneous nuclear ribonucleoproteins A2/B1	Homo sapiens	HNRNPA2B1	ROA2_HUMAN
P13591	12.47	14	858	94.5152	4.86865	446.095	Neural cell adhesion molecule 1	Homo sapiens	NCAM1	NCAM1_HUMAN
P10809	18.15	10	573	61.0164	5.87158	445.557	60 kDa heat shock protein, mitochondrial	Homo sapiens	HSPD1	CH60_HUMAN
P35080	30.71	9	140	15.0363	6.99072	437.708	Profilin-2	Homo sapiens	PFN2	PROF2_HUMAN
Q29577	12.26	11	416	46.9202	8.33838	435.61	Creatine kinase U-type, mitochondrial	Sus scrofa	CKMT1	KCRU_PIG
P11166	3.86	10	492	54.0485	8.71924	424.324	Solute carrier family 2, facilitated glucose transporter member 1	Homo sapiens	SLC2A1	GTR1_HUMAN
P22314	11.25	10	1058	117.774	5.75732	423.094	Ubiquitin-like modifier-activating enzyme 1	Homo sapiens	UBA1	UBA1_HUMAN
P12236	14.43	9	298	32.8452	9.74463	417.374	ADP/ATP translocase 3	Homo sapiens	SLC25A6	ADT3_HUMAN
P19367	8.29	10	917	102.42	6.80029	415.432	Hexokinase-1	Homo sapiens	HK1	HXK1_HUMAN
P23220	8.93	10	1220	134.625	5.85889	392.026	Plasma membrane calcium-transporting ATPase 1	Sus scrofa	ATP2B1	AT2B1_PIG
P23634	7.66	9	1241	137.833	6.59521	389.356	Plasma membrane calcium-transporting ATPase 4	Homo sapiens	ATP2B4	AT2B4_HUMAN
P05141	13.09	9	298	32.8312	9.68604	377.564	ADP/ATP translocase 2	Homo sapiens	SLC25A5	ADT2_HUMAN
P23528	44.58	10	166	18.4907	8.08936	377.488	Cofilin-1	Homo sapiens	CFL1	COF1_HUMAN
Q29092	13.18	9	804	92.4132	4.83057	367.629	Endoplasmin	Sus scrofa	HSP90B1	ENPL_PIG
P68104	9.31	7	462	50.1091	9.01221	359.516	Elongation factor 1-alpha 1	Homo sapiens	EEF1A1	EF1A1_HUMAN
O75348	22.03	5	118	13.7491	8.79248	357.468	V-type proton ATPase subunit G 1	Homo sapiens	ATP6V1G1	VATG1_HUMAN
P00339	17.47	8	332	36.5953	8.07471	349.146	L-lactate dehydrogenase A chain	Sus scrofa	LDHA	LDHA_PIG
P21281	18.4	7	511	56.4649	5.80811	345.816	V-type proton ATPase subunit B, brain isoform	Homo sapiens	ATP6V1B2	VATB2_HUMAN
P35749	5.43	9	1972	227.199	5.50342	345.269	Myosin-11	Homo sapiens	MYH11	MYH11_HUMAN
P61978	21.38	9	463	50.9444	5.5415	340.316	Heterogeneous nuclear ribonucleoprotein K	Homo sapiens	HNRNPK	HNRPK_HUMAN
Q2EN76	45.39	9	152	17.1649	7.97217	339.982	Nucleoside diphosphate kinase B	Sus scrofa	NME2	NDKB_PIG
A5GFY8	17.82	8	533	56.7735	6.88818	334.413	D-3-phosphoglycerate dehydrogenase	Sus scrofa	PHGDH	SERA_PIG
P04899	14.93	10	355	40.4251	5.5415	332.702	Guanine nucleotide-binding protein G(i) subunit alpha-2	Homo sapiens	GNAI2	GNAI2_HUMAN
P78371	12.52	5	535	57.4521	6.45557	328.369	T-complex protein 1 subunit beta	Homo sapiens	CCT2	TCPB_HUMAN
P46821	0.97	6	2468	270.468	4.80518	321.431	Microtubule-associated protein 1B	Homo sapiens	MAP1B	MAP1B_HUMAN
P16276	12.93	7	781	85.7072	8.04541	321.18	Aconitate hydratase, mitochondrial	Sus scrofa	ACO2	ACON_PIG
P04178	25.49	8	153	15.8819	6.52197	315.566	Superoxide dismutase [Cu-Zn]	Sus scrofa	SOD1	SODC_PIG
P00503	14.04	7	413	46.4456	7.1958	311.914	Aspartate aminotransferase, cytoplasmic	Sus scrofa	GOT1	AATC_PIG
Q16143	16.42	8	134	14.279	4.41162	310.529	Beta-synuclein	Homo sapiens	SNCB	SYUB_HUMAN
P61163	13.56	6	376	42.5869	6.63916	309.245	Alpha-centractin	Homo sapiens	ACTR1A	ACTZ_HUMAN
Q9ULU8	5.25	6	1353	152.69	5.70654	296.125	Calcium-dependent secretion activator 1	Homo sapiens	CADPS	CAPS1_HUMAN
P00336	8.08	6	334	36.5891	5.85889	295.349	L-lactate dehydrogenase B chain	Sus scrofa	LDHB	LDHB_PIG
Q7Z406	4.71	8	1995	227.732	5.60498	280.368	Myosin-14	Homo sapiens	MYH14	MYH14_HUMAN
P50213	12.57	6	366	39.5661	6.91748	267.821	Isocitrate dehydrogenase [NAD] subunit alpha, mitochondrial	Homo sapiens	IDH3A	IDH3A_HUMAN
P30101	17.23	9	505	56.7468	6.354	264.589	Protein disulfide-isomerase A3	Homo sapiens	PDIA3	PDIA3_HUMAN
O43491	5.17	5	1005	112.519	5.43994	263.12	Band 4.1-like protein 2	Homo sapiens	EPB41L2	E41L2_HUMAN
P10745	4.33	7	1247	135.278	5.10986	253.915	Retinol-binding protein 3	Homo sapiens	RBP3	RET3_HUMAN
P0CG48	32.85	6	685	76.9915	7.66455	253.23	Polyubiquitin-C	Homo sapiens	UBC	UBC_HUMAN
P52552	22.05	5	127	14.1542	4.81787	252.197	Peroxiredoxin-2 (Fragment)	Sus scrofa	PRDX2	PRDX2_PIG
P61764	9.26	5	594	67.5259	6.96143	251.039	Syntaxin-binding protein 1	Homo sapiens	STXBP1	STXB1_HUMAN
P50991	13.36	7	539	57.8878	7.82568	249.825	T-complex protein 1 subunit delta	Homo sapiens	CCT4	TCPD_HUMAN
P11142	9.91	6	646	70.8542	5.51611	248.505	Heat shock cognate 71 kDa protein	Homo sapiens	HSPA8	HSP7C_HUMAN
P35573	3.13	5	1532	174.652	6.75635	248.238	Glycogen debranching enzyme	Homo sapiens	AGL	GDE_HUMAN
Q06830	18.59	5	199	22.0963	8.1333	244.119	Peroxiredoxin-1	Homo sapiens	PRDX1	PRDX1_HUMAN
O15540	44.7	7	132	14.8795	5.59229	242.553	Fatty acid-binding protein, brain	Homo sapiens	FABP7	FABP7_HUMAN
P84085	19.44	6	180	20.5166	6.78564	239.977	ADP-ribosylation factor 5	Homo sapiens	ARF5	ARF5_HUMAN
P31006	14.14	3	198	21.9073	6.94678	238.378	Guanylate kinase	Sus scrofa	GUK1	KGUA_PIG
P31150	11.63	5	447	50.5501	5.13525	237.885	Rab GDP dissociation inhibitor alpha	Homo sapiens	GDI1	GDIA_HUMAN
P62895	38.1	6	105	11.6961	9.49561	237.835	Cytochrome c	Sus scrofa	CYCS	CYC_PIG
O15537	20.09	6	224	25.5755	5.68115	237.119	Retinoschisin	Homo sapiens	RS1	XLRS1_HUMAN
P35527	8.03	5	623	62.0268	5.23682	236.624	Keratin, type I cytoskeletal 9	Homo sapiens	KRT9	K1C9_HUMAN
P80928	17.39	5	115	12.4432	7.88428	235.808	Macrophage migration inhibitory factor	Sus scrofa	MIF	MIF_PIG
Q86VP6	4.23	5	1230	136.289	5.78271	234.524	Cullin-associated NEDD8-dissociated protein 1	Homo sapiens	CAND1	CAND1_HUMAN
P04259	3.9	6	564	60.0303	8.00146	234.447	Keratin, type II cytoskeletal 6B	Homo sapiens	KRT6B	K2C6B_HUMAN
Q99497	32.8	7	189	19.8785	6.78564	233.718	Protein DJ-1	Homo sapiens	PARK7	PARK7_HUMAN
P50990	8.94	4	548	59.5825	5.60498	231.468	T-complex protein 1 subunit theta	Homo sapiens	CCT8	TCPQ_HUMAN
P61421	14.53	6	351	40.3032	4.99561	228.947	V-type proton ATPase subunit d 1	Homo sapiens	ATP6V0D1	VA0D1_HUMAN
P07237	11.81	6	508	57.0807	4.86865	225.456	Protein disulfide-isomerase	Homo sapiens	P4HB	PDIA1_HUMAN
Q12797	2.37	2	758	85.8095	5.0083	219.566	Aspartyl/asparaginyl beta-hydroxylase	Homo sapiens	ASPH	ASPH_HUMAN
P63211	25.68	5	74	8.49032	4.81787	216.307	Guanine nucleotide-binding protein G(T) subunit gamma-T1	Homo sapiens	GNGT1	GBG1_HUMAN
O02772	37.59	6	133	14.7396	6.56592	214.102	Fatty acid-binding protein, heart	Sus scrofa	FABP3	FABPH_PIG
Q9NP72	26.7	4	206	22.9626	5.23682	212.739	Ras-related protein Rab-18	Homo sapiens	RAB18	RAB18_HUMAN
P49368	10.46	5	545	60.4953	6.49365	210.661	T-complex protein 1 subunit gamma	Homo sapiens	CCT3	TCPG_HUMAN
Q08211	2.2	3	1270	140.869	6.84424	210.159	ATP-dependent RNA helicase A	Homo sapiens	DHX9	DHX9_HUMAN
Q9H2X9	5.18	6	1139	126.102	6.72705	207.683	Solute carrier family 12 member 5	Homo sapiens	SLC12A5	S12A5_HUMAN
P61088	17.11	3	152	17.127	6.56592	205.597	Ubiquitin-conjugating enzyme E2 N	Homo sapiens	UBE2N	UBE2N_HUMAN
Q9H0U4	18.91	5	201	22.1572	5.73193	205.567	Ras-related protein Rab-1B	Homo sapiens	RAB1B	RAB1B_HUMAN
P62249	14.38	5	146	16.435	10.2134	203.483	40S ribosomal protein S16	Homo sapiens	RPS16	RS16_HUMAN
P08670	4.29	5	466	53.6191	5.12256	202.319	Vimentin	Homo sapiens	VIM	VIME_HUMAN
P82460	20.95	3	105	11.8208	5.03369	202.099	Thioredoxin	Sus scrofa	TXN	THIO_PIG
P23284	17.13	4	216	23.7275	9.40771	201.223	Peptidyl-prolyl cis-trans isomerase B	Homo sapiens	PPIB	PPIB_HUMAN
P80147	7.8	4	500	56.5838	8.25049	197.944	4-aminobutyrate aminotransferase, mitochondrial	Sus scrofa	ABAT	GABT_PIG
Q95283	34.02	5	97	11.0385	9.33447	196.813	Cytochrome c oxidase subunit 4 isoform 1, mitochondrial (Fragment)	Sus scrofa	COX4I1	COX41_PIG
Q2EN81	19.72	5	213	23.3546	9.96436	196.361	ATP synthase subunit O, mitochondrial	Sus scrofa	ATP5O	ATPO_PIG
Q07954	1.17	4	4544	504.276	5.38916	196.103	Prolow-density lipoprotein receptor-related protein 1	Homo sapiens	LRP1	LRP1_HUMAN
P61019	27.36	5	212	23.5308	6.53662	194.008	Ras-related protein Rab-2A	Homo sapiens	RAB2A	RAB2A_HUMAN
Q52NJ4	20.33	4	182	20.4708	7.23975	193.791	ADP-ribosylation factor-like protein 3	Sus scrofa	ARL3	ARL3_PIG
P17987	7.01	4	556	60.3056	6.11279	192.059	T-complex protein 1 subunit alpha	Homo sapiens	TCP1	TCPA_HUMAN
P21579	13.98	5	422	47.5428	8.11865	190.358	Synaptotagmin-1	Homo sapiens	SYT1	SYT1_HUMAN
P62834	14.67	3	184	20.9737	6.66846	186.898	Ras-related protein Rap-1A	Homo sapiens	RAP1A	RAP1A_HUMAN
P11708	15.57	4	334	36.431	6.58057	186.589	Malate dehydrogenase, cytoplasmic	Sus scrofa	MDH1	MDHC_PIG
P51149	24.15	4	207	23.4748	6.69775	185.693	Ras-related protein Rab-7a	Homo sapiens	RAB7A	RAB7A_HUMAN
P07737	20	4	140	15.0446	8.26514	185.03	Profilin-1	Homo sapiens	PFN1	PROF1_HUMAN
P62263	27.15	3	151	16.2625	10.0522	184.922	40S ribosomal protein S14	Homo sapiens	RPS14	RS14_HUMAN
P23297	15.96	3	94	10.5391	4.50049	180.57	Protein S100-A1	Homo sapiens	S100A1	S10A1_HUMAN
O60282	5.43	4	957	109.427	6.18896	179.937	Kinesin heavy chain isoform 5C	Homo sapiens	KIF5C	KIF5C_HUMAN
Q15185	15.63	4	160	18.6854	4.53857	178.853	Prostaglandin E synthase 3	Homo sapiens	PTGES3	TEBP_HUMAN
P61106	19.53	4	215	23.8819	6.21436	178.015	Ras-related protein Rab-14	Homo sapiens	RAB14	RAB14_HUMAN
P35243	9.5	4	200	23.1156	5.16064	177.438	Recoverin	Homo sapiens	RCVRN	RECO_HUMAN
P61026	16.5	5	200	22.5266	8.38232	174.788	Ras-related protein Rab-10	Homo sapiens	RAB10	RAB10_HUMAN
P62760	20.42	3	191	22.128	5.14795	173.24	Visinin-like protein 1	Homo sapiens	VSNL1	VISL1_HUMAN
Q9NRZ7	2.93	5	376	43.3527	8.71924	173	1-acyl-sn-glycerol-3-phosphate acyltransferase gamma	Homo sapiens	AGPAT3	PLCC_HUMAN
P21283	6.02	3	382	43.914	7.45947	171.158	V-type proton ATPase subunit C 1	Homo sapiens	ATP6V1C1	VATC1_HUMAN
Q6S4N2	10.45	5	641	70.0551	5.8208	170.933	Heat shock 70 kDa protein 1B	Sus scrofa	HSPA1B	HS71B_PIG
Q99832	11.42	5	543	59.3289	7.6499	170.786	T-complex protein 1 subunit eta	Homo sapiens	CCT7	TCPH_HUMAN
Q05193	2.89	2	864	97.347	7.1665	166.245	Dynamin-1	Homo sapiens	DNM1	DYN1_HUMAN
P37837	3.26	4	337	37.5165	6.81494	164.765	Transaldolase	Homo sapiens	TALDO1	TALDO_HUMAN
Q45FY6	16.97	3	218	24.5396	6.78564	163.93	Hypoxanthine-guanine phosphoribosyltransferase	Sus scrofa	HPRT1	HPRT_PIG
P14550	10.77	4	325	36.5499	6.78564	163.587	Alcohol dehydrogenase [NADP(+)]	Homo sapiens	AKR1A1	AK1A1_HUMAN
Q14195	5.96	3	570	61.9241	6.49365	161.471	Dihydropyrimidinase-related protein 3	Homo sapiens	DPYSL3	DPYL3_HUMAN
P36873	8.05	4	323	36.9597	6.53662	161.067	Serine/threonine-protein phosphatase PP1-gamma catalytic subunit	Homo sapiens	PPP1CC	PP1G_HUMAN
P60660	23.18	4	151	16.9191	4.65283	158.677	Myosin light polypeptide 6	Homo sapiens	MYL6	MYL6_HUMAN
Q7M2W6	18.29	3	175	20.1164	7.32764	158.014	Alpha-crystallin B chain	Sus scrofa	CRYAB	CRYAB_PIG
P00889	6.9	3	464	51.5964	8.06006	156.402	Citrate synthase, mitochondrial	Sus scrofa	CS	CISY_PIG
P00346	13.02	3	338	35.5717	8.67529	156.167	Malate dehydrogenase, mitochondrial	Sus scrofa	MDH2	MDHM_PIG
Q01105	12.07	5	290	33.4687	4.32275	155.179	Protein SET	Homo sapiens	SET	SET_HUMAN
P63241	17.53	4	154	16.8214	5.23682	153.861	Eukaryotic translation initiation factor 5A-1	Homo sapiens	EIF5A	IF5A1_HUMAN
Q9NZ45	13.89	3	108	12.1912	9.08545	151.34	CDGSH iron-sulfur domain-containing protein 1	Homo sapiens	CISD1	CISD1_HUMAN
Q13492	1.84	3	652	70.71	7.89893	150.465	Phosphatidylinositol-binding clathrin assembly protein	Homo sapiens	PICALM	PICAL_HUMAN
P60983	30.99	3	142	16.7025	5.2876	148.47	Glia maturation factor beta	Homo sapiens	GMFB	GMFB_HUMAN
P40227	8.1	5	531	57.9876	6.68311	148.357	T-complex protein 1 subunit zeta	Homo sapiens	CCT6A	TCPZ_HUMAN
P62851	16	5	125	13.7337	10.1108	146.531	40S ribosomal protein S25	Homo sapiens	RPS25	RS25_HUMAN
P55072	3.6	3	806	89.2657	5.26221	144.409	Transitional endoplasmic reticulum ATPase	Homo sapiens	VCP	TERA_HUMAN
Q96KK5	21.88	3	128	13.8978	10.8872	142.833	Histone H2A type 1-H	Homo sapiens	HIST1H2AH	H2A1H_HUMAN
P24666	20.25	3	158	18.0308	6.7417	142.823	Low molecular weight phosphotyrosine protein phosphatase	Homo sapiens	ACP1	PPAC_HUMAN
Q9HAV4	1.66	4	1204	136.222	5.79541	141.847	Exportin-5	Homo sapiens	XPO5	XPO5_HUMAN
P53999	23.62	4	127	14.3864	9.59814	140.309	Activated RNA polymerase II transcriptional coactivator p15	Homo sapiens	SUB1	TCP4_HUMAN
Q9UI15	14.57	3	199	22.4581	7.32764	137.629	Transgelin-3	Homo sapiens	TAGLN3	TAGL3_HUMAN
Q29290	12.24	2	98	11.1236	6.29053	137.49	Cystatin-B	Sus scrofa	CSTB	CYTB_PIG
Q3I5G7	17.86	3	140	14.5112	4.65283	137.12	Alpha-synuclein	Sus scrofa	SNCA	SYUA_PIG
P11216	2.73	3	843	96.6345	6.85889	135.658	Glycogen phosphorylase, brain form	Homo sapiens	PYGB	PYGB_HUMAN
P62318	20.63	4	126	13.9073	10.3159	132.955	Small nuclear ribonucleoprotein Sm D3	Homo sapiens	SNRPD3	SMD3_HUMAN
P79382	26.45	3	155	17.6382	9.65674	132.36	Microsomal glutathione S-transferase 1	Sus scrofa	MGST1	MGST1_PIG
Q15819	6.9	2	145	16.3522	8.08936	131.769	Ubiquitin-conjugating enzyme E2 variant 2	Homo sapiens	UBE2V2	UB2V2_HUMAN
P54612	8.49	3	589	65.2809	5.10986	131.287	Serine/threonine-protein phosphatase 2A 65 kDa regulatory subunit A alpha isoform	Sus scrofa	PPP2R1A	2AAA_PIG
Q99880	19.05	3	126	13.9436	10.3159	131.135	Histone H2B type 1-L	Homo sapiens	HIST1H2BL	H2B1L_HUMAN
P11177	4.46	2	359	39.208	6.65381	130.234	Pyruvate dehydrogenase E1 component subunit beta, mitochondrial	Homo sapiens	PDHB	ODPB_HUMAN
P14332	5.6	2	250	27.7882	9.1001	129.22	6-phosphogluconate dehydrogenase, decarboxylating (Fragment)	Sus scrofa	PGD	6PGD_PIG
Q14103	3.94	2	355	38.4103	7.81104	127.471	Heterogeneous nuclear ribonucleoprotein D0	Homo sapiens	HNRNPD	HNRPD_HUMAN
P07814	2.58	3	1512	170.483	7.32764	127.198	Bifunctional glutamate/proline--tRNA ligase	Homo sapiens	EPRS	SYEP_HUMAN
P30048	12.89	3	256	27.6752	7.78174	126.355	Thioredoxin-dependent peroxide reductase, mitochondrial	Homo sapiens	PRDX3	PRDX3_HUMAN
Q16799	1.55	2	776	83.566	4.69092	125.997	Reticulon-1	Homo sapiens	RTN1	RTN1_HUMAN
P60891	4.72	3	318	34.8119	6.97607	125.26	Ribose-phosphate pyrophosphokinase 1	Homo sapiens	PRPS1	PRPS1_HUMAN
Q35915	6.19	3	226	25.0227	9.99365	123.67	ATP synthase subunit a	Sus scrofa	MT-ATP6	ATP6_PIG
P80229	4.5	2	378	42.486	6.37939	123.57	Leukocyte elastase inhibitor	Sus scrofa	SERPINB1	ILEU_PIG
P61604	25.49	2	102	10.9249	8.92432	122.454	10 kDa heat shock protein, mitochondrial	Homo sapiens	HSPE1	CH10_HUMAN
Q9GKE8	4.62	2	303	33.2309	8.04541	121.824	Leukocyte surface antigen CD47	Sus scrofa	CD47	CD47_PIG
Q16795	5.04	2	377	42.4826	9.80322	120.654	NADH dehydrogenase [ubiquinone] 1 alpha subcomplex subunit 9, mitochondrial	Homo sapiens	NDUFA9	NDUA9_HUMAN
P36968	12.69	3	197	22.323	8.36768	120.31	Phospholipid hydroperoxide glutathione peroxidase, mitochondrial	Sus scrofa	GPX4	GPX4_PIG
P48643	4.99	3	541	59.6328	5.65576	119.709	T-complex protein 1 subunit epsilon	Homo sapiens	CCT5	TCPE_HUMAN
Q32P51	9.69	2	320	34.2043	8.99756	119.437	Heterogeneous nuclear ribonucleoprotein A1-like 2	Homo sapiens	HNRNPA1L2	RA1L2_HUMAN
Q95339	14.77	2	88	10.3045	9.94971	119.292	ATP synthase subunit f, mitochondrial	Sus scrofa	ATP5J2	ATPK_PIG
O43426	1.59	3	1573	172.995	7.41553	119.21	Synaptojanin-1	Homo sapiens	SYNJ1	SYNJ1_HUMAN
P62269	15.13	2	152	17.7079	10.9897	118.611	40S ribosomal protein S18	Homo sapiens	RPS18	RS18_HUMAN
O00154	7.11	2	380	41.7693	8.54346	118.61	Cytosolic acyl coenzyme A thioester hydrolase	Homo sapiens	ACOT7	BACH_HUMAN
P63098	16.47	2	170	19.2876	4.80518	117.951	Calcineurin subunit B type 1	Homo sapiens	PPP3R1	CANB1_HUMAN
P16949	8.72	1	149	17.292	5.97314	117.389	Stathmin	Homo sapiens	STMN1	STMN1_HUMAN
P58546	14.41	3	118	12.8866	5.51611	117.165	Myotrophin	Homo sapiens	MTPN	MTPN_HUMAN
P62316	7.63	2	118	13.5182	9.90576	116.143	Small nuclear ribonucleoprotein Sm D2	Homo sapiens	SNRPD2	SMD2_HUMAN
Q9MYT8	33.8	4	71	8.22649	9.30518	115.873	ATP synthase subunit e, mitochondrial	Sus scrofa	ATP5I	ATP5I_PIG
Q9Y4I1	0.92	1	1855	215.269	8.48486	115.721	Unconventional myosin-Va	Homo sapiens	MYO5A	MYO5A_HUMAN
O43242	2.81	2	534	60.9395	8.44092	115.713	26S proteasome non-ATPase regulatory subunit 3	Homo sapiens	PSMD3	PSMD3_HUMAN
Q13228	5.51	2	472	52.3576	6.3667	115.445	Selenium-binding protein 1	Homo sapiens	SELENBP1	SBP1_HUMAN
Q9H299	16.13	1	93	10.4313	4.93213	114.96	SH3 domain-binding glutamic acid-rich-like protein 3	Homo sapiens	SH3BGRL3	SH3L3_HUMAN
Q29308	16.18	2	136	15.0849	10.1987	114.341	40S ribosomal protein S19 (Fragment)	Sus scrofa	RPS19	RS19_PIG
P07910	7.52	2	306	33.6495	5.08447	114.182	Heterogeneous nuclear ribonucleoproteins C1/C2	Homo sapiens	HNRNPC	HNRPC_HUMAN
Q15293	3.93	2	331	38.8662	4.99561	113.74	Reticulocalbin-1	Homo sapiens	RCN1	RCN1_HUMAN
O62680	8.94	2	123	13.7807	7.94287	113.544	CD59 glycoprotein	Sus scrofa	CD59	CD59_PIG
Q13526	9.2	1	163	18.232	8.82178	113.21	Peptidyl-prolyl cis-trans isomerase NIMA-interacting 1	Homo sapiens	PIN1	PIN1_HUMAN
P79403	2.75	2	944	106.594	6.02393	112.648	Neutral alpha-glucosidase AB	Sus scrofa	GANAB	GANAB_PIG
P00568	10.82	2	194	21.6213	8.63135	112.6	Adenylate kinase isoenzyme 1	Homo sapiens	AK1	KAD1_HUMAN
P12814	2.47	2	892	102.993	5.41455	109.294	Alpha-actinin-1	Homo sapiens	ACTN1	ACTN1_HUMAN
P60520	9.4	1	117	13.6581	8.104	108.813	Gamma-aminobutyric acid receptor-associated protein-like 2	Homo sapiens	GABARAPL2	GBRL2_HUMAN
P50390	25.33	3	150	16.0713	6.771	107.545	Transthyretin	Sus scrofa	TTR	TTHY_PIG
O60739	26.55	2	113	12.8157	7.37158	106.3	Eukaryotic translation initiation factor 1b	Homo sapiens	EIF1B	EIF1B_HUMAN
P49327	1	2	2511	273.254	6.44287	105.331	Fatty acid synthase	Homo sapiens	FASN	FAS_HUMAN
P06737	4.49	3	847	97.087	7.1665	104.416	Glycogen phosphorylase, liver form	Homo sapiens	PYGL	PYGL_HUMAN
P20839	6.03	3	514	55.3705	6.90283	104.134	Inosine-5'-monophosphate dehydrogenase 1	Homo sapiens	IMPDH1	IMDH1_HUMAN
Q15555	3.67	2	327	37.0082	5.56689	103.519	Microtubule-associated protein RP/EB family member 2	Homo sapiens	MAPRE2	MARE2_HUMAN
P50584	14.97	2	147	16.8246	6.0874	103.319	Bis(5'-nucleosyl)-tetraphosphatase [asymmetrical]	Sus scrofa	NUDT2	AP4A_PIG
O76070	12.6	1	127	13.3228	4.85596	102.389	Gamma-synuclein	Homo sapiens	SNCG	SYUG_HUMAN
Q35914	38.81	3	67	7.94217	9.18799	101.818	ATP synthase protein 8	Sus scrofa	MT-ATP8	ATP8_PIG
P67812	9.5	2	179	20.6121	9.48096	101.316	Signal peptidase complex catalytic subunit SEC11A	Homo sapiens	SEC11A	SC11A_HUMAN
P25398	6.82	1	132	14.5055	7.21045	100.468	40S ribosomal protein S12	Homo sapiens	RPS12	RS12_HUMAN
P14927	28.83	3	111	13.522	8.77783	99.95	Cytochrome b-c1 complex subunit 7	Homo sapiens	UQCRB	QCR7_HUMAN
Q9UMY4	12.21	2	172	19.7181	7.86963	99.392	Sorting nexin-12	Homo sapiens	SNX12	SNX12_HUMAN
P59083	41.51	2	53	5.74665	4.28467	98.62	14 kDa phosphohistidine phosphatase (Fragments)	Sus scrofa	PHPT1	PHP14_PIG
O75874	4.11	1	414	46.6295	7.00537	98.56	Isocitrate dehydrogenase [NADP] cytoplasmic	Homo sapiens	IDH1	IDHC_HUMAN
P63010	2.88	2	937	104.486	5.37646	96.5738	AP-2 complex subunit beta	Homo sapiens	AP2B1	AP2B1_HUMAN
Q2YGT9	5.28	2	284	32.1704	10.7261	95.9311	60S ribosomal protein L6	Sus scrofa	RPL6	RL6_PIG
P00172	18.66	2	134	15.3006	5.16064	95.76	Cytochrome b5	Sus scrofa	CYB5A	CYB5_PIG
Q9BPX5	16.34	2	153	16.9308	6.59521	94.2829	Actin-related protein 2/3 complex subunit 5-like protein	Homo sapiens	ARPC5L	ARP5L_HUMAN
F1RKQ4	7.08	3	579	59.1971	7.00537	94.2224	Bifunctional ATP-dependent dihydroxyacetone kinase/FAD-AMP lyase (cyclizing)	Sus scrofa	TKFC	TKFC_PIG
P02794	6.01	1	183	21.2123	5.5542	93.6759	Ferritin heavy chain	Homo sapiens	FTH1	FRIH_HUMAN
Q15366	7.95	3	365	38.5556	6.78564	93.6587	Poly(rC)-binding protein 2	Homo sapiens	PCBP2	PCBP2_HUMAN
P61956	12.63	2	95	10.8644	5.50342	92.88	Small ubiquitin-related modifier 2	Homo sapiens	SUMO2	SUMO2_HUMAN
O75368	20.18	2	114	12.7664	5.24951	92.7874	SH3 domain-binding glutamic acid-rich-like protein	Homo sapiens	SH3BGRL	SH3L1_HUMAN
Q9Y3D6	7.89	1	152	16.927	8.79248	92.0755	Mitochondrial fission 1 protein	Homo sapiens	FIS1	FIS1_HUMAN
Q9UI12	3.31	2	483	55.8471	6.48096	92.0633	V-type proton ATPase subunit H	Homo sapiens	ATP6V1H	VATH_HUMAN
P07864	6.33	3	332	36.2882	7.45947	91.4439	L-lactate dehydrogenase C chain	Homo sapiens	LDHC	LDHC_HUMAN
Q15084	3.18	1	440	48.0913	5.08447	91.28	Protein disulfide-isomerase A6	Homo sapiens	PDIA6	PDIA6_HUMAN
Q9BZZ5	3.44	1	524	58.9679	7.34229	90.95	Apoptosis inhibitor 5	Homo sapiens	API5	API5_HUMAN
Q9TV69	8.06	2	335	36.5037	6.771	90.5503	Trans-1,2-dihydrobenzene-1,2-diol dehydrogenase	Sus scrofa	DHDH	DHDH_PIG
Q15165	4.52	1	354	39.3723	5.60498	90.1321	Serum paraoxonase/arylesterase 2	Homo sapiens	PON2	PON2_HUMAN
P08134	11.92	2	193	21.9923	6.58057	89.5698	Rho-related GTP-binding protein RhoC	Homo sapiens	RHOC	RHOC_HUMAN
P31943	7.57	2	449	49.1984	6.30322	88.9128	Heterogeneous nuclear ribonucleoprotein H	Homo sapiens	HNRNPH1	HNRH1_HUMAN
P14415	4.14	1	290	33.3454	8.30908	88.58	Sodium/potassium-transporting ATPase subunit beta-2	Homo sapiens	ATP1B2	AT1B2_HUMAN
Q02790	3.05	1	459	51.7721	5.42725	88.01	Peptidyl-prolyl cis-trans isomerase FKBP4	Homo sapiens	FKBP4	FKBP4_HUMAN
Q7L0J3	4.31	2	742	82.6419	5.56689	87.7614	Synaptic vesicle glycoprotein 2A	Homo sapiens	SV2A	SV2A_HUMAN
Q14152	1.95	2	1382	166.468	6.78564	87.7055	Eukaryotic translation initiation factor 3 subunit A	Homo sapiens	EIF3A	EIF3A_HUMAN
P21333	1.21	2	2647	280.564	6.06201	87.2826	Filamin-A	Homo sapiens	FLNA	FLNA_HUMAN
Q96IU4	4.76	2	210	22.3316	6.40479	87.2357	Abhydrolase domain-containing protein 14B	Homo sapiens	ABHD14B	ABHEB_HUMAN
Q9Y4G6	0.94	2	2542	271.443	5.56689	86.3335	Talin-2	Homo sapiens	TLN2	TLN2_HUMAN
P04179	6.31	1	222	24.7066	8.25049	85.72	Superoxide dismutase [Mn], mitochondrial	Homo sapiens	SOD2	SODM_HUMAN
Q15365	3.65	1	356	37.4739	7.09326	84.6947	Poly(rC)-binding protein 1	Homo sapiens	PCBP1	PCBP1_HUMAN
P33176	3.84	3	963	109.617	6.50732	84.4635	Kinesin-1 heavy chain	Homo sapiens	KIF5B	KINH_HUMAN
O43924	8	1	150	17.4089	5.66846	83.6525	Retinal rod rhodopsin-sensitive cGMP 3',5'-cyclic phosphodiesterase subunit delta	Homo sapiens	PDE6D	PDE6D_HUMAN
P51991	8.2	3	378	39.5706	9.01221	83.6135	Heterogeneous nuclear ribonucleoprotein A3	Homo sapiens	HNRNPA3	ROA3_HUMAN
P51858	7.08	1	240	26.7719	4.729	83.142	Hepatoma-derived growth factor	Homo sapiens	HDGF	HDGF_HUMAN
P52758	15.33	2	137	14.4846	8.67529	82.7091	Ribonuclease UK114	Homo sapiens	RIDA	RIDA_HUMAN
Q92522	10.33	2	213	22.4735	10.7554	82.6342	Histone H1x	Homo sapiens	H1FX	H1X_HUMAN
Q7PCJ9	15.29	2	170	19.1587	5.43994	82.607	Diamine acetyltransferase 2	Sus scrofa	SAT2	SAT2_PIG
P61081	8.74	1	183	20.8866	7.69385	82.42	NEDD8-conjugating enzyme Ubc12	Homo sapiens	UBE2M	UBC12_HUMAN
P62279	11.21	1	107	12.0268	10.5796	81.8507	40S ribosomal protein S13 (Fragment)	Sus scrofa	RPS13	RS13_PIG
P28491	2.88	1	417	48.258	4.4624	81.7262	Calreticulin	Sus scrofa	CALR	CALR_PIG
P46940	1.09	1	1657	189.134	6.48096	81.68	Ras GTPase-activating-like protein IQGAP1	Homo sapiens	IQGAP1	IQGA1_HUMAN
Q00577	2.8	2	322	34.8894	6.44287	81.49	Transcriptional activator protein Pur-alpha	Homo sapiens	PURA	PURA_HUMAN
P27695	5.35	1	318	35.5322	8.11865	81.44	DNA-(apurinic or apyrimidinic site) lyase	Homo sapiens	APEX1	APEX1_HUMAN
Q9BY50	5.21	1	192	21.5285	9.20264	81.33	Signal peptidase complex catalytic subunit SEC11C	Homo sapiens	SEC11C	SC11C_HUMAN
Q8WUM4	1.96	1	868	95.9631	6.52197	81.29	Programmed cell death 6-interacting protein	Homo sapiens	PDCD6IP	PDC6I_HUMAN
Q9H492	11.57	1	121	14.2634	8.67529	80.9749	Microtubule-associated proteins 1A/1B light chain 3A	Homo sapiens	MAP1LC3A	MLP3A_HUMAN
P60981	16.36	2	165	18.4935	7.85498	80.4985	Destrin	Homo sapiens	DSTN	DEST_HUMAN
P84090	10.58	1	104	12.251	5.92236	80.4883	Enhancer of rudimentary homolog	Homo sapiens	ERH	ERH_HUMAN
P09455	13.33	2	135	15.8399	5.10986	80.1615	Retinol-binding protein 1	Homo sapiens	RBP1	RET1_HUMAN
P62805	17.48	2	103	11.3604	11.356	80.0574	Histone H4	Homo sapiens	HIST1H4A	H4_HUMAN
P55786	1.31	1	919	103.211	5.71924	80.0457	Puromycin-sensitive aminopeptidase	Homo sapiens	NPEPPS	PSA_HUMAN
O60493	12.96	2	162	18.7508	8.66064	79.4857	Sorting nexin-3	Homo sapiens	SNX3	SNX3_HUMAN
P28768	15.28	2	144	15.629	6.88818	79.4672	Superoxide dismutase [Mn], mitochondrial (Fragment)	Sus scrofa	SOD2	SODM_PIG
Q9NYU2	1.67	2	1555	177.078	5.63037	79.2611	UDP-glucose:glycoprotein glucosyltransferase 1	Homo sapiens	UGGT1	UGGG1_HUMAN
P11498	1.53	1	1178	129.551	6.84424	78.64	Pyruvate carboxylase, mitochondrial	Homo sapiens	PC	PYC_HUMAN
Q9Y617	5.41	2	370	40.3968	7.66455	78.4136	Phosphoserine aminotransferase	Homo sapiens	PSAT1	SERC_HUMAN
Q01484	0.63	2	3957	433.448	5.13525	78.3666	Ankyrin-2	Homo sapiens	ANK2	ANK2_HUMAN
Q15382	9.24	2	184	20.4845	5.92236	78.2729	GTP-binding protein Rheb	Homo sapiens	RHEB	RHEB_HUMAN
P05230	7.74	1	155	17.4487	7.02002	77.8588	Heparin-binding growth factor 1	Homo sapiens	FGF1	FGF1_HUMAN
Q9GZQ8	11.2	1	125	14.6787	8.93896	77.5235	Microtubule-associated proteins 1A/1B light chain 3B	Homo sapiens	MAP1LC3B	MLP3B_HUMAN
Q8NHW5	3.79	1	317	34.3427	5.5542	77.32	60S acidic ribosomal protein P0-like	Homo sapiens	RPLP0P6	RLA0L_HUMAN
Q7L266	4.87	1	308	32.0342	6.23975	77.14	L-asparaginase	Homo sapiens	ASRGL1	ASGL1_HUMAN
P46782	7.35	1	204	22.8621	9.71533	77.13	40S ribosomal protein S5	Homo sapiens	RPS5	RS5_HUMAN
P62333	3.6	2	389	44.1451	7.48877	76.67	26S protease regulatory subunit 10B	Homo sapiens	PSMC6	PRS10_HUMAN
Q02218	1.37	1	1023	115.861	6.85889	76.502	2-oxoglutarate dehydrogenase, mitochondrial	Homo sapiens	OGDH	ODO1_HUMAN
P67985	18.75	2	128	14.7498	9.18799	76.43	60S ribosomal protein L22	Sus scrofa	RPL22	RL22_PIG
P62857	17.39	2	69	7.8362	10.6968	76.3574	40S ribosomal protein S28	Homo sapiens	RPS28	RS28_HUMAN
Q29026	13.57	1	140	13.9593	9.0415	76.23	Cell cycle exit and neuronal differentiation protein 1	Sus scrofa	CEND1	CEND_PIG
P61326	14.38	2	146	17.1528	6.11279	75.8402	Protein mago nashi homolog	Homo sapiens	MAGOH	MGN_HUMAN
Q9HCJ6	3.1	2	419	45.8701	5.05908	75.3824	Synaptic vesicle membrane protein VAT-1 homolog-like	Homo sapiens	VAT1L	VAT1L_HUMAN
O14735	6.1	1	213	23.5231	8.03076	75.11	CDP-diacylglycerol--inositol 3-phosphatidyltransferase	Homo sapiens	CDIPT	CDIPT_HUMAN
P28074	11.03	2	263	28.4622	6.91748	74.8814	Proteasome subunit beta type-5	Homo sapiens	PSMB5	PSB5_HUMAN
P14136	2.31	1	432	49.8496	5.51611	74.1	Glial fibrillary acidic protein	Homo sapiens	GFAP	GFAP_HUMAN
O15145	7.3	2	178	20.5334	8.5874	73.894	Actin-related protein 2/3 complex subunit 3	Homo sapiens	ARPC3	ARPC3_HUMAN
Q5S3G4	9.3	2	129	13.774	8.51416	73.6869	Cytochrome c oxidase subunit 5B, mitochondrial	Sus scrofa	COX5B	COX5B_PIG
P37108	10.29	1	136	14.5608	10.0376	73.67	Signal recognition particle 14 kDa protein	Homo sapiens	SRP14	SRP14_HUMAN
P12026	39.08	2	87	9.89008	8.27979	73.2389	Acyl-CoA-binding protein	Sus scrofa	DBI	ACBP_PIG
Q9NR45	3.9	1	359	40.2815	6.7417	72.31	Sialic acid synthase	Homo sapiens	NANS	SIAS_HUMAN
P53680	10.56	1	142	17.0067	6.17627	71.3794	AP-2 complex subunit sigma	Homo sapiens	AP2S1	AP2S1_HUMAN
P62266	7.69	1	143	15.7977	10.4917	71.2476	40S ribosomal protein S23	Homo sapiens	RPS23	RS23_HUMAN
P84103	8.54	1	164	19.3179	11.6489	71.2183	Serine/arginine-rich splicing factor 3	Homo sapiens	SRSF3	SRSF3_HUMAN
Q29090	3.29	1	426	49.5825	6.20166	71.08	Serine/threonine-protein phosphatase 2A 55 kDa regulatory subunit B alpha isoform (Fragment)	Sus scrofa	PPP2R2A	2ABA_PIG
P60866	10.08	1	119	13.3643	9.93506	70.9295	40S ribosomal protein S20	Homo sapiens	RPS20	RS20_HUMAN
Q15019	4.43	1	361	41.4613	6.59521	70.8958	Septin-2	Homo sapiens	2002-09-01	SEPT2_HUMAN
P05027	3.63	1	303	35.1358	8.52881	70.7389	Sodium/potassium-transporting ATPase subunit beta-1	Sus scrofa	ATP1B1	AT1B1_PIG
P50395	2.47	1	445	50.6309	6.46826	70.4799	Rab GDP dissociation inhibitor beta	Homo sapiens	GDI2	GDIB_HUMAN
Q9Y3B4	11.2	1	125	14.5756	9.37842	70.47	Pre-mRNA branch site protein p14	Homo sapiens	SF3B6	SF3B6_HUMAN
P54709	5.02	2	279	31.4921	8.35303	70.1525	Sodium/potassium-transporting ATPase subunit beta-3	Homo sapiens	ATP1B3	AT1B3_HUMAN
P17612	3.42	1	351	40.564	8.79248	70.0892	cAMP-dependent protein kinase catalytic subunit alpha	Homo sapiens	PRKACA	KAPCA_HUMAN
Q9Y5L4	14.74	1	95	10.493	8.17725	69.86	Mitochondrial import inner membrane translocase subunit Tim13	Homo sapiens	TIMM13	TIM13_HUMAN
Q9H2H8	8.07	1	161	18.1429	6.78564	69.74	Peptidyl-prolyl cis-trans isomerase-like 3	Homo sapiens	PPIL3	PPIL3_HUMAN
O14737	10.4	1	125	14.2763	6.03662	69.63	Programmed cell death protein 5	Homo sapiens	PDCD5	PDCD5_HUMAN
P20962	10.78	1	102	11.5232	4.15771	69.6261	Parathymosin	Homo sapiens	PTMS	PTMS_HUMAN
Q9Y3E1	8.37	1	203	22.606	7.98682	69.3896	Hepatoma-derived growth factor-related protein 3	Homo sapiens	HDGFL3	HDGR3_HUMAN
P19133	20.51	1	78	8.77857	6.25244	69.2267	Ferritin light chain (Fragment)	Sus scrofa	FTL	FRIL_PIG
Q86UP2	0.88	1	1357	156.179	5.64307	69.1179	Kinectin	Homo sapiens	KTN1	KTN1_HUMAN
Q9TUI8	2.76	1	579	62.816	7.62061	68.39	Fatty-acid amide hydrolase 1	Sus scrofa	FAAH	FAAH1_PIG
Q6P2Q9	0.69	2	2335	273.427	8.83643	68.3113	Pre-mRNA-processing-splicing factor 8	Homo sapiens	PRPF8	PRP8_HUMAN
Q99962	4.55	1	352	39.9371	5.45264	68.3025	Endophilin-A1	Homo sapiens	SH3GL2	SH3G2_HUMAN
P63208	7.36	1	163	18.6462	4.53857	68.29	S-phase kinase-associated protein 1	Homo sapiens	SKP1	SKP1_HUMAN
P10155	2.42	1	538	60.6312	8.03076	67.98	60 kDa SS-A/Ro ribonucleoprotein	Homo sapiens	TROVE2	RO60_HUMAN
Q9GL01	1.91	1	629	69.2312	5.94775	67.95	Dolichyl-diphosphooligosaccharide--protein glycosyltransferase subunit 2	Sus scrofa	RPN2	RPN2_PIG
O60763	1.25	1	962	107.828	4.90674	67.49	General vesicular transport factor p115	Homo sapiens	USO1	USO1_HUMAN
O43865	3.77	2	530	58.9134	6.88818	67.46	Putative adenosylhomocysteinase 2	Homo sapiens	AHCYL1	SAHH2_HUMAN
A1XQR7	7.63	1	118	13.3139	9.17334	67.4162	Protein QIL1	Sus scrofa	MIC13	MIC13_PIG
Q13162	4.06	1	271	30.5208	6.29053	67.2988	Peroxiredoxin-4	Homo sapiens	PRDX4	PRDX4_HUMAN
P53621	1.14	1	1224	138.258	7.66455	66.3297	Coatomer subunit alpha	Homo sapiens	COPA	COPA_HUMAN
O95757	1.79	1	839	94.4525	5.88428	65.98	Heat shock 70 kDa protein 4L	Homo sapiens	HSPA4L	HS74L_HUMAN
Q99729	2.41	1	332	36.2024	8.20654	65.9454	Heterogeneous nuclear ribonucleoprotein A/B	Homo sapiens	HNRNPAB	ROAA_HUMAN
P07954	2.94	1	510	54.6022	8.76318	65.45	Fumarate hydratase, mitochondrial	Homo sapiens	FH	FUMH_HUMAN
O95292	4.94	1	243	27.2111	7.29834	65.3	Vesicle-associated membrane protein-associated protein B/C	Homo sapiens	VAPB	VAPB_HUMAN
P20472	11.82	1	110	12.051	5.18604	65.11	Parvalbumin alpha	Homo sapiens	PVALB	PRVA_HUMAN
P56471	22.22	1	90	9.68479	4.76709	64.86	Isocitrate dehydrogenase [NAD] subunit alpha, mitochondrial (Fragments)	Sus scrofa	IDH3A	IDH3A_PIG
Q14974	3.54	2	876	97.108	4.77979	64.6006	Importin subunit beta-1	Homo sapiens	KPNB1	IMB1_HUMAN
P51571	6.36	1	173	18.9866	6.15088	64.59	Translocon-associated protein subunit delta	Homo sapiens	SSR4	SSRD_HUMAN
Q5SQH8	2.54	1	315	35.7715	8.77783	64.33	Uncharacterized protein C6orf136	Homo sapiens	C6orf136	CF136_HUMAN
P59998	11.9	2	168	19.6543	8.42627	64.2764	Actin-related protein 2/3 complex subunit 4	Homo sapiens	ARPC4	ARPC4_HUMAN
P05387	11.3	1	115	11.6578	4.53857	63.3589	60S acidic ribosomal protein P2	Homo sapiens	RPLP2	RLA2_HUMAN
P31040	2.11	1	664	72.6453	7.38623	62.83	Succinate dehydrogenase [ubiquinone] flavoprotein subunit, mitochondrial	Homo sapiens	SDHA	SDHA_HUMAN
Q15121	10.77	1	130	15.0308	5.021	62.5453	Astrocytic phosphoprotein PEA-15	Homo sapiens	PEA15	PEA15_HUMAN
Q03395	3.7	1	351	37.1814	6.04932	61.86	Rod outer segment membrane protein 1	Homo sapiens	ROM1	ROM1_HUMAN
P59768	39.44	2	71	7.84503	7.98682	61.4627	Guanine nucleotide-binding protein G(I)/G(S)/G(O) subunit gamma-2	Homo sapiens	GNG2	GBG2_HUMAN
P43243	1.65	1	847	94.5648	6.25244	61.24	Matrin-3	Homo sapiens	MATR3	MATR3_HUMAN
P06748	4.42	1	294	32.5548	4.77979	61.19	Nucleophosmin	Homo sapiens	NPM1	NPM_HUMAN
Q9BZV3	0.89	1	1241	138.534	4.61475	61.1	Interphotoreceptor matrix proteoglycan 2	Homo sapiens	IMPG2	IMPG2_HUMAN
P49721	5.47	1	201	22.8217	7.02002	61.0567	Proteasome subunit beta type-2	Homo sapiens	PSMB2	PSB2_HUMAN
Q29561	4.08	1	196	22.2653	6.29053	60.9434	UMP-CMP kinase	Sus scrofa	CMPK1	KCY_PIG
Q16658	2.64	1	493	54.4961	7.23975	60.8569	Fascin	Homo sapiens	FSCN1	FSCN1_HUMAN
Q9C0K3	5.24	1	210	23.6971	5.57959	60.6568	Actin-related protein 3C	Homo sapiens	ACTR3C	ARP3C_HUMAN
Q96DH6	4.57	1	328	35.1741	8.48486	60.5	RNA-binding protein Musashi homolog 2	Homo sapiens	MSI2	MSI2H_HUMAN
P60953	6.81	1	191	21.245	6.55127	60.4258	Cell division control protein 42 homolog	Homo sapiens	CDC42	CDC42_HUMAN
O75608	6.09	1	230	24.6535	6.771	60.2	Acyl-protein thioesterase 1	Homo sapiens	LYPLA1	LYPA1_HUMAN
P30049	5.36	1	168	17.4792	5.49072	60.01	ATP synthase subunit delta, mitochondrial	Homo sapiens	ATP5D	ATPD_HUMAN
O75947	5.59	1	161	18.4795	5.30029	59.9855	ATP synthase subunit d, mitochondrial	Homo sapiens	ATP5H	ATP5H_HUMAN
Q99873	3.32	1	361	41.4885	5.42725	59.4302	Protein arginine N-methyltransferase 1	Homo sapiens	PRMT1	ANM1_HUMAN
P35637	1.71	1	526	53.3938	9.36377	59.1362	RNA-binding protein FUS	Homo sapiens	FUS	FUS_HUMAN
P07311	10.1	1	99	11.2539	9.30518	58.9391	Acylphosphatase-1	Homo sapiens	ACYP1	ACYP1_HUMAN
P14866	2.21	1	589	64.0924	8.22119	58.8	Heterogeneous nuclear ribonucleoprotein L	Homo sapiens	HNRNPL	HNRPL_HUMAN
P21796	3.53	1	283	30.7536	8.54346	58.68	Voltage-dependent anion-selective channel protein 1	Homo sapiens	VDAC1	VDAC1_HUMAN
Q14168	2.08	1	576	64.5403	6.771	58.61	MAGUK p55 subfamily member 2	Homo sapiens	MPP2	MPP2_HUMAN
O94973	1.92	1	939	103.895	6.96143	58.51	AP-2 complex subunit alpha-2	Homo sapiens	AP2A2	AP2A2_HUMAN
P62888	13.91	1	115	12.7757	9.62744	58.41	60S ribosomal protein L30	Homo sapiens	RPL30	RL30_HUMAN
P0DMP2	2.62	1	458	53.3718	6.85889	58.23	SLIT-ROBO Rho GTPase-activating protein 2B	Homo sapiens	SRGAP2B	SRG2B_HUMAN
P49189	3.04	1	494	53.767	5.87158	58.18	4-trimethylaminobutyraldehyde dehydrogenase	Homo sapiens	ALDH9A1	AL9A1_HUMAN
P46783	5.45	1	165	18.8859	10.1548	57.5323	40S ribosomal protein S10	Homo sapiens	RPS10	RS10_HUMAN
Q9NVQ4	9.5	1	179	20.2022	5.8335	56.84	Fas apoptotic inhibitory molecule 1	Homo sapiens	FAIM	FAIM1_HUMAN
O60831	6.18	1	178	19.2455	9.18799	56.79	PRA1 family protein 2	Homo sapiens	PRAF2	PRAF2_HUMAN
P62899	11.2	1	125	14.4539	10.5356	56.7501	60S ribosomal protein L31	Homo sapiens	RPL31	RL31_HUMAN
P61601	4.15	1	193	22.2309	5.35107	56.4737	Neurocalcin-delta	Homo sapiens	NCALD	NCALD_HUMAN
Q9Y6M7	0.91	1	1214	135.957	6.7124	56.3	Sodium bicarbonate cotransporter 3	Homo sapiens	SLC4A7	S4A7_HUMAN
O14880	9.21	1	152	16.5056	9.37842	56.18	Microsomal glutathione S-transferase 3	Homo sapiens	MGST3	MGST3_HUMAN
O95197	1.07	1	1032	112.541	4.95752	56.0515	Reticulon-3	Homo sapiens	RTN3	RTN3_HUMAN
Q9UHV9	7.79	1	154	16.6376	6.58057	56.04	Prefoldin subunit 2	Homo sapiens	PFDN2	PFD2_HUMAN
Q6IAA8	8.07	1	161	17.7338	5.14795	55.82	Ragulator complex protein LAMTOR1	Homo sapiens	LAMTOR1	LTOR1_HUMAN
P47985	4.74	1	274	29.6494	8.32373	55.38	Cytochrome b-c1 complex subunit Rieske, mitochondrial	Homo sapiens	UQCRFS1	UCRI_HUMAN
Q04760	4.35	1	184	20.7642	5.31299	55.25	Lactoylglutathione lyase	Homo sapiens	GLO1	LGUL_HUMAN
P62829	14.29	1	140	14.8561	10.5063	55.1567	60S ribosomal protein L23	Homo sapiens	RPL23	RL23_HUMAN
P49755	5.02	1	219	24.96	7.44482	54.99	Transmembrane emp24 domain-containing protein 10	Homo sapiens	TMED10	TMEDA_HUMAN
O43837	2.6	1	385	42.1566	8.45557	54.8355	Isocitrate dehydrogenase [NAD] subunit beta, mitochondrial	Homo sapiens	IDH3B	IDH3B_HUMAN
Q9UK22	4.05	1	296	33.3068	4.37354	54.7999	F-box only protein 2	Homo sapiens	FBXO2	FBX2_HUMAN
Q7Z3U7	0.47	1	1717	190.237	6.06201	54.7422	Protein MON2 homolog	Homo sapiens	MON2	MON2_HUMAN
Q16531	0.79	1	1140	126.887	5.26221	54.5706	DNA damage-binding protein 1	Homo sapiens	DDB1	DDB1_HUMAN
P53004	3.72	1	296	33.4073	6.44287	54.5071	Biliverdin reductase A	Homo sapiens	BLVRA	BIEA_HUMAN
P20674	4.67	1	150	16.7517	6.78564	54.4577	Cytochrome c oxidase subunit 5A, mitochondrial	Homo sapiens	COX5A	COX5A_HUMAN
O43181	8.57	1	175	20.0954	10.3013	54.37	NADH dehydrogenase [ubiquinone] iron-sulfur protein 4, mitochondrial	Homo sapiens	NDUFS4	NDUS4_HUMAN
O94760	3.51	1	285	31.1019	5.80811	53.97	N(G),N(G)-dimethylarginine dimethylaminohydrolase 1	Homo sapiens	DDAH1	DDAH1_HUMAN
O94856	1.04	1	1347	149.933	6.65381	53.88	Neurofascin	Homo sapiens	NFASC	NFASC_HUMAN
Q8SPJ9	12.5	1	80	9.00872	9.99365	53.5927	Cytochrome c oxidase subunit 7A1, mitochondrial	Sus scrofa	COX7A1	CX7A1_PIG
Q2XQV4	3.65	1	521	56.8851	6.87354	53.5038	Aldehyde dehydrogenase, mitochondrial	Sus scrofa	ALDH2	ALDH2_PIG
Q9Y570	2.33	1	386	42.2882	5.97314	53.43	Protein phosphatase methylesterase 1	Homo sapiens	PPME1	PPME1_HUMAN
O60888	7.82	1	179	19.1041	5.50342	53.335	Protein CutA	Homo sapiens	CUTA	CUTA_HUMAN
Q9BV23	3.86	1	337	38.3057	8.41162	53.29	Monoacylglycerol lipase ABHD6	Homo sapiens	ABHD6	ABHD6_HUMAN
Q9NRP0	8.05	1	149	16.8178	9.12939	53.05	Oligosaccharyltransferase complex subunit TC	Homo sapiens	OSTC	OSTC_HUMAN
Q9UL33	10	1	140	16.1349	6.771	52.96	Trafficking protein particle complex subunit 2-like protein	Homo sapiens	TRAPPC2L	TPC2L_HUMAN
O95168	8.53	1	129	15.1991	9.84717	52.75	NADH dehydrogenase [ubiquinone] 1 beta subcomplex subunit 4	Homo sapiens	NDUFB4	NDUB4_HUMAN
Q9Y6G9	3.63	1	523	56.544	6.41748	52.55	Cytoplasmic dynein 1 light intermediate chain 1	Homo sapiens	DYNC1LI1	DC1L1_HUMAN
P49591	1.56	1	514	58.7401	6.43018	52.4957	Seryl-tRNA synthetase, cytoplasmic	Homo sapiens	SARS	SYSC_HUMAN
P62341	6.67	1	195	22.3103	8.60205	52.36	Selenoprotein T	Homo sapiens	SELENOT	SELT_HUMAN
Q9UJC5	14.02	1	107	12.3182	6.7124	52.1411	SH3 domain-binding glutamic acid-rich-like protein 2	Homo sapiens	SH3BGRL2	SH3L2_HUMAN
P15145	1.66	1	963	108.763	5.31299	51.89	Aminopeptidase N	Sus scrofa	ANPEP	AMPN_PIG
P08247	3.19	1	313	33.8234	4.80518	51.8367	Synaptophysin	Homo sapiens	SYP	SYPH_HUMAN
P23526	2.78	1	432	47.6852	6.34131	51.74	Adenosylhomocysteinase	Homo sapiens	AHCY	SAHH_HUMAN
Q9UBQ0	5.49	1	182	20.4927	6.78564	51.63	Vacuolar protein sorting-associated protein 29	Homo sapiens	VPS29	VPS29_HUMAN
P23434	5.78	1	173	18.8726	4.88135	51.49	Glycine cleavage system H protein, mitochondrial	Homo sapiens	GCSH	GCSH_HUMAN
Q8N5K1	11.11	1	135	15.2685	9.61279	51.2953	CDGSH iron-sulfur domain-containing protein 2	Homo sapiens	CISD2	CISD2_HUMAN
Q9NQP4	8.96	1	134	15.3046	4.52588	50.89	Prefoldin subunit 4	Homo sapiens	PFDN4	PFD4_HUMAN
Q16518	2.06	1	533	60.9087	6.48096	50.73	Retinoid isomerohydrolase	Homo sapiens	RPE65	RPE65_HUMAN
P63162	3.33	2	240	24.598	11.1948	50.7	Small nuclear ribonucleoprotein-associated protein N	Homo sapiens	SNRPN	RSMN_HUMAN
Q52NJ3	5.56	1	198	22.3945	6.68311	50.65	GTP-binding protein SAR1a	Sus scrofa	SAR1A	SAR1A_PIG
Q9HCY8	14.42	1	104	11.6548	5.23682	50.46	Protein S100-A14	Homo sapiens	S100A14	S10AE_HUMAN
P52907	3.5	1	286	32.9023	5.69385	50.27	F-actin-capping protein subunit alpha-1	Homo sapiens	CAPZA1	CAZA1_HUMAN
P63000	5.21	1	192	21.4362	8.49951	50.26	Ras-related C3 botulinum toxin substrate 1	Homo sapiens	RAC1	RAC1_HUMAN
Q14011	8.14	1	172	18.6367	9.51025	50.23	Cold-inducible RNA-binding protein	Homo sapiens	CIRBP	CIRBP_HUMAN
P35913	1.17	1	854	98.272	5.23682	50.21	Rod cGMP-specific 3',5'-cyclic phosphodiesterase subunit beta	Homo sapiens	PDE6B	PDE6B_HUMAN
P56941	0.94	1	1277	141.87	5.42725	50.0715	Niemann-Pick C1 protein	Sus scrofa	NPC1	NPC1_PIG
Q99460	1.26	1	953	105.769	5.38916	49.5671	26S proteasome non-ATPase regulatory subunit 1	Homo sapiens	PSMD1	PSMD1_HUMAN
P20305	1.94	1	772	84.7228	6.31592	49.34	Gelsolin (Fragment)	Sus scrofa	GSN	GELS_PIG
O43237	3.86	1	492	54.0655	6.37939	48.51	Cytoplasmic dynein 1 light intermediate chain 2	Homo sapiens	DYNC1LI2	DC1L2_HUMAN
Q8N5M9	6.56	1	183	21.1111	9.72998	47.99	Protein jagunal homolog 1	Homo sapiens	JAGN1	JAGN1_HUMAN
Q16864	10.08	1	119	13.362	5.51611	47.95	V-type proton ATPase subunit F	Homo sapiens	ATP6V1F	VATF_HUMAN
Q8NBU5	4.43	1	361	40.718	6.90283	47.79	ATPase family AAA domain-containing protein 1	Homo sapiens	ATAD1	ATAD1_HUMAN
O95831	2.12	1	613	66.8589	8.95361	47.6	Apoptosis-inducing factor 1, mitochondrial	Homo sapiens	AIFM1	AIFM1_HUMAN
O43896	1	1	1103	122.87	6.90283	47.43	Kinesin-like protein KIF1C	Homo sapiens	KIF1C	KIF1C_HUMAN
Q6TDU7	0.98	2	716	83.1077	5.2876	47.2252	Cancer susceptibility candidate protein 1	Homo sapiens	CASC1	CASC1_HUMAN
Q9Y2A7	0.71	1	1128	128.707	6.62451	47.06	Nck-associated protein 1	Homo sapiens	NCKAP1	NCKP1_HUMAN
P30050	5.45	1	165	17.8075	9.42236	46.96	60S ribosomal protein L12	Homo sapiens	RPL12	RL12_HUMAN
P59780	5.7	1	193	22.0033	5.22412	46.95	AP-3 complex subunit sigma-2	Homo sapiens	AP3S2	AP3S2_HUMAN
Q9UQM7	2.51	1	478	54.0535	7.07861	46.8193	Calcium/calmodulin-dependent protein kinase type II subunit alpha	Homo sapiens	CAMK2A	KCC2A_HUMAN
Q9NP97	9.38	1	96	10.9147	7.25439	46.79	Dynein light chain roadblock-type 1	Homo sapiens	DYNLRB1	DLRB1_HUMAN
P19619	4.62	1	346	38.735	6.88818	46.47	Annexin A1	Sus scrofa	ANXA1	ANXA1_PIG
P11413	2.14	1	515	59.219	6.84424	46.31	Glucose-6-phosphate 1-dehydrogenase	Homo sapiens	G6PD	G6PD_HUMAN
O97580	2.35	1	425	46.2291	6.45557	45.8852	Succinyl-CoA ligase [ADP-forming] subunit beta, mitochondrial (Fragment)	Sus scrofa	SUCLA2	SUCB1_PIG
P62847	9.02	1	133	15.4134	10.7847	45.56	40S ribosomal protein S24	Homo sapiens	RPS24	RS24_HUMAN
Q6QAP7	8.15	1	135	15.5144	9.84717	45.5242	40S ribosomal protein S17	Sus scrofa	RPS17	RS17_PIG
Q8IZP2	4.17	1	240	27.3897	5.08447	45.4	Putative protein FAM10A4	Homo sapiens	ST13P4	ST134_HUMAN
P55769	9.38	1	128	14.1646	8.45557	44.76	NHP2-like protein 1	Homo sapiens	SNU13	NH2L1_HUMAN
P47813	7.64	1	144	16.4502	5.23682	44.27	Eukaryotic translation initiation factor 1A, X-chromosomal	Homo sapiens	EIF1AX	IF1AX_HUMAN
O60613	9.88	1	162	17.7799	5.03369	44.03	15 kDa selenoprotein	Homo sapiens	SELENOF	SEP15_HUMAN
O75964	10.68	1	103	11.4212	9.64209	43.9267	ATP synthase subunit g, mitochondrial	Homo sapiens	ATP5L	ATP5L_HUMAN
P12309	10.38	1	106	11.8202	8.17725	43.8	Glutaredoxin-1	Sus scrofa	GLRX	GLRX1_PIG
Q04941	8.55	1	152	16.6797	7.23975	43.66	Proteolipid protein 2	Homo sapiens	PLP2	PLP2_HUMAN
O43759	5.15	1	233	25.4393	4.67822	43.66	Synaptogyrin-1	Homo sapiens	SYNGR1	SNG1_HUMAN
Q9P2D3	0.53	1	2071	224.159	7.1665	43.49	HEAT repeat-containing protein 5B	Homo sapiens	HEATR5B	HTR5B_HUMAN
P15391	1.08	1	556	61.0899	4.98291	43.3	B-lymphocyte antigen CD19	Homo sapiens	CD19	CD19_HUMAN
Q9Y5R8	11.03	1	145	16.8206	9.15869	43.08	Trafficking protein particle complex subunit 1	Homo sapiens	TRAPPC1	TPPC1_HUMAN
O60784	2.64	1	492	53.7849	4.70361	42.89	Target of Myb protein 1	Homo sapiens	TOM1	TOM1_HUMAN
Q6PLK3	2.5	1	520	58.2282	8.1333	42.68	Amine oxidase [flavin-containing] B	Sus scrofa	MAOB	AOFB_PIG
Q9Y2R0	9.43	1	106	11.7241	9.59814	42.59	Coiled-coil domain-containing protein 56	Homo sapiens	COA3	COA3_HUMAN
Q9UJZ1	4.21	1	356	38.5102	7.38623	42.18	Stomatin-like protein 2	Homo sapiens	STOML2	STML2_HUMAN
P48444	2.35	1	511	57.1741	6.21436	41.26	Coatomer subunit delta	Homo sapiens	ARCN1	COPD_HUMAN
Q29558	2.87	1	557	61.967	5.61768	41.22	NADP-dependent malic enzyme (Fragment)	Sus scrofa	ME1	MAOX_PIG
Q9BRG1	7.95	1	176	20.7345	6.34131	41.17	Vacuolar protein-sorting-associated protein 25	Homo sapiens	VPS25	VPS25_HUMAN
P28072	4.6	1	239	25.3414	4.91943	41.0127	Proteasome subunit beta type-6	Homo sapiens	PSMB6	PSB6_HUMAN
P43004	2.61	1	574	62.0638	6.53662	40.93	Excitatory amino acid transporter 2	Homo sapiens	SLC1A2	EAA2_HUMAN
P43686	4.31	1	418	47.3365	5.21143	40.4	26S protease regulatory subunit 6B	Homo sapiens	PSMC4	PRS6B_HUMAN
Q9H2D6	0.42	1	2365	261.217	8.48486	40.23	TRIO and F-actin-binding protein	Homo sapiens	TRIOBP	TARA_HUMAN
P56378	12.07	1	58	6.65759	10.0815	39.85	6.8 kDa mitochondrial proteolipid	Homo sapiens	MP68	68MP_HUMAN
Q9BY67	2.94	1	442	48.4784	5.07178	39.4158	Cell adhesion molecule 1	Homo sapiens	CADM1	CADM1_HUMAN
Q6U841	1.61	1	1118	125.866	6.49365	39.3789	Sodium-driven chloride bicarbonate exchanger	Homo sapiens	SLC4A10	S4A10_HUMAN
P13994	1.52	1	396	44.7744	8.23584	38.4218	Coiled-coil domain-containing protein 130	Homo sapiens	CCDC130	CC130_HUMAN
Q99829	1.68	1	537	59.0215	5.8335	38.4	Copine-1	Homo sapiens	CPNE1	CPNE1_HUMAN
P17980	3.42	1	439	49.1725	5.23682	38.37	26S protease regulatory subunit 6A	Homo sapiens	PSMC3	PRS6A_HUMAN
P60228	2.92	1	445	52.1874	6.03662	37.45	Eukaryotic translation initiation factor 3 subunit E	Homo sapiens	EIF3E	EIF3E_HUMAN
Q9NRK6	1.22	1	738	79.0979	9.84717	37.2	ATP-binding cassette sub-family B member 10, mitochondrial	Homo sapiens	ABCB10	ABCBA_HUMAN
P62081	6.19	1	194	22.1133	10.0962	36.54	40S ribosomal protein S7	Homo sapiens	RPS7	RS7_HUMAN
Q9NVA2	2.1	1	429	49.3672	6.81494	35.81	Septin-11	Homo sapiens	2011-09-01	SEP11_HUMAN
Q7Z6Z7	0.25	1	4374	481.589	5.22412	32.88	E3 ubiquitin-protein ligase HUWE1	Homo sapiens	HUWE1	HUWE1_HUMAN

## Sheet: DDM - ZIPTIP - Lane 2
Accession	Coverage	# Peptides	# AAs	MW [kDa]	calc. pI	Score	Description	Species	Gene name	Gene entry
P04264	23.29	82	644	65.999	8.11865	3791.58	Keratin, type II cytoskeletal 1	Homo sapiens	KRT1	K2C1_HUMAN
P68363	34.59	88	451	50.1196	5.05908	3549.26	Tubulin alpha-1B chain	Homo sapiens	TUBA1B	TBA1B_HUMAN
Q71U36	34.59	75	451	50.1036	5.05908	3269.89	Tubulin alpha-1A chain	Homo sapiens	TUBA1A	TBA1A_HUMAN
Q9BQE3	30.96	79	449	49.8635	5.09717	3240.5	Tubulin alpha-1C chain	Homo sapiens	TUBA1C	TBA1C_HUMAN
P02067	55.78	78	147	16.1555	7.6792	3082.61	Hemoglobin subunit beta	Sus scrofa	HBB	HBB_PIG
P07437	43.69	63	444	49.639	4.89404	3081.89	Tubulin beta-5 chain	Homo sapiens	TUBB	TBB5_HUMAN
P68371	43.6	63	445	49.799	4.89404	3058.47	Tubulin beta-4B chain	Homo sapiens	TUBB4B	TBB4B_HUMAN
Q00610	22.57	74	1675	191.493	5.69385	3045.72	Clathrin heavy chain 1	Homo sapiens	CLTC	CLH1_HUMAN
P02554	43.6	62	445	49.829	4.89404	3035.23	Tubulin beta chain	Sus scrofa		TBB_PIG
Q13885	40.9	61	445	49.875	4.89404	2975.02	Tubulin beta-2A chain	Homo sapiens	TUBB2A	TBB2A_HUMAN
Q13509	30.67	47	450	50.4003	4.93213	2562.51	Tubulin beta-3 chain	Homo sapiens	TUBB3	TBB3_HUMAN
P14618	25.61	47	531	57.9	7.84033	2414.46	Pyruvate kinase isozymes M1/M2	Homo sapiens	PKM	KPYM_HUMAN
P68366	30.58	54	448	49.8924	5.05908	2312.81	Tubulin alpha-4A chain	Homo sapiens	TUBA4A	TBA4A_HUMAN
P12277	20.73	44	381	42.6173	5.59229	2283.47	Creatine kinase B-type	Homo sapiens	CKB	KCRB_HUMAN
P00355	20.42	42	333	35.8133	8.35303	2259.77	Glyceraldehyde-3-phosphate dehydrogenase	Sus scrofa	GAPDH	G3P_PIG
P80031	35.75	34	207	23.482	7.79639	1948.63	Glutathione S-transferase P	Sus scrofa	GSTP1	GSTP1_PIG
Q29371	43.55	38	248	26.7129	7.45947	1945.03	Triosephosphate isomerase	Sus scrofa	TPI1	TPIS_PIG
Q14204	10.5	45	4646	532.072	6.40479	1789.06	Cytoplasmic dynein 1 heavy chain 1	Homo sapiens	DYNC1H1	DYHC1_HUMAN
P13637	20.73	35	1013	111.677	5.37646	1723.36	Sodium/potassium-transporting ATPase subunit alpha-3	Homo sapiens	ATP1A3	AT1A3_HUMAN
P13645	24.32	43	584	58.7917	5.21143	1676.22	Keratin, type I cytoskeletal 10	Homo sapiens	KRT10	K1C10_HUMAN
P04350	38.29	42	444	49.5539	4.88135	1656.46	Tubulin beta-4A chain	Homo sapiens	TUBB4A	TBB4A_HUMAN
Q9NY65	21.6	35	449	50.0616	5.05908	1604.73	Tubulin alpha-8 chain	Homo sapiens	TUBA8	TBA8_HUMAN
P06733	20.51	29	434	47.1393	7.38623	1595.41	Alpha-enolase	Homo sapiens	ENO1	ENOA_HUMAN
P00761	7.79	47	231	24.3938	7.18115	1535.8	Trypsin	Sus scrofa		TRYP_PIG
P00506	20.93	39	430	47.4061	9.01221	1524.64	Aspartate aminotransferase, mitochondrial	Sus scrofa	GOT2	AATM_PIG
Q1KYT0	17.28	27	434	47.1004	7.95752	1477.93	Beta-enolase	Sus scrofa	ENO3	ENOB_PIG
Q13813	13.71	35	2472	284.364	5.35107	1473.72	Spectrin alpha chain, brain	Homo sapiens	SPTAN1	SPTN1_HUMAN
P01965	41.84	36	141	15.0298	8.70459	1472.88	Hemoglobin subunit alpha	Sus scrofa	HBA	HBA_PIG
P00336	32.04	32	334	36.5891	5.85889	1412.12	L-lactate dehydrogenase B chain	Sus scrofa	LDHB	LDHB_PIG
P00346	41.12	29	338	35.5717	8.67529	1360.29	Malate dehydrogenase, mitochondrial	Sus scrofa	MDH2	MDHM_PIG
P79260	18.77	27	405	45.0742	5.85889	1327.6	S-arrestin	Sus scrofa	SAG	ARRS_PIG
P62258	43.92	39	255	29.1554	4.7417	1303.09	14-3-3 protein epsilon	Homo sapiens	YWHAE	1433E_HUMAN
P07900	25.68	31	732	84.6067	5.021	1272.23	Heat shock protein HSP 90-alpha	Homo sapiens	HSP90AA1	HS90A_HUMAN
P18669	40.94	29	254	28.7858	7.18115	1263.58	Phosphoglycerate mutase 1	Homo sapiens	PGAM1	PGAM1_HUMAN
P12236	24.16	29	298	32.8452	9.74463	1251.75	ADP/ATP translocase 3	Homo sapiens	SLC25A6	ADT3_HUMAN
Q29594	28.43	29	102	11.5473	5.42725	1235.46	Creatine kinase B-type (Fragment)	Sus scrofa	CKB	KCRB_PIG
P35908	12.68	32	639	65.3932	8.00146	1213.8	Keratin, type II cytoskeletal 2 epidermal	Homo sapiens	KRT2	K22E_HUMAN
P05141	23.49	27	298	32.8312	9.68604	1197.58	ADP/ATP translocase 2	Homo sapiens	SLC25A5	ADT2_HUMAN
P63104	30.61	31	245	27.7277	4.79248	1153.37	14-3-3 protein zeta/delta	Homo sapiens	YWHAZ	1433Z_HUMAN
Q01082	14.34	28	2364	274.439	5.56689	1122.23	Spectrin beta chain, brain 1	Homo sapiens	SPTBN1	SPTB2_HUMAN
P09104	13.59	20	434	47.239	5.03369	1094	Gamma-enolase	Homo sapiens	ENO2	ENOG_HUMAN
O18766	18.1	28	348	39.0006	6.65381	1052.22	Rhodopsin	Sus scrofa	RHO	OPSD_PIG
Q9BUF5	18.61	23	446	49.825	4.88135	1009.3	Tubulin beta-6 chain	Homo sapiens	TUBB6	TBB6_HUMAN
Q45FY6	44.04	21	218	24.5396	6.78564	1007.73	Hypoxanthine-guanine phosphoribosyltransferase	Sus scrofa	HPRT1	HPRT_PIG
P63261	33.33	23	375	41.7658	5.47803	1002.6	Actin, cytoplasmic 2	Homo sapiens	ACTG1	ACTG_HUMAN
P27348	30.61	29	245	27.7468	4.77979	996.023	14-3-3 protein theta	Homo sapiens	YWHAQ	1433T_HUMAN
P05023	11.53	19	1023	112.824	5.49072	994.866	Sodium/potassium-transporting ATPase subunit alpha-1	Homo sapiens	ATP1A1	AT1A1_HUMAN
Q49I35	55.56	19	135	14.6842	5.08447	909.498	Galectin-1	Sus scrofa	LGALS1	LEG1_PIG
P46410	17.96	16	373	42.0032	6.7417	847.944	Glutamine synthetase	Sus scrofa	GLUL	GLNA_PIG
P62936	28.05	18	164	17.8578	8.1626	838.74	Peptidyl-prolyl cis-trans isomerase A	Sus scrofa	PPIA	PPIA_PIG
Q04917	24.8	24	246	28.201	4.84326	815.903	14-3-3 protein eta	Homo sapiens	YWHAH	1433F_HUMAN
P09972	23.08	16	364	39.4312	6.87354	803.229	Fructose-bisphosphate aldolase C	Homo sapiens	ALDOC	ALDOC_HUMAN
P06576	20.98	16	529	56.5246	5.40186	801.007	ATP synthase subunit beta, mitochondrial	Homo sapiens	ATP5B	ATPB_HUMAN
P08059	15.77	15	558	63.0863	7.98682	756.753	Glucose-6-phosphate isomerase	Sus scrofa	GPI	G6PI_PIG
P31946	20.33	23	246	28.0648	4.83057	756.175	14-3-3 protein beta/alpha	Homo sapiens	YWHAB	1433B_HUMAN
P61981	23.89	23	247	28.2849	4.89404	745.116	14-3-3 protein gamma	Homo sapiens	YWHAG	1433G_HUMAN
P35580	10.27	16	1976	228.858	5.5415	727.084	Myosin-10	Homo sapiens	MYH10	MYH10_HUMAN
P00339	14.76	11	332	36.5953	8.07471	677.496	L-lactate dehydrogenase A chain	Sus scrofa	LDHA	LDHA_PIG
P63027	34.48	11	116	12.6547	8.1333	667.355	Vesicle-associated membrane protein 2	Homo sapiens	VAMP2	VAMP2_HUMAN
P68032	22.02	16	377	41.9919	5.38916	650.019	Actin, alpha cardiac muscle 1	Homo sapiens	ACTC1	ACTC_HUMAN
P30086	22.99	11	187	21.0437	7.53271	631.921	Phosphatidylethanolamine-binding protein 1	Homo sapiens	PEBP1	PEBP1_HUMAN
P29762	40.88	14	137	15.5557	5.37646	628.065	Cellular retinoic acid-binding protein 1	Homo sapiens	CRABP1	RABP1_HUMAN
P11488	18	17	350	40.015	5.61768	617.026	Guanine nucleotide-binding protein G(t) subunit alpha-1	Homo sapiens	GNAT1	GNAT1_HUMAN
P08835	19.11	13	607	69.6471	6.49365	603.794	Serum albumin	Sus scrofa	ALB	ALBU_PIG
P11142	20.9	12	646	70.8542	5.51611	553.278	Heat shock cognate 71 kDa protein	Homo sapiens	HSPA8	HSP7C_HUMAN
P04259	6.03	15	564	60.0303	8.00146	550.276	Keratin, type II cytoskeletal 6B	Homo sapiens	KRT6B	K2C6B_HUMAN
P31006	19.19	11	198	21.9073	6.94678	545.809	Guanylate kinase	Sus scrofa	GUK1	KGUA_PIG
P84077	31.49	11	181	20.6837	6.80029	537.329	ADP-ribosylation factor 1	Homo sapiens	ARF1	ARF1_HUMAN
P62873	22.65	15	340	37.353	5.99854	535.095	Guanine nucleotide-binding protein G(I)/G(S)/G(T) subunit beta-1	Homo sapiens	GNB1	GBB1_HUMAN
P35579	7.24	11	1960	226.392	5.60498	519.585	Myosin-9	Homo sapiens	MYH9	MYH9_HUMAN
Q9NQC3	4.19	10	1192	129.851	4.50049	517.767	Reticulon-4	Homo sapiens	RTN4	RTN4_HUMAN
P35527	9.15	10	623	62.0268	5.23682	502.07	Keratin, type I cytoskeletal 9	Homo sapiens	KRT9	K1C9_HUMAN
P08238	14.23	11	724	83.2121	5.03369	500.919	Heat shock protein HSP 90-beta	Homo sapiens	HSP90AB1	HS90B_HUMAN
Q2HYU2	12.18	13	780	85.2725	8.17725	498.649	6-phosphofructokinase, muscle type	Sus scrofa	PFKM	PFKAM_PIG
P11708	15.57	10	334	36.431	6.58057	482.927	Malate dehydrogenase, cytoplasmic	Sus scrofa	MDH1	MDHC_PIG
Q7YS78	8.7	7	391	43.2113	5.64307	479.669	Arrestin-C	Sus scrofa	ARR3	ARRC_PIG
Q9TSX9	33.48	12	224	25.0211	6.01123	463.146	Peroxiredoxin-6	Sus scrofa	PRDX6	PRDX6_PIG
P10668	43.98	11	166	18.5066	8.00146	442.842	Cofilin-1	Sus scrofa	CFL1	COF1_PIG
P22676	24.35	14	271	31.5196	5.14795	434.291	Calretinin	Homo sapiens	CALB2	CALB2_HUMAN
Q7SIB7	22.06	8	417	44.5301	7.89893	430.637	Phosphoglycerate kinase 1	Sus scrofa	PGK1	PGK1_PIG
P52552	22.05	10	127	14.1542	4.81787	396.823	Peroxiredoxin-2 (Fragment)	Sus scrofa	PRDX2	PRDX2_PIG
P21796	18.73	7	283	30.7536	8.54346	395.095	Voltage-dependent anion-selective channel protein 1	Homo sapiens	VDAC1	VDAC1_HUMAN
Q04760	13.04	8	184	20.7642	5.31299	367.243	Lactoylglutathione lyase	Homo sapiens	GLO1	LGUL_HUMAN
P09429	25.12	9	215	24.8782	5.74463	364.833	High mobility group protein B1	Homo sapiens	HMGB1	HMGB1_HUMAN
P11166	3.86	12	492	54.0485	8.71924	364.621	Solute carrier family 2, facilitated glucose transporter member 1	Homo sapiens	SLC2A1	GTR1_HUMAN
P36543	23.89	8	226	26.1288	8.00146	364.308	V-type proton ATPase subunit E 1	Homo sapiens	ATP6V1E1	VATE1_HUMAN
Q16555	15.56	8	572	62.2546	6.37939	362.642	Dihydropyrimidinase-related protein 2	Homo sapiens	DPYSL2	DPYL2_HUMAN
P63211	28.38	10	74	8.49032	4.81787	356.089	Guanine nucleotide-binding protein G(T) subunit gamma-T1	Homo sapiens	GNGT1	GBG1_HUMAN
P68104	9.31	10	462	50.1091	9.01221	355.577	Elongation factor 1-alpha 1	Homo sapiens	EEF1A1	EF1A1_HUMAN
P11021	13.15	7	654	72.2884	5.16064	338.338	78 kDa glucose-regulated protein	Homo sapiens	HSPA5	GRP78_HUMAN
P0CG48	44.67	7	685	76.9915	7.66455	333.333	Polyubiquitin-C	Homo sapiens	UBC	UBC_HUMAN
Q9Y224	28.28	8	244	28.0507	6.65381	332.526	UPF0568 protein C14orf166	Homo sapiens	C14orf166	CN166_HUMAN
P21333	5.21	9	2647	280.564	6.06201	331.756	Filamin-A	Homo sapiens	FLNA	FLNA_HUMAN
P80928	17.39	8	115	12.4432	7.88428	330.14	Macrophage migration inhibitory factor	Sus scrofa	MIF	MIF_PIG
Q29122	6.78	8	1254	144.767	8.57275	329.141	Unconventional myosin-VI	Sus scrofa	MYO6	MYO6_PIG
P15531	46.05	9	152	17.1377	6.18896	326.773	Nucleoside diphosphate kinase A	Homo sapiens	NME1	NDKA_HUMAN
Q9H0U4	18.91	8	201	22.1572	5.73193	326.703	Ras-related protein Rab-1B	Homo sapiens	RAB1B	RAB1B_HUMAN
Q2EN81	19.72	6	213	23.3546	9.96436	325.434	ATP synthase subunit O, mitochondrial	Sus scrofa	ATP5O	ATPO_PIG
P22626	7.37	5	353	37.4067	8.95361	323.102	Heterogeneous nuclear ribonucleoproteins A2/B1	Homo sapiens	HNRNPA2B1	ROA2_HUMAN
P62895	39.05	10	105	11.6961	9.49561	321.997	Cytochrome c	Sus scrofa	CYCS	CYC_PIG
Q6S4N2	13.42	8	641	70.0551	5.8208	321.68	Heat shock 70 kDa protein 1B	Sus scrofa	HSPA1B	HS71B_PIG
P16276	10.24	6	781	85.7072	8.04541	315.739	Aconitate hydratase, mitochondrial	Sus scrofa	ACO2	ACON_PIG
P60900	21.14	6	246	27.3818	6.75635	313.38	Proteasome subunit alpha type-6	Homo sapiens	PSMA6	PSA6_HUMAN
P80021	12.12	7	553	59.6507	9.18799	310.92	ATP synthase subunit alpha, mitochondrial	Sus scrofa	ATP5A1	ATPA_PIG
P23220	5.57	6	1220	134.625	5.85889	310.878	Plasma membrane calcium-transporting ATPase 1	Sus scrofa	ATP2B1	AT2B1_PIG
Q29577	16.11	9	416	46.9202	8.33838	303.806	Creatine kinase U-type, mitochondrial	Sus scrofa	CKMT1	KCRU_PIG
P35080	30.71	9	140	15.0363	6.99072	302.775	Profilin-2	Homo sapiens	PFN2	PROF2_HUMAN
P46821	1.7	5	2468	270.468	4.80518	300.488	Microtubule-associated protein 1B	Homo sapiens	MAP1B	MAP1B_HUMAN
P35243	5.5	6	200	23.1156	5.16064	299.309	Recoverin	Homo sapiens	RCVRN	RECO_HUMAN
P08758	12.5	7	320	35.9144	5.04639	291.905	Annexin A5	Homo sapiens	ANXA5	ANXA5_HUMAN
O15540	31.06	7	132	14.8795	5.59229	290.248	Fatty acid-binding protein, brain	Homo sapiens	FABP7	FABP7_HUMAN
Q9Y5K8	20.24	5	247	28.2453	9.36377	288.187	V-type proton ATPase subunit D	Homo sapiens	ATP6V1D	VATD_HUMAN
P09471	10.73	7	354	40.0249	5.52881	283.738	Guanine nucleotide-binding protein G(o) subunit alpha	Homo sapiens	GNAO1	GNAO_HUMAN
P30044	23.36	6	214	22.0725	8.70459	281.505	Peroxiredoxin-5, mitochondrial	Homo sapiens	PRDX5	PRDX5_HUMAN
P82460	35.24	5	105	11.8208	5.03369	280.685	Thioredoxin	Sus scrofa	TXN	THIO_PIG
O75348	22.03	5	118	13.7491	8.79248	277.647	V-type proton ATPase subunit G 1	Homo sapiens	ATP6V1G1	VATG1_HUMAN
P84085	19.44	6	180	20.5166	6.78564	276.797	ADP-ribosylation factor 5	Homo sapiens	ARF5	ARF5_HUMAN
Q5S1U1	24.15	5	207	22.9277	6.69775	272.779	Heat shock protein beta-1	Sus scrofa	HSPB1	HSPB1_PIG
P23396	23.05	6	243	26.6714	9.65674	272.399	40S ribosomal protein S3	Homo sapiens	RPS3	RS3_HUMAN
P61764	12.63	7	594	67.5259	6.96143	268.128	Syntaxin-binding protein 1	Homo sapiens	STXBP1	STXB1_HUMAN
Q7Z406	3.76	6	1995	227.732	5.60498	266.035	Myosin-14	Homo sapiens	MYH14	MYH14_HUMAN
Q92688	16.73	5	251	28.7703	4.05615	262.301	Acidic leucine-rich nuclear phosphoprotein 32 family member B	Homo sapiens	ANP32B	AN32B_HUMAN
P39687	16.87	5	249	28.5683	4.09424	262.04	Acidic leucine-rich nuclear phosphoprotein 32 family member A	Homo sapiens	ANP32A	AN32A_HUMAN
O15537	15.63	5	224	25.5755	5.68115	261.967	Retinoschisin	Homo sapiens	RS1	XLRS1_HUMAN
P00918	5	4	260	29.2279	7.40088	261.424	Carbonic anhydrase 2	Homo sapiens	CA2	CAH2_HUMAN
P35270	7.28	3	261	28.0308	8.04541	261.094	Sepiapterin reductase	Homo sapiens	SPR	SPRE_HUMAN
P62826	25.93	6	216	24.4076	7.48877	259.914	GTP-binding nuclear protein Ran	Homo sapiens	RAN	RAN_HUMAN
Q06830	14.57	5	199	22.0963	8.1333	259.874	Peroxiredoxin-1	Homo sapiens	PRDX1	PRDX1_HUMAN
Q06AU3	26.36	6	220	24.9541	5.03369	252.095	Ras-related protein Rab-3A	Sus scrofa	RAB3A	RAB3A_PIG
P62834	14.67	4	184	20.9737	6.66846	248.049	Ras-related protein Rap-1A	Homo sapiens	RAP1A	RAP1A_HUMAN
P34931	8.11	5	641	70.3313	6.02393	247.291	Heat shock 70 kDa protein 1-like	Homo sapiens	HSPA1L	HS71L_HUMAN
P61020	23.26	5	215	23.6919	8.1333	247.211	Ras-related protein Rab-5B	Homo sapiens	RAB5B	RAB5B_HUMAN
P23297	15.96	4	94	10.5391	4.50049	243.96	Protein S100-A1	Homo sapiens	S100A1	S10A1_HUMAN
P80147	7.8	5	500	56.5838	8.25049	241.765	4-aminobutyrate aminotransferase, mitochondrial	Sus scrofa	ABAT	GABT_PIG
P62491	21.76	5	216	24.3784	6.56592	241.399	Ras-related protein Rab-11A	Homo sapiens	RAB11A	RB11A_HUMAN
P00503	14.04	6	413	46.4456	7.1958	240.754	Aspartate aminotransferase, cytoplasmic	Sus scrofa	GOT1	AATC_PIG
P04075	12.36	6	364	39.3953	8.08936	240.262	Fructose-bisphosphate aldolase A	Homo sapiens	ALDOA	ALDOA_HUMAN
Q6UAQ8	23.53	5	255	27.7461	8.38232	239.476	Electron transfer flavoprotein subunit beta	Sus scrofa	ETFB	ETFB_PIG
Q5S1S4	26.15	5	260	29.3928	7.85498	227.644	Carbonic anhydrase 3	Sus scrofa	CA3	CAH3_PIG
Q52NJ4	26.92	6	182	20.4708	7.23975	226.417	ADP-ribosylation factor-like protein 3	Sus scrofa	ARL3	ARL3_PIG
P04178	25.49	5	153	15.8819	6.52197	224.783	Superoxide dismutase [Cu-Zn]	Sus scrofa	SOD1	SODC_PIG
P19367	4.03	6	917	102.42	6.80029	223.022	Hexokinase-1	Homo sapiens	HK1	HXK1_HUMAN
O02772	33.83	6	133	14.7396	6.56592	221.583	Fatty acid-binding protein, heart	Sus scrofa	FABP3	FABPH_PIG
Q29092	5.35	6	804	92.4132	4.83057	219.683	Endoplasmin	Sus scrofa	HSP90B1	ENPL_PIG
Q07954	1.39	5	4544	504.276	5.38916	216.944	Prolow-density lipoprotein receptor-related protein 1	Homo sapiens	LRP1	LRP1_HUMAN
P30048	12.89	6	256	27.6752	7.78174	216.24	Thioredoxin-dependent peroxide reductase, mitochondrial	Homo sapiens	PRDX3	PRDX3_HUMAN
P18648	18.87	5	265	30.3067	5.63037	216.176	Apolipoprotein A-I	Sus scrofa	APOA1	APOA1_PIG
P62249	14.38	4	146	16.435	10.2134	214.401	40S ribosomal protein S16	Homo sapiens	RPS16	RS16_HUMAN
P60660	28.48	6	151	16.9191	4.65283	211.297	Myosin light polypeptide 6	Homo sapiens	MYL6	MYL6_HUMAN
P35232	28.68	6	272	29.7859	5.75732	209.677	Prohibitin	Homo sapiens	PHB	PHB_HUMAN
P51149	29.47	5	207	23.4748	6.69775	208.206	Ras-related protein Rab-7a	Homo sapiens	RAB7A	RAB7A_HUMAN
O43491	4.68	4	1005	112.519	5.43994	207.651	Band 4.1-like protein 2	Homo sapiens	EPB41L2	E41L2_HUMAN
P04179	6.31	4	222	24.7066	8.25049	205.48	Superoxide dismutase [Mn], mitochondrial	Homo sapiens	SOD2	SODM_HUMAN
P22314	6.52	5	1058	117.774	5.75732	205.186	Ubiquitin-like modifier-activating enzyme 1	Homo sapiens	UBA1	UBA1_HUMAN
P13591	5.36	4	858	94.5152	4.86865	204.162	Neural cell adhesion molecule 1	Homo sapiens	NCAM1	NCAM1_HUMAN
Q95283	34.02	5	97	11.0385	9.33447	204.083	Cytochrome c oxidase subunit 4 isoform 1, mitochondrial (Fragment)	Sus scrofa	COX4I1	COX41_PIG
Q7M2W6	24.57	4	175	20.1164	7.32764	200.562	Alpha-crystallin B chain	Sus scrofa	CRYAB	CRYAB_PIG
Q02978	19.43	5	314	34.0399	9.90576	199.44	Mitochondrial 2-oxoglutarate/malate carrier protein	Homo sapiens	SLC25A11	M2OM_HUMAN
P61019	25.47	4	212	23.5308	6.53662	198.464	Ras-related protein Rab-2A	Homo sapiens	RAB2A	RAB2A_HUMAN
P01846	48.57	4	105	10.9964	7.07861	198.334	Ig lambda chain C region	Sus scrofa		LAC_PIG
Q9NVQ4	9.5	3	179	20.2022	5.8335	197.758	Fas apoptotic inhibitory molecule 1	Homo sapiens	FAIM	FAIM1_HUMAN
Q8MJ30	21.4	4	243	25.741	7.82568	196.515	Dihydropteridine reductase	Sus scrofa	QDPR	DHPR_PIG
P16152	15.88	4	277	30.3559	8.32373	193.371	Carbonyl reductase [NADPH] 1	Homo sapiens	CBR1	CBR1_HUMAN
Q99497	20.11	6	189	19.8785	6.78564	192.921	Protein DJ-1	Homo sapiens	PARK7	PARK7_HUMAN
P05937	9.2	7	261	30.006	4.83057	191.678	Calbindin	Homo sapiens	CALB1	CALB1_HUMAN
P62760	20.42	3	191	22.128	5.14795	191.263	Visinin-like protein 1	Homo sapiens	VSNL1	VISL1_HUMAN
P41567	38.05	5	113	12.7246	7.44482	190.508	Eukaryotic translation initiation factor 1	Homo sapiens	EIF1	EIF1_HUMAN
P61088	7.24	3	152	17.127	6.56592	188.564	Ubiquitin-conjugating enzyme E2 N	Homo sapiens	UBE2N	UBE2N_HUMAN
Q6SEG5	15.25	3	223	24.8435	5.35107	188.033	Ubiquitin carboxyl-terminal hydrolase isozyme L1	Sus scrofa	UCHL1	UCHL1_PIG
P53621	3.84	4	1224	138.258	7.66455	185.993	Coatomer subunit alpha	Homo sapiens	COPA	COPA_HUMAN
P07737	20	3	140	15.0446	8.26514	184.392	Profilin-1	Homo sapiens	PFN1	PROF1_HUMAN
Q86VP6	3.09	3	1230	136.289	5.78271	182.574	Cullin-associated NEDD8-dissociated protein 1	Homo sapiens	CAND1	CAND1_HUMAN
P61106	17.67	5	215	23.8819	6.21436	181.978	Ras-related protein Rab-14	Homo sapiens	RAB14	RAB14_HUMAN
Q6P2Q9	2.27	5	2335	273.427	8.83643	181.122	Pre-mRNA-processing-splicing factor 8	Homo sapiens	PRPF8	PRP8_HUMAN
P61604	35.29	3	102	10.9249	8.92432	179.205	10 kDa heat shock protein, mitochondrial	Homo sapiens	HSPE1	CH10_HUMAN
Q16799	4.38	4	776	83.566	4.69092	178.745	Reticulon-1	Homo sapiens	RTN1	RTN1_HUMAN
O75489	18.18	4	264	30.2227	7.50342	176.678	NADH dehydrogenase [ubiquinone] iron-sulfur protein 3, mitochondrial	Homo sapiens	NDUFS3	NDUS3_HUMAN
Q35915	6.19	4	226	25.0227	9.99365	176.258	ATP synthase subunit a	Sus scrofa	MT-ATP6	ATP6_PIG
P27824	8.11	4	592	67.5259	4.60205	175.547	Calnexin	Homo sapiens	CANX	CALX_HUMAN
P54819	9.62	3	239	26.4608	7.81104	175.523	Adenylate kinase 2, mitochondrial	Homo sapiens	AK2	KAD2_HUMAN
Q99028	16.13	3	186	20.5737	6.53662	174.931	Catechol O-methyltransferase (Fragment)	Sus scrofa	COMT	COMT_PIG
P28066	12.03	4	241	26.3942	4.79248	174.929	Proteasome subunit alpha type-5	Homo sapiens	PSMA5	PSA5_HUMAN
P30040	15.33	4	261	28.9752	7.31299	173.983	Endoplasmic reticulum resident protein 29	Homo sapiens	ERP29	ERP29_HUMAN
Q9Y3E1	16.26	3	203	22.606	7.98682	173.825	Hepatoma-derived growth factor-related protein 3	Homo sapiens	HDGFL3	HDGR3_HUMAN
Q9ULU8	3.7	5	1353	152.69	5.70654	170.676	Calcium-dependent secretion activator 1	Homo sapiens	CADPS	CAPS1_HUMAN
P60880	20.87	3	206	23.3002	4.76709	170.587	Synaptosomal-associated protein 25	Homo sapiens	SNAP25	SNP25_HUMAN
Q14103	6.2	4	355	38.4103	7.81104	169.041	Heterogeneous nuclear ribonucleoprotein D0	Homo sapiens	HNRNPD	HNRPD_HUMAN
P51148	22.22	4	216	23.4678	8.41162	168.79	Ras-related protein Rab-5C	Homo sapiens	RAB5C	RAB5C_HUMAN
Q9NP72	25.73	4	206	22.9626	5.23682	168.163	Ras-related protein Rab-18	Homo sapiens	RAB18	RAB18_HUMAN
Q16143	16.42	3	134	14.279	4.41162	167.625	Beta-synuclein	Homo sapiens	SNCB	SYUB_HUMAN
O75396	23.72	4	215	24.5775	6.91748	166.905	Vesicle-trafficking protein SEC22b	Homo sapiens	SEC22B	SC22B_HUMAN
Q95250	17.01	3	194	21.5957	4.70361	165.258	Membrane-associated progesterone receptor component 1	Sus scrofa	PGRMC1	PGRC1_PIG
P00795	9.28	3	345	37.2708	6.771	164.52	Cathepsin D	Sus scrofa	CTSD	CATD_PIG
Q9NRW1	10.58	4	208	23.4469	5.52881	162.684	Ras-related protein Rab-6B	Homo sapiens	RAB6B	RAB6B_HUMAN
Q15121	18.46	3	130	15.0308	5.021	157.445	Astrocytic phosphoprotein PEA-15	Homo sapiens	PEA15	PEA15_HUMAN
P00568	18.04	3	194	21.6213	8.63135	156.686	Adenylate kinase isoenzyme 1	Homo sapiens	AK1	KAD1_HUMAN
O75828	14.8	3	277	30.8307	6.17627	156.604	Carbonyl reductase [NADPH] 3	Homo sapiens	CBR3	CBR3_HUMAN
O95197	2.23	3	1032	112.541	4.95752	155.64	Reticulon-3	Homo sapiens	RTN3	RTN3_HUMAN
Q9UJC5	25.23	2	107	12.3182	6.7124	155.493	SH3 domain-binding glutamic acid-rich-like protein 2	Homo sapiens	SH3BGRL2	SH3L2_HUMAN
P36873	5.26	2	323	36.9597	6.53662	155.143	Serine/threonine-protein phosphatase PP1-gamma catalytic subunit	Homo sapiens	PPP1CC	PP1G_HUMAN
Q29095	15.87	3	189	20.5554	8.45557	154.677	Prostaglandin-H2 D-isomerase	Sus scrofa	PTGDS	PTGDS_PIG
P35573	2.55	4	1532	174.652	6.75635	150.835	Glycogen debranching enzyme	Homo sapiens	AGL	GDE_HUMAN
Q95339	27.27	3	88	10.3045	9.94971	150.778	ATP synthase subunit f, mitochondrial	Sus scrofa	ATP5J2	ATPK_PIG
P24534	17.33	3	225	24.7483	4.66553	150.285	Elongation factor 1-beta	Homo sapiens	EEF1B2	EF1B_HUMAN
P53999	18.9	2	127	14.3864	9.59814	149.957	Activated RNA polymerase II transcriptional coactivator p15	Homo sapiens	SUB1	TCP4_HUMAN
P19404	13.65	5	249	27.374	8.06006	149.79	NADH dehydrogenase [ubiquinone] flavoprotein 2, mitochondrial	Homo sapiens	NDUFV2	NDUV2_HUMAN
Q9NZ45	13.89	3	108	12.1912	9.08545	149.747	CDGSH iron-sulfur domain-containing protein 1	Homo sapiens	CISD1	CISD1_HUMAN
Q9MYT8	33.8	2	71	8.22649	9.30518	148.274	ATP synthase subunit e, mitochondrial	Sus scrofa	ATP5I	ATP5I_PIG
P10745	2.57	3	1247	135.278	5.10986	146.67	Retinol-binding protein 3	Homo sapiens	RBP3	RET3_HUMAN
P46782	13.73	3	204	22.8621	9.71533	145.943	40S ribosomal protein S5	Homo sapiens	RPS5	RS5_HUMAN
P14332	5.6	2	250	27.7882	9.1001	145.15	6-phosphogluconate dehydrogenase, decarboxylating (Fragment)	Sus scrofa	PGD	6PGD_PIG
P12026	47.13	3	87	9.89008	8.27979	144.904	Acyl-CoA-binding protein	Sus scrofa	DBI	ACBP_PIG
Q13162	7.75	3	271	30.5208	6.29053	144.76	Peroxiredoxin-4	Homo sapiens	PRDX4	PRDX4_HUMAN
Q9HCY8	14.42	1	104	11.6548	5.23682	144.571	Protein S100-A14	Homo sapiens	S100A14	S10AE_HUMAN
P58546	14.41	2	118	12.8866	5.51611	144.524	Myotrophin	Homo sapiens	MTPN	MTPN_HUMAN
P60981	16.36	4	165	18.4935	7.85498	143.301	Destrin	Homo sapiens	DSTN	DEST_HUMAN
Q29290	12.24	2	98	11.1236	6.29053	142.133	Cystatin-B	Sus scrofa	CSTB	CYTB_PIG
O43759	10.3	4	233	25.4393	4.67822	141.829	Synaptogyrin-1	Homo sapiens	SYNGR1	SNG1_HUMAN
A5GFS8	10.7	3	243	27.036	7.29834	139.65	Vesicle-associated membrane protein-associated protein B	Sus scrofa	VAPB	VAPB_PIG
Q9Y277	8.13	3	283	30.6393	8.66064	139.259	Voltage-dependent anion-selective channel protein 3	Homo sapiens	VDAC3	VDAC3_HUMAN
Q03395	3.7	3	351	37.1814	6.04932	138.77	Rod outer segment membrane protein 1	Homo sapiens	ROM1	ROM1_HUMAN
Q06323	12.45	3	249	28.705	6.02393	138.001	Proteasome activator complex subunit 1	Homo sapiens	PSME1	PSME1_HUMAN
Q9H2X9	2.11	3	1139	126.102	6.72705	135.004	Solute carrier family 12 member 5	Homo sapiens	SLC12A5	S12A5_HUMAN
Q9H299	26.88	2	93	10.4313	4.93213	134.87	SH3 domain-binding glutamic acid-rich-like protein 3	Homo sapiens	SH3BGRL3	SH3L3_HUMAN
Q15181	10.38	2	289	32.6392	5.85889	134.572	Inorganic pyrophosphatase	Homo sapiens	PPA1	IPYR_HUMAN
P49720	8.78	2	205	22.9335	6.55127	133.531	Proteasome subunit beta type-3	Homo sapiens	PSMB3	PSB3_HUMAN
P68402	3.93	3	229	25.5531	5.92236	133.4	Platelet-activating factor acetylhydrolase IB subunit beta	Homo sapiens	PAFAH1B2	PA1B2_HUMAN
P57088	4.86	2	247	27.9598	9.70068	133.282	Transmembrane protein 33	Homo sapiens	TMEM33	TMM33_HUMAN
P00889	7.97	4	464	51.5964	8.06006	132.822	Citrate synthase, mitochondrial	Sus scrofa	CS	CISY_PIG
Q29308	21.32	3	136	15.0849	10.1987	132.263	40S ribosomal protein S19 (Fragment)	Sus scrofa	RPS19	RS19_PIG
P09488	13.76	3	218	25.6951	6.69775	131.64	Glutathione S-transferase Mu 1	Homo sapiens	GSTM1	GSTM1_HUMAN
Q9HAV4	1.66	3	1204	136.222	5.79541	129.632	Exportin-5	Homo sapiens	XPO5	XPO5_HUMAN
P20339	16.74	3	215	23.6438	8.14795	129.31	Ras-related protein Rab-5A	Homo sapiens	RAB5A	RAB5A_HUMAN
Q15102	7.36	3	231	25.7182	6.84424	128.979	Platelet-activating factor acetylhydrolase IB subunit gamma	Homo sapiens	PAFAH1B3	PA1B3_HUMAN
Q13492	1.84	3	652	70.71	7.89893	128.537	Phosphatidylinositol-binding clathrin assembly protein	Homo sapiens	PICALM	PICAL_HUMAN
Q9UIJ7	11.89	2	227	25.5495	9.15869	127.527	GTP:AMP phosphotransferase, mitochondrial	Homo sapiens	AK3	KAD3_HUMAN
Q9UI15	7.04	2	199	22.4581	7.32764	126.974	Transgelin-3	Homo sapiens	TAGLN3	TAGL3_HUMAN
P46439	11.93	3	218	25.6582	7.38623	126.564	Glutathione S-transferase Mu 5	Homo sapiens	GSTM5	GSTM5_HUMAN
Q8N5K1	21.48	2	135	15.2685	9.61279	126.195	CDGSH iron-sulfur domain-containing protein 2	Homo sapiens	CISD2	CISD2_HUMAN
P25789	6.9	3	261	29.4652	7.72314	126.173	Proteasome subunit alpha type-4	Homo sapiens	PSMA4	PSA4_HUMAN
P08134	11.92	2	193	21.9923	6.58057	125.932	Rho-related GTP-binding protein RhoC	Homo sapiens	RHOC	RHOC_HUMAN
P46781	14.43	4	194	22.5776	10.6528	124.411	40S ribosomal protein S9	Homo sapiens	RPS9	RS9_HUMAN
P12271	3.79	2	317	36.4513	5.04639	123.353	Retinaldehyde-binding protein 1	Homo sapiens	RLBP1	RLBP1_HUMAN
P63162	3.33	3	240	24.598	11.1948	122.97	Small nuclear ribonucleoprotein-associated protein N	Homo sapiens	SNRPN	RSMN_HUMAN
P84103	15.85	3	164	19.3179	11.6489	122.09	Serine/arginine-rich splicing factor 3	Homo sapiens	SRSF3	SRSF3_HUMAN
Q15631	10.96	2	228	26.1668	6.44287	121.689	Translin	Homo sapiens	TSN	TSN_HUMAN
Q99880	11.9	2	126	13.9436	10.3159	120.916	Histone H2B type 1-L	Homo sapiens	HIST1H2BL	H2B1L_HUMAN
P20941	5.69	2	246	28.2281	5.13525	120.827	Phosducin	Homo sapiens	PDC	PHOS_HUMAN
Q9BTT0	9.33	2	268	30.6738	3.85303	120.018	Acidic leucine-rich nuclear phosphoprotein 32 family member E	Homo sapiens	ANP32E	AN32E_HUMAN
P40227	4.52	3	531	57.9876	6.68311	119.412	T-complex protein 1 subunit zeta	Homo sapiens	CCT6A	TCPZ_HUMAN
A1XQR7	7.63	2	118	13.3139	9.17334	119.276	Protein QIL1	Sus scrofa	MIC13	MIC13_PIG
Q9UPY8	7.47	3	281	31.962	5.5415	118.584	Microtubule-associated protein RP/EB family member 3	Homo sapiens	MAPRE3	MARE3_HUMAN
Q9BZV3	0.89	2	1241	138.534	4.61475	117.681	Interphotoreceptor matrix proteoglycan 2	Homo sapiens	IMPG2	IMPG2_HUMAN
P61163	4.79	1	376	42.5869	6.63916	117.083	Alpha-centractin	Homo sapiens	ACTR1A	ACTZ_HUMAN
P00367	5.02	3	558	61.3592	7.79639	117.069	Glutamate dehydrogenase 1, mitochondrial	Homo sapiens	GLUD1	DHE3_HUMAN
P50390	25.33	3	150	16.0713	6.771	116.79	Transthyretin	Sus scrofa	TTR	TTHY_PIG
Q52NJ3	11.62	3	198	22.3945	6.68311	116.592	GTP-binding protein SAR1a	Sus scrofa	SAR1A	SAR1A_PIG
Q07955	16.94	4	248	27.7278	10.3599	116.251	Serine/arginine-rich splicing factor 1	Homo sapiens	SRSF1	SRSF1_HUMAN
P02543	4.51	3	466	53.6351	5.12256	114.974	Vimentin	Sus scrofa	VIM	VIME_PIG
P12814	2.47	2	892	102.993	5.41455	114.417	Alpha-actinin-1	Homo sapiens	ACTN1	ACTN1_HUMAN
O95865	9.12	2	285	29.6255	6.01123	114.415	N(G),N(G)-dimethylarginine dimethylaminohydrolase 2	Homo sapiens	DDAH2	DDAH2_HUMAN
P61978	2.59	2	463	50.9444	5.5415	114.249	Heterogeneous nuclear ribonucleoprotein K	Homo sapiens	HNRNPK	HNRPK_HUMAN
P62701	3.42	1	263	29.5791	10.1548	114.185	40S ribosomal protein S4, X isoform	Homo sapiens	RPS4X	RS4X_HUMAN
O95336	10.85	2	258	27.5296	6.04932	112.922	6-phosphogluconolactonase	Homo sapiens	PGLS	6PGL_HUMAN
P60953	6.81	2	191	21.245	6.55127	112.682	Cell division control protein 42 homolog	Homo sapiens	CDC42	CDC42_HUMAN
P46783	13.94	2	165	18.8859	10.1548	110.155	40S ribosomal protein S10	Homo sapiens	RPS10	RS10_HUMAN
O62680	8.94	2	123	13.7807	7.94287	108.493	CD59 glycoprotein	Sus scrofa	CD59	CD59_PIG
P11234	13.59	2	206	23.3939	6.62451	108.36	Ras-related protein Ral-B	Homo sapiens	RALB	RALB_HUMAN
P55072	4.22	3	806	89.2657	5.26221	108.272	Transitional endoplasmic reticulum ATPase	Homo sapiens	VCP	TERA_HUMAN
Q35914	14.93	2	67	7.94217	9.18799	106.505	ATP synthase protein 8	Sus scrofa	MT-ATP8	ATP8_PIG
O77591	13.72	3	277	30.113	5.021	105.208	Inositol monophosphatase 1	Sus scrofa	IMPA1	IMPA1_PIG
P28161	10.09	2	218	25.728	6.3667	105.099	Glutathione S-transferase Mu 2	Homo sapiens	GSTM2	GSTM2_HUMAN
P14927	11.71	1	111	13.522	8.77783	104.537	Cytochrome b-c1 complex subunit 7	Homo sapiens	UQCRB	QCR7_HUMAN
Q9P0J0	17.36	2	144	16.6876	8.42627	103.958	NADH dehydrogenase [ubiquinone] 1 alpha subcomplex subunit 13	Homo sapiens	NDUFA13	NDUAD_HUMAN
Q96GK7	8.28	2	314	34.5741	8.23584	103.053	Fumarylacetoacetate hydrolase domain-containing protein 2A	Homo sapiens	FAHD2A	FAH2A_HUMAN
P22307	2.56	3	547	58.9556	6.88818	102.598	Non-specific lipid-transfer protein	Homo sapiens	SCP2	NLTP_HUMAN
Q5S3G4	9.3	2	129	13.774	8.51416	102.063	Cytochrome c oxidase subunit 5B, mitochondrial	Sus scrofa	COX5B	COX5B_PIG
P62805	17.48	2	103	11.3604	11.356	101.998	Histone H4	Homo sapiens	HIST1H4A	H4_HUMAN
O14735	6.1	2	213	23.5231	8.03076	101.219	CDP-diacylglycerol--inositol 3-phosphatidyltransferase	Homo sapiens	CDIPT	CDIPT_HUMAN
P49755	10.5	2	219	24.96	7.44482	99.2629	Transmembrane emp24 domain-containing protein 10	Homo sapiens	TMED10	TMEDA_HUMAN
Q15366	3.56	2	365	38.5556	6.78564	98.5236	Poly(rC)-binding protein 2	Homo sapiens	PCBP2	PCBP2_HUMAN
P61081	8.74	1	183	20.8866	7.69385	98.4	NEDD8-conjugating enzyme Ubc12	Homo sapiens	UBE2M	UBC12_HUMAN
P17987	3.24	2	556	60.3056	6.11279	98.0101	T-complex protein 1 subunit alpha	Homo sapiens	TCP1	TCPA_HUMAN
P21283	4.19	2	382	43.914	7.45947	96.71	V-type proton ATPase subunit C 1	Homo sapiens	ATP6V1C1	VATC1_HUMAN
Q96KK5	14.84	1	128	13.8978	10.8872	96.1432	Histone H2A type 1-H	Homo sapiens	HIST1H2AH	H2A1H_HUMAN
Q6ZVM7	2.56	2	507	55.5217	4.79248	96.1344	TOM1-like protein 2	Homo sapiens	TOM1L2	TM1L2_HUMAN
Q9Y4I1	1.78	2	1855	215.269	8.48486	95.701	Unconventional myosin-Va	Homo sapiens	MYO5A	MYO5A_HUMAN
P50991	2.41	2	539	57.8878	7.82568	95.3381	T-complex protein 1 subunit delta	Homo sapiens	CCT4	TCPD_HUMAN
P52758	7.3	2	137	14.4846	8.67529	95.0392	Ribonuclease UK114	Homo sapiens	RIDA	RIDA_HUMAN
Q9GZV4	7.84	2	153	16.7822	5.57959	94.9172	Eukaryotic translation initiation factor 5A-2	Homo sapiens	EIF5A2	IF5A2_HUMAN
Q9NRZ7	2.93	3	376	43.3527	8.71924	94.35	1-acyl-sn-glycerol-3-phosphate acyltransferase gamma	Homo sapiens	AGPAT3	PLCC_HUMAN
P61086	6	1	200	22.3926	5.43994	94.34	Ubiquitin-conjugating enzyme E2 K	Homo sapiens	UBE2K	UBE2K_HUMAN
P62318	13.49	2	126	13.9073	10.3159	94.1652	Small nuclear ribonucleoprotein Sm D3	Homo sapiens	SNRPD3	SMD3_HUMAN
O14818	9.27	2	248	27.8696	8.45557	93.9092	Proteasome subunit alpha type-7	Homo sapiens	PSMA7	PSA7_HUMAN
Q96FJ2	24.72	2	89	10.3431	7.37158	93.7025	Dynein light chain 2, cytoplasmic	Homo sapiens	DYNLL2	DYL2_HUMAN
P79324	9.15	1	153	17.8176	11.5903	93.3806	60S ribosomal protein L15 (Fragment)	Sus scrofa	RPL15	RL15_PIG
P62277	22.52	3	151	17.2117	10.5356	92.5591	40S ribosomal protein S13	Homo sapiens	RPS13	RS13_HUMAN
O00483	24.69	2	81	9.36391	9.37842	92.4961	NADH dehydrogenase [ubiquinone] 1 alpha subcomplex subunit 4	Homo sapiens	NDUFA4	NDUA4_HUMAN
O75874	4.11	1	414	46.6295	7.00537	92.46	Isocitrate dehydrogenase [NADP] cytoplasmic	Homo sapiens	IDH1	IDHC_HUMAN
P08574	8.62	2	325	35.399	8.99756	92.0974	Cytochrome c1, heme protein, mitochondrial	Homo sapiens	CYC1	CY1_HUMAN
Q00325	3.31	1	362	40.0687	9.37842	92.0106	Phosphate carrier protein, mitochondrial	Homo sapiens	SLC25A3	MPCP_HUMAN
P84098	8.67	1	196	23.4512	11.4731	91.71	60S ribosomal protein L19	Homo sapiens	RPL19	RL19_HUMAN
P61758	11.68	2	197	22.6434	7.10791	91.3491	Prefoldin subunit 3	Homo sapiens	VBP1	PFD3_HUMAN
P23284	11.11	2	216	23.7275	9.40771	91.3298	Peptidyl-prolyl cis-trans isomerase B	Homo sapiens	PPIB	PPIB_HUMAN
P38646	2.36	1	679	73.6348	6.16357	91.0267	Stress-70 protein, mitochondrial	Homo sapiens	HSPA9	GRP75_HUMAN
Q08211	1.73	2	1270	140.869	6.84424	90.9107	ATP-dependent RNA helicase A	Homo sapiens	DHX9	DHX9_HUMAN
P62269	7.24	1	152	17.7079	10.9897	89.8651	40S ribosomal protein S18	Homo sapiens	RPS18	RS18_HUMAN
P62244	17.69	3	130	14.83	10.1255	89.6598	40S ribosomal protein S15a	Homo sapiens	RPS15A	RS15A_HUMAN
P37837	3.26	1	337	37.5165	6.81494	89.3984	Transaldolase	Homo sapiens	TALDO1	TALDO_HUMAN
Q9H0R4	5.02	2	259	28.5179	6.23975	89.1153	Haloacid dehalogenase-like hydrolase domain-containing protein 2	Homo sapiens	HDHD2	HDHD2_HUMAN
P14415	4.14	1	290	33.3454	8.30908	88.55	Sodium/potassium-transporting ATPase subunit beta-2	Homo sapiens	ATP1B2	AT1B2_HUMAN
P43320	13.17	2	205	23.3654	7.00537	87.82	Beta-crystallin B2	Homo sapiens	CRYBB2	CRBB2_HUMAN
Q15293	3.93	1	331	38.8662	4.99561	87.4	Reticulocalbin-1	Homo sapiens	RCN1	RCN1_HUMAN
P25786	5.7	1	263	29.5369	6.60986	87.2277	Proteasome subunit alpha type-1	Homo sapiens	PSMA1	PSA1_HUMAN
Q99832	2.58	1	543	59.3289	7.6499	86.93	T-complex protein 1 subunit eta	Homo sapiens	CCT7	TCPH_HUMAN
P02794	6.01	1	183	21.2123	5.5542	86.4997	Ferritin heavy chain	Homo sapiens	FTH1	FRIH_HUMAN
P10809	4.19	2	573	61.0164	5.87158	85.64	60 kDa heat shock protein, mitochondrial	Homo sapiens	HSPD1	CH60_HUMAN
Q7L266	4.87	1	308	32.0342	6.23975	85.22	L-asparaginase	Homo sapiens	ASRGL1	ASGL1_HUMAN
O75368	20.18	2	114	12.7664	5.24951	84.7351	SH3 domain-binding glutamic acid-rich-like protein	Homo sapiens	SH3BGRL	SH3L1_HUMAN
P49327	1.19	3	2511	273.254	6.44287	84.2746	Fatty acid synthase	Homo sapiens	FASN	FAS_HUMAN
P67870	11.63	2	215	24.926	5.5542	84.2233	Casein kinase II subunit beta	Homo sapiens	CSNK2B	CSK2B_HUMAN
P21912	8.21	2	280	31.6088	8.76318	84.2	Succinate dehydrogenase [ubiquinone] iron-sulfur subunit, mitochondrial	Homo sapiens	SDHB	SDHB_HUMAN
Q9UI12	3.31	2	483	55.8471	6.48096	83.9741	V-type proton ATPase subunit H	Homo sapiens	ATP6V1H	VATH_HUMAN
Q15056	10.89	2	248	27.3684	7.2251	83.8284	Eukaryotic translation initiation factor 4H	Homo sapiens	EIF4H	IF4H_HUMAN
Q15691	7.84	2	268	29.9802	5.13525	83.2	Microtubule-associated protein RP/EB family member 1	Homo sapiens	MAPRE1	MARE1_HUMAN
P09455	15.56	2	135	15.8399	5.10986	83.1516	Retinol-binding protein 1	Homo sapiens	RBP1	RET1_HUMAN
P04001	2.47	2	364	40.5576	8.60205	82.83	Medium-wave-sensitive opsin 1	Homo sapiens	OPN1MW	OPSG_HUMAN
P50213	4.92	2	366	39.5661	6.91748	82.2894	Isocitrate dehydrogenase [NAD] subunit alpha, mitochondrial	Homo sapiens	IDH3A	IDH3A_HUMAN
P54920	5.08	1	295	33.2113	5.36377	82.2597	Alpha-soluble NSF attachment protein	Homo sapiens	NAPA	SNAA_HUMAN
P19133	20.51	2	78	8.77857	6.25244	81.76	Ferritin light chain (Fragment)	Sus scrofa	FTL	FRIL_PIG
P84090	10.58	2	104	12.251	5.92236	81.5209	Enhancer of rudimentary homolog	Homo sapiens	ERH	ERH_HUMAN
P48147	2.39	1	710	80.648	5.85889	81.16	Prolyl endopeptidase	Homo sapiens	PREP	PPCE_HUMAN
P61956	12.63	2	95	10.8644	5.50342	80.19	Small ubiquitin-related modifier 2	Homo sapiens	SUMO2	SUMO2_HUMAN
P14854	24.42	2	86	10.1857	7.04932	79.6355	Cytochrome c oxidase subunit 6B1	Homo sapiens	COX6B1	CX6B1_HUMAN
P30050	14.55	2	165	17.8075	9.42236	79.1329	60S ribosomal protein L12	Homo sapiens	RPL12	RL12_HUMAN
Q96FW1	5.54	1	271	31.2644	4.94482	79.03	Ubiquitin thioesterase OTUB1	Homo sapiens	OTUB1	OTUB1_HUMAN
P80895	7.49	1	227	24.6306	7.2251	78.9546	Protein-L-isoaspartate(D-aspartate) O-methyltransferase	Sus scrofa	PCMT1	PIMT_PIG
P37108	10.29	1	136	14.5608	10.0376	78.69	Signal recognition particle 14 kDa protein	Homo sapiens	SRP14	SRP14_HUMAN
P26038	3.29	2	577	67.7778	6.40479	78.657	Moesin	Homo sapiens	MSN	MOES_HUMAN
O60831	6.18	1	178	19.2455	9.18799	78.55	PRA1 family protein 2	Homo sapiens	PRAF2	PRAF2_HUMAN
Q07020	6.91	1	188	21.6211	11.7222	78.55	60S ribosomal protein L18	Homo sapiens	RPL18	RL18_HUMAN
O97580	3.06	1	425	46.2291	6.45557	78.04	Succinyl-CoA ligase [ADP-forming] subunit beta, mitochondrial (Fragment)	Sus scrofa	SUCLA2	SUCB1_PIG
P61247	6.44	1	264	29.9257	9.72998	77.28	40S ribosomal protein S3a	Homo sapiens	RPS3A	RS3A_HUMAN
Q15185	7.5	2	160	18.6854	4.53857	76.8469	Prostaglandin E synthase 3	Homo sapiens	PTGES3	TEBP_HUMAN
Q9UPN3	0.19	1	7388	837.787	5.38916	76.8229	Microtubule-actin cross-linking factor 1, isoforms 1/2/3/5	Homo sapiens	MACF1	MACF1_HUMAN
P61970	11.02	1	127	14.469	5.37646	76.5072	Nuclear transport factor 2	Homo sapiens	NUTF2	NTF2_HUMAN
Q13432	6.25	1	240	26.9454	6.41748	76.48	Protein unc-119 homolog A	Homo sapiens	UNC119	U119A_HUMAN
Q99757	9.04	1	166	18.3716	8.29443	75.8237	Thioredoxin, mitochondrial	Homo sapiens	TXN2	THIOM_HUMAN
P00172	8.96	1	134	15.3006	5.16064	75.5179	Cytochrome b5	Sus scrofa	CYB5A	CYB5_PIG
Q8TDJ6	0.49	2	3036	339.427	6.37939	75.4389	DmX-like protein 2	Homo sapiens	DMXL2	DMXL2_HUMAN
Q8NEX9	3.51	1	313	35.2403	9.15869	75.36	Short-chain dehydrogenase/reductase family 9C member 7	Homo sapiens	SDR9C7	DR9C7_HUMAN
P11233	7.28	1	206	23.552	7.10791	75.09	Ras-related protein Ral-A	Homo sapiens	RALA	RALA_HUMAN
Q9Y6M7	1.73	2	1214	135.957	6.7124	74.9664	Sodium bicarbonate cotransporter 3	Homo sapiens	SLC4A7	S4A7_HUMAN
A5GFZ5	10.42	2	259	29.4526	9.39307	74.92	Dolichol-phosphate mannosyltransferase	Sus scrofa	DPM1	DPM1_PIG
P07311	10.1	2	99	11.2539	9.30518	74.6607	Acylphosphatase-1	Homo sapiens	ACYP1	ACYP1_HUMAN
O60613	9.88	1	162	17.7799	5.03369	74.1821	15 kDa selenoprotein	Homo sapiens	SELENOF	SEP15_HUMAN
P79382	18.06	2	155	17.6382	9.65674	73.3347	Microsomal glutathione S-transferase 1	Sus scrofa	MGST1	MGST1_PIG
P59768	22.54	1	71	7.84503	7.98682	73.0145	Guanine nucleotide-binding protein G(I)/G(S)/G(O) subunit gamma-2	Homo sapiens	GNG2	GBG2_HUMAN
P31150	3.36	2	447	50.5501	5.13525	72.9967	Rab GDP dissociation inhibitor alpha	Homo sapiens	GDI1	GDIA_HUMAN
P63208	7.36	1	163	18.6462	4.53857	72.28	S-phase kinase-associated protein 1	Homo sapiens	SKP1	SKP1_HUMAN
P60866	19.33	2	119	13.3643	9.93506	72.2395	40S ribosomal protein S20	Homo sapiens	RPS20	RS20_HUMAN
Q86WA6	3.44	2	291	32.522	9.14404	71.4917	Valacyclovir hydrolase	Homo sapiens	BPHL	BPHL_HUMAN
P28845	3.77	1	292	32.3796	8.55811	71.47	Corticosteroid 11-beta-dehydrogenase isozyme 1	Homo sapiens	HSD11B1	DHI1_HUMAN
P36968	5.58	1	197	22.323	8.36768	71.0342	Phospholipid hydroperoxide glutathione peroxidase, mitochondrial	Sus scrofa	GPX4	GPX4_PIG
Q15819	13.79	2	145	16.3522	8.08936	70.9441	Ubiquitin-conjugating enzyme E2 variant 2	Homo sapiens	UBE2V2	UB2V2_HUMAN
Q29036	19.47	2	113	12.5026	7.07861	70.73	Dolichyl-diphosphooligosaccharide--protein glycosyltransferase subunit DAD1	Sus scrofa	DAD1	DAD1_PIG
P53027	7.88	1	165	18.7789	9.71533	70.62	60S ribosomal protein L10a (Fragment)	Sus scrofa	RPL10A	RL10A_PIG
Q16864	10.08	1	119	13.362	5.51611	70.5006	V-type proton ATPase subunit F	Homo sapiens	ATP6V1F	VATF_HUMAN
Q9Y3D6	19.08	2	152	16.927	8.79248	70.0855	Mitochondrial fission 1 protein	Homo sapiens	FIS1	FIS1_HUMAN
P61326	14.38	2	146	17.1528	6.11279	69.8665	Protein mago nashi homolog	Homo sapiens	MAGOH	MGN_HUMAN
Q96HU8	5.53	1	199	22.4706	8.76318	69.4097	GTP-binding protein Di-Ras2	Homo sapiens	DIRAS2	DIRA2_HUMAN
P51674	3.6	1	278	31.1884	5.2749	69.2965	Neuronal membrane glycoprotein M6-a	Homo sapiens	GPM6A	GPM6A_HUMAN
P60520	9.4	1	117	13.6581	8.104	68.9133	Gamma-aminobutyric acid receptor-associated protein-like 2	Homo sapiens	GABARAPL2	GBRL2_HUMAN
P46108	5.59	2	304	33.81	5.5542	68.4615	Adapter molecule crk	Homo sapiens	CRK	CRK_HUMAN
P51991	4.23	1	378	39.5706	9.01221	68.41	Heterogeneous nuclear ribonucleoprotein A3	Homo sapiens	HNRNPA3	ROA3_HUMAN
P62888	13.91	1	115	12.7757	9.62744	68.03	60S ribosomal protein L30	Homo sapiens	RPL30	RL30_HUMAN
P67985	10.16	1	128	14.7498	9.18799	67.81	60S ribosomal protein L22	Sus scrofa	RPL22	RL22_PIG
P23942	3.18	2	346	39.1609	8.17725	67.49	Peripherin-2	Homo sapiens	PRPH2	PRPH2_HUMAN
P25398	6.82	1	132	14.5055	7.21045	67.3167	40S ribosomal protein S12	Homo sapiens	RPS12	RS12_HUMAN
Q15555	3.67	1	327	37.0082	5.56689	67.1885	Microtubule-associated protein RP/EB family member 2	Homo sapiens	MAPRE2	MARE2_HUMAN
P62942	12.96	1	108	11.9431	8.1626	66.4955	Peptidyl-prolyl cis-trans isomerase FKBP1A	Homo sapiens	FKBP1A	FKB1A_HUMAN
P62854	13.04	1	115	13.0071	11.0044	66.3	40S ribosomal protein S26	Homo sapiens	RPS26	RS26_HUMAN
Q9Y2Q5	26.4	2	125	13.4989	5.40186	66.2239	Ragulator complex protein LAMTOR2	Homo sapiens	LAMTOR2	LTOR2_HUMAN
P21281	2.35	1	511	56.4649	5.80811	66.1828	V-type proton ATPase subunit B, brain isoform	Homo sapiens	ATP6V1B2	VATB2_HUMAN
P61601	4.15	1	193	22.2309	5.35107	66.0461	Neurocalcin-delta	Homo sapiens	NCALD	NCALD_HUMAN
O95168	8.53	1	129	15.1991	9.84717	65.7377	NADH dehydrogenase [ubiquinone] 1 beta subcomplex subunit 4	Homo sapiens	NDUFB4	NDUB4_HUMAN
P29401	1.93	1	623	67.8347	7.66455	65.4767	Transketolase	Homo sapiens	TKT	TKT_HUMAN
P49368	4.04	2	545	60.4953	6.49365	65.3191	T-complex protein 1 subunit gamma	Homo sapiens	CCT3	TCPG_HUMAN
P25788	4.71	1	255	28.4151	5.32568	64.9953	Proteasome subunit alpha type-3	Homo sapiens	PSMA3	PSA3_HUMAN
P31950	11.11	1	99	11.1727	6.53662	64.8956	Protein S100-A11	Sus scrofa	S100A11	S10AB_PIG
P25787	5.98	1	234	25.8823	7.43018	64.89	Proteasome subunit alpha type-2	Homo sapiens	PSMA2	PSA2_HUMAN
P31040	2.11	1	664	72.6453	7.38623	64.68	Succinate dehydrogenase [ubiquinone] flavoprotein subunit, mitochondrial	Homo sapiens	SDHA	SDHA_HUMAN
P38606	4.38	2	617	68.2605	5.51611	63.9835	V-type proton ATPase catalytic subunit A	Homo sapiens	ATP6V1A	VATA_HUMAN
O95777	16.67	1	96	10.3963	4.4751	63.7933	N-alpha-acetyltransferase 38, NatC auxiliary subunit	Homo sapiens	LSM8	LSM8_HUMAN
P36957	1.77	1	453	48.7245	8.95361	63.6531	Dihydrolipoyllysine-residue succinyltransferase component of 2-oxoglutarate dehydrogenase complex, mitochondrial	Homo sapiens	DLST	ODO2_HUMAN
Q14011	8.14	1	172	18.6367	9.51025	63.41	Cold-inducible RNA-binding protein	Homo sapiens	CIRBP	CIRBP_HUMAN
O75608	6.09	1	230	24.6535	6.771	63.36	Acyl-protein thioesterase 1	Homo sapiens	LYPLA1	LYPA1_HUMAN
P62851	16	2	125	13.7337	10.1108	63.1067	40S ribosomal protein S25	Homo sapiens	RPS25	RS25_HUMAN
Q7L0J3	2.7	1	742	82.6419	5.56689	62.9236	Synaptic vesicle glycoprotein 2A	Homo sapiens	SV2A	SV2A_HUMAN
O00217	5.24	1	210	23.6896	6.34131	62.34	NADH dehydrogenase [ubiquinone] iron-sulfur protein 8, mitochondrial	Homo sapiens	NDUFS8	NDUS8_HUMAN
O43924	8	1	150	17.4089	5.66846	62.22	Retinal rod rhodopsin-sensitive cGMP 3',5'-cyclic phosphodiesterase subunit delta	Homo sapiens	PDE6D	PDE6D_HUMAN
Q0PIT9	6.25	1	288	31.4812	7.66455	61.54	NAD(P)H-hydrate epimerase	Sus scrofa	NAXE	NNRE_PIG
P01112	7.94	1	189	21.2846	5.31299	61.44	GTPase HRas	Homo sapiens	HRAS	RASH_HUMAN
P11177	4.46	1	359	39.208	6.65381	61.37	Pyruvate dehydrogenase E1 component subunit beta, mitochondrial	Homo sapiens	PDHB	ODPB_HUMAN
Q9Y4L1	1.5	1	999	111.266	5.22412	60.8707	Hypoxia up-regulated protein 1	Homo sapiens	HYOU1	HYOU1_HUMAN
Q32P51	5	1	320	34.2043	8.99756	60.74	Heterogeneous nuclear ribonucleoprotein A1-like 2	Homo sapiens	HNRNPA1L2	RA1L2_HUMAN
P09497	4.37	1	229	25.1751	4.64014	60.29	Clathrin light chain B	Homo sapiens	CLTB	CLCB_HUMAN
Q6U841	2.5	2	1118	125.866	6.49365	60.2873	Sodium-driven chloride bicarbonate exchanger	Homo sapiens	SLC4A10	S4A10_HUMAN
O00299	7.47	1	241	26.9057	5.17334	59.87	Chloride intracellular channel protein 1	Homo sapiens	CLIC1	CLIC1_HUMAN
P54612	3.06	1	589	65.2809	5.10986	59.7808	Serine/threonine-protein phosphatase 2A 65 kDa regulatory subunit A alpha isoform	Sus scrofa	PPP2R1A	2AAA_PIG
O75964	10.68	1	103	11.4212	9.64209	59.41	ATP synthase subunit g, mitochondrial	Homo sapiens	ATP5L	ATP5L_HUMAN
Q96IU4	4.76	1	210	22.3316	6.40479	59.3564	Abhydrolase domain-containing protein 14B	Homo sapiens	ABHD14B	ABHEB_HUMAN
O79874	5.97	1	318	35.6238	7.54736	59.2323	NADH-ubiquinone oxidoreductase chain 1	Sus scrofa	MT-ND1	NU1M_PIG
P59998	4.76	1	168	19.6543	8.42627	58.8037	Actin-related protein 2/3 complex subunit 4	Homo sapiens	ARPC4	ARPC4_HUMAN
P62263	15.23	2	151	16.2625	10.0522	58.7401	40S ribosomal protein S14	Homo sapiens	RPS14	RS14_HUMAN
Q969H8	5.2	1	173	18.7833	6.68311	58.4348	UPF0556 protein C19orf10	Homo sapiens	MYDGF	MYDGF_HUMAN
P21579	3.08	1	422	47.5428	8.11865	58.3926	Synaptotagmin-1	Homo sapiens	SYT1	SYT1_HUMAN
Q15084	3.18	1	440	48.0913	5.08447	58.04	Protein disulfide-isomerase A6	Homo sapiens	PDIA6	PDIA6_HUMAN
P63010	1.6	1	937	104.486	5.37646	58.04	AP-2 complex subunit beta	Homo sapiens	AP2B1	AP2B1_HUMAN
P50667	7.02	1	228	26.1672	4.89404	57.7922	Cytochrome c oxidase subunit 2	Sus scrofa	MT-CO2	COX2_PIG
Q9NRP0	8.05	1	149	16.8178	9.12939	57.74	Oligosaccharyltransferase complex subunit TC	Homo sapiens	OSTC	OSTC_HUMAN
Q9BRG1	7.95	1	176	20.7345	6.34131	57.47	Vacuolar protein-sorting-associated protein 25	Homo sapiens	VPS25	VPS25_HUMAN
Q9UKU0	1.72	1	697	77.702	7.43018	56.99	Long-chain-fatty-acid--CoA ligase 6	Homo sapiens	ACSL6	ACSL6_HUMAN
O43390	2.05	1	633	70.8993	8.1333	56.84	Heterogeneous nuclear ribonucleoprotein R	Homo sapiens	HNRNPR	HNRPR_HUMAN
P62241	6.25	1	208	24.1902	10.3159	56.54	40S ribosomal protein S8	Homo sapiens	RPS8	RS8_HUMAN
O19069	4.91	1	346	36.0938	9.23193	56.03	Succinyl-CoA ligase [ADP/GDP-forming] subunit alpha, mitochondrial	Sus scrofa	SUCLG1	SUCA_PIG
A5GFY8	1.5	1	533	56.7735	6.88818	55.814	D-3-phosphoglycerate dehydrogenase	Sus scrofa	PHGDH	SERA_PIG
Q9UNS2	2.84	1	423	47.842	6.65381	55.81	COP9 signalosome complex subunit 3	Homo sapiens	COPS3	CSN3_HUMAN
Q9Y333	11.58	1	95	10.8276	6.52197	55.7421	U6 snRNA-associated Sm-like protein LSm2	Homo sapiens	LSM2	LSM2_HUMAN
P51858	6.67	1	240	26.7719	4.729	55.3903	Hepatoma-derived growth factor	Homo sapiens	HDGF	HDGF_HUMAN
P20472	11.82	1	110	12.051	5.18604	55.39	Parvalbumin alpha	Homo sapiens	PVALB	PRVA_HUMAN
Q96IX5	17.24	1	58	6.45337	9.75928	55.35	Up-regulated during skeletal muscle growth protein 5	Homo sapiens	USMG5	USMG5_HUMAN
P02792	7.43	1	175	20.0071	5.78271	55.32	Ferritin light chain	Homo sapiens	FTL	FRIL_HUMAN
O60282	1.78	1	957	109.427	6.18896	55.1359	Kinesin heavy chain isoform 5C	Homo sapiens	KIF5C	KIF5C_HUMAN
P55786	1.31	1	919	103.211	5.71924	54.97	Puromycin-sensitive aminopeptidase	Homo sapiens	NPEPPS	PSA_HUMAN
Q15165	4.52	1	354	39.3723	5.60498	54.93	Serum paraoxonase/arylesterase 2	Homo sapiens	PON2	PON2_HUMAN
Q9Y3B4	11.2	1	125	14.5756	9.37842	54.77	Pre-mRNA branch site protein p14	Homo sapiens	SF3B6	SF3B6_HUMAN
Q6ZVH7	0.7	1	1005	108.064	6.46826	54.7122	Espin-like protein	Homo sapiens	ESPNL	ESPNL_HUMAN
P62316	7.63	1	118	13.5182	9.90576	54.4392	Small nuclear ribonucleoprotein Sm D2	Homo sapiens	SNRPD2	SMD2_HUMAN
Q29561	4.08	1	196	22.2653	6.29053	54.3981	UMP-CMP kinase	Sus scrofa	CMPK1	KCY_PIG
P62917	4.28	1	257	28.0073	11.0337	54.33	60S ribosomal protein L8	Homo sapiens	RPL8	RL8_HUMAN
P62308	15.79	1	76	8.49043	8.88037	54.12	Small nuclear ribonucleoprotein G	Homo sapiens	SNRPG	RUXG_HUMAN
O60262	23.53	1	68	7.51696	8.51416	54.05	Guanine nucleotide-binding protein G(I)/G(S)/G(O) subunit gamma-7	Homo sapiens	GNG7	GBG7_HUMAN
Q8SPJ9	12.5	1	80	9.00872	9.99365	53.7427	Cytochrome c oxidase subunit 7A1, mitochondrial	Sus scrofa	COX7A1	CX7A1_PIG
Q5T4S7	0.25	1	5183	573.476	6.03662	53.6551	E3 ubiquitin-protein ligase UBR4	Homo sapiens	UBR4	UBR4_HUMAN
Q13907	5.29	1	227	26.3025	6.34131	53.32	Isopentenyl-diphosphate Delta-isomerase 1	Homo sapiens	IDI1	IDI1_HUMAN
P30626	5.05	1	198	21.6624	5.59229	53.16	Sorcin	Homo sapiens	SRI	SORCN_HUMAN
P55327	6.7	1	224	24.3122	4.83057	53.12	Tumor protein D52	Homo sapiens	TPD52	TPD52_HUMAN
O15347	6	1	200	22.9654	8.36768	53.03	High mobility group protein B3	Homo sapiens	HMGB3	HMGB3_HUMAN
P24666	5.7	1	158	18.0308	6.7417	52.64	Low molecular weight phosphotyrosine protein phosphatase	Homo sapiens	ACP1	PPAC_HUMAN
Q8NHW5	3.79	1	317	34.3427	5.5542	52.59	60S acidic ribosomal protein P0-like	Homo sapiens	RPLP0P6	RLA0L_HUMAN
P62899	11.2	1	125	14.4539	10.5356	52.5277	60S ribosomal protein L31	Homo sapiens	RPL31	RL31_HUMAN
O95831	2.12	1	613	66.8589	8.95361	52.43	Apoptosis-inducing factor 1, mitochondrial	Homo sapiens	AIFM1	AIFM1_HUMAN
P15374	6.96	1	230	26.166	4.91943	52.19	Ubiquitin carboxyl-terminal hydrolase isozyme L3	Homo sapiens	UCHL3	UCHL3_HUMAN
P09661	3.53	1	255	28.3981	8.6167	51.99	U2 small nuclear ribonucleoprotein A'	Homo sapiens	SNRPA1	RU2A_HUMAN
P45880	4.08	1	294	31.5465	7.56201	51.99	Voltage-dependent anion-selective channel protein 2	Homo sapiens	VDAC2	VDAC2_HUMAN
P20839	2.33	1	514	55.3705	6.90283	51.8819	Inosine-5'-monophosphate dehydrogenase 1	Homo sapiens	IMPDH1	IMDH1_HUMAN
Q01105	4.83	1	290	33.4687	4.32275	51.72	Protein SET	Homo sapiens	SET	SET_HUMAN
P30042	3.73	1	268	28.1527	8.26514	51.4614	ES1 protein homolog, mitochondrial	Homo sapiens	C21orf33	ES1_HUMAN
P20674	4.67	1	150	16.7517	6.78564	50.9662	Cytochrome c oxidase subunit 5A, mitochondrial	Homo sapiens	COX5A	COX5A_HUMAN
P05386	14.91	1	114	11.5067	4.32275	50.6749	60S acidic ribosomal protein P1	Homo sapiens	RPLP1	RLA1_HUMAN
Q5ISC6	8.99	1	189	21.0565	5.78271	50.66	Heme-binding protein 1	Sus scrofa	HEBP1	HEBP1_PIG
Q9UHA4	8.06	1	124	13.6143	7.34229	50.56	Ragulator complex protein LAMTOR3	Homo sapiens	LAMTOR3	LTOR3_HUMAN
Q29090	3.29	1	426	49.5825	6.20166	50.27	Serine/threonine-protein phosphatase 2A 55 kDa regulatory subunit B alpha isoform (Fragment)	Sus scrofa	PPP2R2A	2ABA_PIG
Q8TDQ7	5.8	1	276	31.0646	6.94678	50.25	Glucosamine-6-phosphate isomerase 2	Homo sapiens	GNPDA2	GNPI2_HUMAN
P12309	10.38	1	106	11.8202	8.17725	50.21	Glutaredoxin-1	Sus scrofa	GLRX	GLRX1_PIG
O15145	7.3	1	178	20.5334	8.5874	49.82	Actin-related protein 2/3 complex subunit 3	Homo sapiens	ARPC3	ARPC3_HUMAN
Q16531	0.79	1	1140	126.887	5.26221	49.8135	DNA damage-binding protein 1	Homo sapiens	DDB1	DDB1_HUMAN
Q16718	7.76	1	116	13.4502	5.98584	49.63	NADH dehydrogenase [ubiquinone] 1 alpha subcomplex subunit 5	Homo sapiens	NDUFA5	NDUA5_HUMAN
P05230	7.74	1	155	17.4487	7.02002	49.6146	Heparin-binding growth factor 1	Homo sapiens	FGF1	FGF1_HUMAN
P17612	3.42	1	351	40.564	8.79248	49.05	cAMP-dependent protein kinase catalytic subunit alpha	Homo sapiens	PRKACA	KAPCA_HUMAN
Q8NBU5	4.43	1	361	40.718	6.90283	48.8688	ATPase family AAA domain-containing protein 1	Homo sapiens	ATAD1	ATAD1_HUMAN
O75323	3.15	1	286	33.7212	9.36377	48.76	Protein NipSnap homolog 2	Homo sapiens	NIPSNAP2	NIPS2_HUMAN
O60888	7.82	1	179	19.1041	5.50342	48.6114	Protein CutA	Homo sapiens	CUTA	CUTA_HUMAN
P57721	3.5	1	371	39.4403	8.07471	48.2552	Poly(rC)-binding protein 3	Homo sapiens	PCBP3	PCBP3_HUMAN
O14737	10.4	1	125	14.2763	6.03662	48.1	Programmed cell death protein 5	Homo sapiens	PDCD5	PDCD5_HUMAN
P30049	5.36	1	168	17.4792	5.49072	47.988	ATP synthase subunit delta, mitochondrial	Homo sapiens	ATP5D	ATPD_HUMAN
Q15365	3.65	1	356	37.4739	7.09326	47.5123	Poly(rC)-binding protein 1	Homo sapiens	PCBP1	PCBP1_HUMAN
Q12756	0.53	1	1690	190.944	6.21436	47.49	Kinesin-like protein KIF1A	Homo sapiens	KIF1A	KIF1A_HUMAN
Q9BY50	5.21	1	192	21.5285	9.20264	47.28	Signal peptidase complex catalytic subunit SEC11C	Homo sapiens	SEC11C	SC11C_HUMAN
P12757	1.02	1	684	76.9267	7.10791	47.1889	Ski-like protein	Homo sapiens	SKIL	SKIL_HUMAN
Q9Y6N5	3.56	1	450	49.9289	9.11475	46.88	Sulfide:quinone oxidoreductase, mitochondrial	Homo sapiens	SQOR	SQOR_HUMAN
P62330	5.71	1	175	20.0694	8.95361	46.53	ADP-ribosylation factor 6	Homo sapiens	ARF6	ARF6_HUMAN
P43243	1.65	1	847	94.5648	6.25244	46.43	Matrin-3	Homo sapiens	MATR3	MATR3_HUMAN
P63000	5.21	1	192	21.4362	8.49951	46.33	Ras-related C3 botulinum toxin substrate 1	Homo sapiens	RAC1	RAC1_HUMAN
P31942	4.91	1	346	36.9031	6.87354	45.46	Heterogeneous nuclear ribonucleoprotein H3	Homo sapiens	HNRNPH3	HNRH3_HUMAN
F1SRI0	8.57	1	140	16.4041	6.52197	45	Trafficking protein particle complex subunit 2	Sus scrofa	TRAPPC2	TPPC2_PIG
Q9BPX5	8.5	1	153	16.9308	6.59521	44.53	Actin-related protein 2/3 complex subunit 5-like protein	Homo sapiens	ARPC5L	ARP5L_HUMAN
P63302	10.34	1	87	9.44291	9.23193	44.37	Selenoprotein W	Homo sapiens	SELENOW	SELW_HUMAN
P52434	8	1	150	17.1324	4.67822	44.1	DNA-directed RNA polymerases I, II, and III subunit RPABC3	Homo sapiens	POLR2H	RPAB3_HUMAN
P11498	1.36	1	1178	129.551	6.84424	44.01	Pyruvate carboxylase, mitochondrial	Homo sapiens	PC	PYC_HUMAN
P62304	11.96	1	92	10.7966	9.43701	43.97	Small nuclear ribonucleoprotein E	Homo sapiens	SNRPE	RUXE_HUMAN
Q09666	1.02	1	5890	628.699	6.15088	43.92	Neuroblast differentiation-associated protein AHNAK	Homo sapiens	AHNAK	AHNK_HUMAN
P26373	2.84	1	211	24.2465	11.6489	43.9005	60S ribosomal protein L13	Homo sapiens	RPL13	RL13_HUMAN
Q9Y4G6	0.39	1	2542	271.443	5.56689	43.81	Talin-2	Homo sapiens	TLN2	TLN2_HUMAN
Q16795	5.04	1	377	42.4826	9.80322	43.5868	NADH dehydrogenase [ubiquinone] 1 alpha subcomplex subunit 9, mitochondrial	Homo sapiens	NDUFA9	NDUA9_HUMAN
Q9H0E2	5.11	1	274	30.2622	5.97314	43.35	Toll-interacting protein	Homo sapiens	TOLLIP	TOLIP_HUMAN
Q9UHV9	7.79	1	154	16.6376	6.58057	43.32	Prefoldin subunit 2	Homo sapiens	PFDN2	PFD2_HUMAN
Q2IA00	0.44	1	1812	208.674	5.63037	42.68	Sperm flagellar protein 2	Sus scrofa	SPEF2	SPEF2_PIG
O43426	0.76	1	1573	172.995	7.41553	42.58	Synaptojanin-1	Homo sapiens	SYNJ1	SYNJ1_HUMAN
Q96KD3	2.03	1	344	38.9213	9.43701	42.4732	Protein FAM71F1	Homo sapiens	FAM71F1	F71F1_HUMAN
P67936	4.03	1	248	28.5045	4.69092	42.47	Tropomyosin alpha-4 chain	Homo sapiens	TPM4	TPM4_HUMAN
Q99623	4.35	1	299	33.2759	9.83252	42.08	Prohibitin-2	Homo sapiens	PHB2	PHB2_HUMAN
P19105	5.85	1	171	19.7815	4.80518	42.07	Myosin regulatory light chain 12A	Homo sapiens	MYL12A	ML12A_HUMAN
P28331	1.93	1	727	79.4165	6.22705	42.01	NADH-ubiquinone oxidoreductase 75 kDa subunit, mitochondrial	Homo sapiens	NDUFS1	NDUS1_HUMAN
P50395	2.47	1	445	50.6309	6.46826	41.96	Rab GDP dissociation inhibitor beta	Homo sapiens	GDI2	GDIB_HUMAN
Q6ZUJ8	0.87	1	805	90.341	5.40186	41.74	Phosphoinositide 3-kinase adapter protein 1	Homo sapiens	PIK3AP1	BCAP_HUMAN
P53396	1.45	1	1101	120.762	7.32764	41.6	ATP-citrate synthase	Homo sapiens	ACLY	ACLY_HUMAN
Q9UJY4	1.14	1	613	67.1076	6.55127	41.1823	ADP-ribosylation factor-binding protein GGA2	Homo sapiens	GGA2	GGA2_HUMAN
Q9HCJ6	3.1	1	419	45.8701	5.05908	40.27	Synaptic vesicle membrane protein VAT-1 homolog-like	Homo sapiens	VAT1L	VAT1L_HUMAN
P12662	44	1	25	2.81144	4.23389	40.19	Retinol-binding protein 3 (Fragment)	Sus scrofa	RBP3	RET3_PIG
P59083	20.75	1	53	5.74665	4.28467	39.86	14 kDa phosphohistidine phosphatase (Fragments)	Sus scrofa	PHPT1	PHP14_PIG
Q9NUJ1	5.23	1	306	33.9107	8.57275	39.34	Abhydrolase domain-containing protein 10, mitochondrial	Homo sapiens	ABHD10	ABHDA_HUMAN
Q8N0U8	6.25	1	176	19.8227	9.12939	39.16	Vitamin K epoxide reductase complex subunit 1-like protein 1	Homo sapiens	VKORC1L1	VKORL_HUMAN
Q9Y5R8	11.03	1	145	16.8206	9.15869	39.0206	Trafficking protein particle complex subunit 1	Homo sapiens	TRAPPC1	TPPC1_HUMAN
Q9UJZ1	4.21	1	356	38.5102	7.38623	38.89	Stomatin-like protein 2	Homo sapiens	STOML2	STML2_HUMAN
P49721	5.47	1	201	22.8217	7.02002	36.09	Proteasome subunit beta type-2	Homo sapiens	PSMB2	PSB2_HUMAN
Q15369	12.5	1	112	12.465	4.77979	33.53	Transcription elongation factor B polypeptide 1	Homo sapiens	ELOC	ELOC_HUMAN
O14561	3.85	1	156	17.406	4.93213	30.02	Acyl carrier protein, mitochondrial	Homo sapiens	NDUFAB1	ACPM_HUMAN
O96008	4.71	1	361	37.8691	7.25439	28.34	Mitochondrial import receptor subunit TOM40 homolog	Homo sapiens	TOMM40	TOM40_HUMAN

## Sheet: DDM - ZIPTIP - Lane 3
Accession	Coverage	# Peptides	# AAs	MW [kDa]	calc. pI	Score	Description	Species	Gene name	Gene entry
P14618	42.37	118	531	57.9	7.84033	5460.23	Pyruvate kinase isozymes M1/M2	Homo sapiens	PKM	KPYM_HUMAN
P68363	34.15	108	451	50.1196	5.05908	4345.32	Tubulin alpha-1B chain	Homo Sapiens	TUBA1B	TBA1B_HUMAN
Q9BQE3	30.51	102	449	49.8635	5.09717	4068.84	Tubulin alpha-1C chain	Homo sapiens	TUBA1C	TBA1C_HUMAN
Q71U36	34.15	97	451	50.1036	5.05908	4023.02	Tubulin alpha-1A chain	Homo Sapiens	TUBA1A	TBA1A_HUMAN
Q00610	24.66	90	1675	191.493	5.69385	3720.47	Clathrin heavy chain 1	Homo sapiens	CLTC	CLH1_HUMAN
P02554	43.6	79	445	49.829	4.89404	3680.62	Tubulin beta chain	Sus scrofa		TBB_PIG
P68371	43.6	77	445	49.799	4.89404	3624.77	Tubulin beta-4B chain	Homo Sapiens	TUBB4B	TBB4B_HUMAN
P04264	24.84	82	644	65.999	8.11865	3613.58	Keratin, type II cytoskeletal 1	Homo sapiens	KRT1	K2C1_HUMAN
Q13885	40.9	75	445	49.875	4.89404	3498.21	Tubulin beta-2A chain	Homo sapiens	TUBB2A	TBB2A_HUMAN
P07437	43.69	74	444	49.639	4.89404	3468.97	Tubulin beta-5 chain	Homo Sapiens	TUBB	TBB5_HUMAN
P13637	32.58	68	1013	111.677	5.37646	3407.88	Sodium/potassium-transporting ATPase subunit alpha-3	Homo sapiens	ATP1A3	AT1A3_HUMAN
P02067	51.02	80	147	16.1555	7.6792	3003.62	Hemoglobin subunit beta	Sus scrofa	HBB	HBB_PIG
P68366	30.13	70	448	49.8924	5.05908	2904.64	Tubulin alpha-4A chain	Homo Sapiens	TUBA4A	TBA4A_HUMAN
Q13509	30.67	55	450	50.4003	4.93213	2783.82	Tubulin beta-3 chain	Homo Sapiens	TUBB3	TBB3_HUMAN
P00355	25.53	56	333	35.8133	8.35303	2776.02	Glyceraldehyde-3-phosphate dehydrogenase	Sus scrofa	GAPDH	G3P_PIG
P07900	30.6	69	732	84.6067	5.021	2746.81	Heat shock protein HSP 90-alpha	Homo sapiens	HSP90AA1	HS90A_HUMAN
Q1KYT0	20.51	45	434	47.1004	7.95752	2290.13	Beta-enolase	Sus scrofa	ENO3	ENOB_PIG
Q9NY65	21.16	51	449	50.0616	5.05908	2282.57	Tubulin alpha-8 chain	Homo sapiens	TUBA8	TBA8_HUMAN
P04350	38.29	56	444	49.5539	4.88135	2226.77	Tubulin beta-4A chain	Homo Sapiens	TUBB4A	TBB4A_HUMAN
P06733	18.66	34	434	47.1393	7.38623	1890.34	Alpha-enolase	Homo sapiens	ENO1	ENOA_HUMAN
P12277	20.73	39	381	42.6173	5.59229	1854.73	Creatine kinase B-type	Homo sapiens	CKB	KCRB_HUMAN
P05023	21.6	36	1023	112.824	5.49072	1848	Sodium/potassium-transporting ATPase subunit alpha-1	Homo sapiens	ATP1A1	AT1A1_HUMAN
P79260	18.77	38	405	45.0742	5.85889	1716.33	S-arrestin	Sus scrofa	SAG	ARRS_PIG
P08059	27.24	35	558	63.0863	7.98682	1595.88	Glucose-6-phosphate isomerase	Sus scrofa	GPI	G6PI_PIG
Q14204	10.5	42	4646	532.072	6.40479	1556.95	Cytoplasmic dynein 1 heavy chain 1	Homo sapiens	DYNC1H1	DYHC1_HUMAN
P08835	34.6	39	607	69.6471	6.49365	1533.83	Serum albumin	Sus scrofa	ALB	ALBU_PIG
P00761	7.79	57	231	24.3938	7.18115	1517.54	Trypsin	Sus scrofa		TRYP_PIG
P13645	23.97	41	584	58.7917	5.21143	1467.14	Keratin, type I cytoskeletal 10	Homo sapiens	KRT10	K1C10_HUMAN
Q13813	12.26	35	2472	284.364	5.35107	1441.94	Spectrin alpha chain, brain	Homo sapiens	SPTAN1	SPTN1_HUMAN
P09104	13.13	27	434	47.239	5.03369	1439.88	Gamma-enolase	Homo sapiens	ENO2	ENOG_HUMAN
O18766	11.49	43	348	39.0006	6.65381	1411.45	Rhodopsin	Sus scrofa	RHO	OPSD_PIG
P08238	21.13	36	724	83.2121	5.03369	1401.27	Heat shock protein HSP 90-beta	Homo sapiens	HSP90AB1	HS90B_HUMAN
P80031	44.44	24	207	23.482	7.79639	1358.69	Glutathione S-transferase P	Sus scrofa	GSTP1	GSTP1_PIG
P00336	43.41	30	334	36.5891	5.85889	1355.32	L-lactate dehydrogenase B chain	Sus scrofa	LDHB	LDHB_PIG
Q6QRN9	34.56	35	298	32.8893	9.80322	1272.72	ADP/ATP translocase 3	Sus scrofa	SLC25A6	ADT3_PIG
P35908	7.82	34	639	65.3932	8.00146	1271.18	Keratin, type II cytoskeletal 2 epidermal	Homo sapiens	KRT2	K22E_HUMAN
Q2HYU2	17.82	32	780	85.2725	8.17725	1243.76	6-phosphofructokinase, muscle type	Sus scrofa	PFKM	PFKAM_PIG
Q9BUF5	18.61	31	446	49.825	4.88135	1238.67	Tubulin beta-6 chain	Homo sapiens	TUBB6	TBB6_HUMAN
P01965	41.84	27	141	15.0298	8.70459	1208.96	Hemoglobin subunit alpha	Sus scrofa	HBA	HBA_PIG
Q16555	26.05	28	572	62.2546	6.37939	1199.74	Dihydropyrimidinase-related protein 2	Homo sapiens	DPYSL2	DPYL2_HUMAN
P11142	30.96	33	646	70.8542	5.51611	1196.3	Heat shock cognate 71 kDa protein	Homo Sapiens	HSPA8	HSP7C_HUMAN
P00506	25.12	35	430	47.4061	9.01221	1180.35	Aspartate aminotransferase, mitochondrial	Sus scrofa	GOT2	AATM_PIG
P05141	38.26	33	298	32.8312	9.68604	1174.35	ADP/ATP translocase 2	Homo sapiens	SLC25A5	ADT2_HUMAN
P00346	42.01	21	338	35.5717	8.67529	1054.45	Malate dehydrogenase, mitochondrial	Sus scrofa	MDH2	MDHM_PIG
P16276	19.85	26	781	85.7072	8.04541	1001.64	Aconitate hydratase, mitochondrial	Sus scrofa	ACO2	ACON_PIG
P11021	25.84	18	654	72.2884	5.16064	902.114	78 kDa glucose-regulated protein	Homo sapiens	HSPA5	GRP78_HUMAN
Q01082	14.13	28	2364	274.439	5.56689	898.58	Spectrin beta chain, brain 1	Homo sapiens	SPTBN1	SPTB2_HUMAN
Q29371	35.48	15	248	26.7129	7.45947	895.741	Triosephosphate isomerase	Sus scrofa	TPI1	TPIS_PIG
P80021	32.73	23	553	59.6507	9.18799	833.593	ATP synthase subunit alpha, mitochondrial	Sus scrofa	ATP5A1	ATPA_PIG
P35580	13.21	20	1976	228.858	5.5415	826.638	Myosin-10	Homo sapiens	MYH10	MYH10_HUMAN
P18669	35.43	16	254	28.7858	7.18115	815.495	Phosphoglycerate mutase 1	Homo sapiens	PGAM1	PGAM1_HUMAN
P12235	24.83	22	298	33.0432	9.75928	800.107	ADP/ATP translocase 1	Homo sapiens	SLC25A4	ADT1_HUMAN
P06576	22.87	16	529	56.5246	5.40186	797.871	ATP synthase subunit beta, mitochondrial	Homo sapiens	ATP5B	ATPB_HUMAN
Q29594	28.43	17	102	11.5473	5.42725	770.191	Creatine kinase B-type (Fragment)	Sus scrofa	CKB	KCRB_PIG
P61764	24.92	17	594	67.5259	6.96143	751.397	Syntaxin-binding protein 1	Homo Sapiens	STXBP1	STXB1_HUMAN
P11488	27.43	20	350	40.015	5.61768	746.087	Guanine nucleotide-binding protein G(t) subunit alpha-1	Homo sapiens	GNAT1	GNAT1_HUMAN
P00339	15.96	15	332	36.5953	8.07471	738.947	L-lactate dehydrogenase A chain	Sus scrofa	LDHA	LDHA_PIG
P19367	11.89	19	917	102.42	6.80029	729.995	Hexokinase-1	Homo sapiens	HK1	HXK1_HUMAN
P63027	34.48	12	116	12.6547	8.1333	703.961	Vesicle-associated membrane protein 2	Homo sapiens	VAMP2	VAMP2_HUMAN
P04259	3.9	17	564	60.0303	8.00146	695.042	Keratin, type II cytoskeletal 6B	Homo sapiens	KRT6B	K2C6B_HUMAN
P62936	43.29	18	164	17.8578	8.1626	692.27	Peptidyl-prolyl cis-trans isomerase A	Sus scrofa	PPIA	PPIA_PIG
P62258	25.49	19	255	29.1554	4.7417	682.747	14-3-3 protein epsilon	Homo Sapiens	YWHAE	1433E_HUMAN
P46410	20.11	13	373	42.0032	6.7417	672.211	Glutamine synthetase	Sus scrofa	GLUL	GLNA_PIG
P55072	19.35	17	806	89.2657	5.26221	640.234	Transitional endoplasmic reticulum ATPase	Homo sapiens	VCP	TERA_HUMAN
P60709	28.8	16	375	41.7097	5.47803	633.558	Actin, cytoplasmic 1	Homo Sapiens	ACTB	ACTB_HUMAN
Q29092	17.66	16	804	92.4132	4.83057	630.339	Endoplasmin	Sus scrofa	HSP90B1	ENPL_PIG
P00367	28.14	17	558	61.3592	7.79639	625.413	Glutamate dehydrogenase 1, mitochondrial	Homo sapiens	GLUD1	DHE3_HUMAN
Q6S4N2	21.68	15	641	70.0551	5.8208	624.437	Heat shock 70 kDa protein 1B	Sus scrofa	HSPA1B	HS71B_PIG
P63104	27.76	17	245	27.7277	4.79248	619.364	14-3-3 protein zeta/delta	Homo Sapiens	YWHAZ	1433Z_HUMAN
Q05193	15.05	13	864	97.347	7.1665	609.885	Dynamin-1	Homo sapiens	DNM1	DYN1_HUMAN
P10809	17.28	16	573	61.0164	5.87158	572.869	60 kDa heat shock protein, mitochondrial	Homo sapiens	HSPD1	CH60_HUMAN
P35579	7.6	13	1960	226.392	5.60498	545.672	Myosin-9	Homo sapiens	MYH9	MYH9_HUMAN
Q29122	7.26	12	1254	144.767	8.57275	532.715	Unconventional myosin-VI	Sus scrofa	MYO6	MYO6_PIG
P61978	23.54	11	463	50.9444	5.5415	510.711	Heterogeneous nuclear ribonucleoprotein K	Homo Sapiens	HNRNPK	HNRPK_HUMAN
Q49I35	55.56	13	135	14.6842	5.08447	510.112	Galectin-1	Sus scrofa	LGALS1	LEG1_PIG
P34931	13.88	12	641	70.3313	6.02393	501.016	Heat shock 70 kDa protein 1-like	Homo sapiens	HSPA1L	HS71L_HUMAN
P35527	12.68	13	623	62.0268	5.23682	494.6	Keratin, type I cytoskeletal 9	Homo sapiens	KRT9	K1C9_HUMAN
P23297	15.96	8	94	10.5391	4.50049	488.829	Protein S100-A1	Homo sapiens	S100A1	S10A1_HUMAN
P36871	14.77	9	562	61.4105	6.75635	488.171	Phosphoglucomutase-1	Homo sapiens	PGM1	PGM1_HUMAN
P27348	22.86	14	245	27.7468	4.77979	487.918	14-3-3 protein theta	Homo Sapiens	YWHAQ	1433T_HUMAN
P30086	33.16	10	187	21.0437	7.53271	486.934	Phosphatidylethanolamine-binding protein 1	Homo sapiens	PEBP1	PEBP1_HUMAN
P09972	17.86	10	364	39.4312	6.87354	475.763	Fructose-bisphosphate aldolase C	Homo sapiens	ALDOC	ALDOC_HUMAN
P46821	2.84	10	2468	270.468	4.80518	473.327	Microtubule-associated protein 1B	Homo sapiens	MAP1B	MAP1B_HUMAN
P22314	13.33	13	1058	117.774	5.75732	458.764	Ubiquitin-like modifier-activating enzyme 1	Homo sapiens	UBA1	UBA1_HUMAN
P11166	5.08	14	492	54.0485	8.71924	458.508	Solute carrier family 2, facilitated glucose transporter member 1	Homo sapiens	SLC2A1	GTR1_HUMAN
P11708	23.95	10	334	36.431	6.58057	448.371	Malate dehydrogenase, cytoplasmic	Sus scrofa	MDH1	MDHC_PIG
P68032	22.02	12	377	41.9919	5.38916	441.543	Actin, alpha cardiac muscle 1	Homo Sapiens	ACTC1	ACTC_HUMAN
O43491	6.37	9	1005	112.519	5.43994	429.538	Band 4.1-like protein 2	Homo sapiens	EPB41L2	E41L2_HUMAN
P30044	30.84	12	214	22.0725	8.70459	420.529	Peroxiredoxin-5, mitochondrial	Homo sapiens	PRDX5	PRDX5_HUMAN
Q45FY6	22.94	7	218	24.5396	6.78564	413.791	Hypoxanthine-guanine phosphoribosyltransferase	Sus scrofa	HPRT1	HPRT_PIG
P84077	31.49	9	181	20.6837	6.80029	407.09	ADP-ribosylation factor 1	Homo Sapiens	ARF1	ARF1_HUMAN
P23634	6.53	8	1241	137.833	6.59521	405.221	Plasma membrane calcium-transporting ATPase 4	Homo sapiens	ATP2B4	AT2B4_HUMAN
P22626	13.88	8	353	37.4067	8.95361	404.804	Heterogeneous nuclear ribonucleoproteins A2/B1	Homo sapiens	HNRNPA2B1	ROA2_HUMAN
P31006	14.14	6	198	21.9073	6.94678	400.327	Guanylate kinase	Sus scrofa	GUK1	KGUA_PIG
Q86VP6	5.2	11	1230	136.289	5.78271	397.962	Cullin-associated NEDD8-dissociated protein 1	Homo Sapiens	CAND1	CAND1_HUMAN
P78371	12.52	7	535	57.4521	6.45557	395.616	T-complex protein 1 subunit beta	Homo sapiens	CCT2	TCPB_HUMAN
P31946	22.36	13	246	28.0648	4.83057	394.934	14-3-3 protein beta/alpha	Homo sapiens	YWHAB	1433B_HUMAN
P61981	17	11	247	28.2849	4.89404	390.782	14-3-3 protein gamma	Homo Sapiens	YWHAG	1433G_HUMAN
P62873	11.76	11	340	37.353	5.99854	390.486	Guanine nucleotide-binding protein G(I)/G(S)/G(T) subunit beta-1	Homo Sapiens	GNB1	GBB1_HUMAN
P23220	6.48	8	1220	134.625	5.85889	389.505	Plasma membrane calcium-transporting ATPase 1	Sus scrofa	ATP2B1	AT2B1_PIG
P63211	28.38	10	74	8.49032	4.81787	379.586	Guanine nucleotide-binding protein G(T) subunit gamma-T1	Homo Sapiens	GNGT1	GBG1_HUMAN
P0CG48	32.85	8	685	76.9915	7.66455	379.452	Polyubiquitin-C	Homo sapiens	UBC	UBC_HUMAN
P27824	7.94	9	592	67.5259	4.60205	376.792	Calnexin	Homo sapiens	CANX	CALX_HUMAN
P17066	12.75	10	643	70.9842	6.13818	363.02	Heat shock 70 kDa protein 6	Homo sapiens	HSPA6	HSP76_HUMAN
P46459	14.78	11	744	82.5421	6.94678	361.142	Vesicle-fusing ATPase	Homo sapiens	NSF	NSF_HUMAN
P50990	14.6	6	548	59.5825	5.60498	355.342	T-complex protein 1 subunit theta	Homo sapiens	CCT8	TCPQ_HUMAN
Q04917	16.26	11	246	28.201	4.84326	354.001	14-3-3 protein eta	Homo sapiens	YWHAH	1433F_HUMAN
Q9NQC3	4.53	7	1192	129.851	4.50049	350.7	Reticulon-4	Homo sapiens	RTN4	RTN4_HUMAN
P36575	4.12	4	388	42.7511	5.77002	333.039	Arrestin-C	Homo sapiens	ARR3	ARRC_HUMAN
P08758	21.25	8	320	35.9144	5.04639	331.536	Annexin A5	Homo sapiens	ANXA5	ANXA5_HUMAN
P13591	6.29	10	858	94.5152	4.86865	327.215	Neural cell adhesion molecule 1	Homo sapiens	NCAM1	NCAM1_HUMAN
P10745	4.33	8	1247	135.278	5.10986	325.153	Retinol-binding protein 3	Homo sapiens	RBP3	RET3_HUMAN
P29762	47.45	10	137	15.5557	5.37646	323.185	Cellular retinoic acid-binding protein 1	Homo sapiens	CRABP1	RABP1_HUMAN
Q14195	5.96	6	570	61.9241	6.49365	312.294	Dihydropyrimidinase-related protein 3	Homo sapiens	DPYSL3	DPYL3_HUMAN
P23528	44.58	7	166	18.4907	8.08936	312.204	Cofilin-1	Homo sapiens	CFL1	COF1_HUMAN
P35573	6.53	9	1532	174.652	6.75635	311.755	Glycogen debranching enzyme	Homo sapiens	AGL	GDE_HUMAN
Q9MYT8	50.7	7	71	8.22649	9.30518	309.016	ATP synthase subunit e, mitochondrial	Sus scrofa	ATP5I	ATP5I_PIG
P21796	16.25	8	283	30.7536	8.54346	307.113	Voltage-dependent anion-selective channel protein 1	Homo sapiens	VDAC1	VDAC1_HUMAN
Q9UQ16	5.87	7	869	97.685	8.35303	303.686	Dynamin-3	Homo sapiens	DNM3	DYN3_HUMAN
O75348	29.66	7	118	13.7491	8.79248	302.258	V-type proton ATPase subunit G 1	Homo sapiens	ATP6V1G1	VATG1_HUMAN
P35749	4.56	7	1972	227.199	5.50342	301.462	Myosin-11	Homo sapiens	MYH11	MYH11_HUMAN
Q7SIB7	20.62	8	417	44.5301	7.89893	296.346	Phosphoglycerate kinase 1	Sus scrofa	PGK1	PGK1_PIG
P04178	25.49	6	153	15.8819	6.52197	296.28	Superoxide dismutase [Cu-Zn]	Sus scrofa	SOD1	SODC_PIG
Q29048	12.97	6	617	68.2747	5.57959	296.176	V-type proton ATPase catalytic subunit A	Sus scrofa	ATP6V1A	VATA_PIG
P35080	30.71	8	140	15.0363	6.99072	292.793	Profilin-2	Homo sapiens	PFN2	PROF2_HUMAN
P35913	9.48	6	854	98.272	5.23682	289.063	Rod cGMP-specific 3',5'-cyclic phosphodiesterase subunit beta	Homo sapiens	PDE6B	PDE6B_HUMAN
Q15181	22.15	6	289	32.6392	5.85889	279.657	Inorganic pyrophosphatase	Homo sapiens	PPA1	IPYR_HUMAN
P49368	10.46	7	545	60.4953	6.49365	274.511	T-complex protein 1 subunit gamma	Homo sapiens	CCT3	TCPG_HUMAN
Q9ULU8	6.87	9	1353	152.69	5.70654	268.757	Calcium-dependent secretion activator 1	Homo sapiens	CADPS	CAPS1_HUMAN
Q562R1	11.17	6	376	41.976	5.59229	268.065	Beta-actin-like protein 2	Homo sapiens	ACTBL2	ACTBL_HUMAN
P15531	46.05	7	152	17.1377	6.18896	266.155	Nucleoside diphosphate kinase A	Homo sapiens	NME1	NDKA_HUMAN
Q9H2X9	5.18	7	1139	126.102	6.72705	263.537	Solute carrier family 12 member 5	Homo sapiens	SLC12A5	S12A5_HUMAN
P09471	14.41	7	354	40.0249	5.52881	261.999	Guanine nucleotide-binding protein G(o) subunit alpha	Homo sapiens	GNAO1	GNAO_HUMAN
P21579	11.61	5	422	47.5428	8.11865	260.119	Synaptotagmin-1	Homo sapiens	SYT1	SYT1_HUMAN
P68104	6.71	6	462	50.1091	9.01221	258.768	Elongation factor 1-alpha 1	Homo Sapiens	EEF1A1	EF1A1_HUMAN
Q9HAV4	1.66	8	1204	136.222	5.79541	258.762	Exportin-5	Homo sapiens	XPO5	XPO5_HUMAN
Q35915	6.19	6	226	25.0227	9.99365	256.404	ATP synthase subunit a	Sus scrofa	MT-ATP6	ATP6_PIG
P80928	17.39	6	115	12.4432	7.88428	255.635	Macrophage migration inhibitory factor	Sus scrofa	MIF	MIF_PIG
P52552	22.83	6	127	14.1542	4.81787	254.862	Peroxiredoxin-2 (Fragment)	Sus scrofa	PRDX2	PRDX2_PIG
Q58FF6	7.72	9	505	58.2276	4.729	254.539	Putative heat shock protein HSP 90-beta 4	Homo sapiens	HSP90AB4P	H90B4_HUMAN
P20839	7.39	5	514	55.3705	6.90283	253.146	Inosine-5'-monophosphate dehydrogenase 1	Homo sapiens	IMPDH1	IMDH1_HUMAN
P16499	8.49	6	860	99.4828	5.71924	249.825	Rod cGMP-specific 3',5'-cyclic phosphodiesterase subunit alpha	Homo sapiens	PDE6A	PDE6A_HUMAN
Q99497	28.57	7	189	19.8785	6.78564	247.47	Protein DJ-1	Homo sapiens	PARK7	PARK7_HUMAN
P22676	16.61	6	271	31.5196	5.14795	246.909	Calretinin	Homo sapiens	CALB2	CALB2_HUMAN
P07737	25.71	6	140	15.0446	8.26514	246.253	Profilin-1	Homo sapiens	PFN1	PROF1_HUMAN
P84085	19.44	6	180	20.5166	6.78564	245.829	ADP-ribosylation factor 5	Homo Sapiens	ARF5	ARF5_HUMAN
P30101	13.07	6	505	56.7468	6.354	243.359	Protein disulfide-isomerase A3	Homo sapiens	PDIA3	PDIA3_HUMAN
P82460	43.81	5	105	11.8208	5.03369	243.054	Thioredoxin	Sus scrofa	TXN	THIO_PIG
P63096	10.73	6	354	40.3352	5.97314	239.25	Guanine nucleotide-binding protein G(i) subunit alpha-1	Homo Sapiens	GNAI1	GNAI1_HUMAN
Q06830	22.61	6	199	22.0963	8.1333	234.829	Peroxiredoxin-1	Homo sapiens	PRDX1	PRDX1_HUMAN
P62820	26.83	7	205	22.6634	6.21436	231.879	Ras-related protein Rab-1A	Homo Sapiens	RAB1A	RAB1A_HUMAN
P13639	6.41	5	858	95.277	6.82959	230.799	Elongation factor 2	Homo sapiens	EEF2	EF2_HUMAN
Q9Y3D6	18.42	4	152	16.927	8.79248	227.382	Mitochondrial fission 1 protein	Homo sapiens	FIS1	FIS1_HUMAN
O15537	16.07	5	224	25.5755	5.68115	226.792	Retinoschisin	Homo sapiens	RS1	XLRS1_HUMAN
Q9Y277	8.13	5	283	30.6393	8.66064	223.914	Voltage-dependent anion-selective channel protein 3	Homo sapiens	VDAC3	VDAC3_HUMAN
P21281	11.15	5	511	56.4649	5.80811	218.483	V-type proton ATPase subunit B, brain isoform	Homo sapiens	ATP6V1B2	VATB2_HUMAN
P35243	9.5	4	200	23.1156	5.16064	217.336	Recoverin	Homo sapiens	RCVRN	RECO_HUMAN
Q08211	6.85	7	1270	140.869	6.84424	216.697	ATP-dependent RNA helicase A	Homo sapiens	DHX9	DHX9_HUMAN
P62834	14.67	4	184	20.9737	6.66846	211.44	Ras-related protein Rap-1A	Homo Sapiens	RAP1A	RAP1A_HUMAN
Q7Z406	3.36	5	1995	227.732	5.60498	210.333	Myosin-14	Homo sapiens	MYH14	MYH14_HUMAN
P17987	3.24	3	556	60.3056	6.11279	209.218	T-complex protein 1 subunit alpha	Homo sapiens	TCP1	TCPA_HUMAN
O60282	4.18	3	957	109.427	6.18896	208.302	Kinesin heavy chain isoform 5C	Homo sapiens	KIF5C	KIF5C_HUMAN
P40227	9.79	5	531	57.9876	6.68311	205.799	T-complex protein 1 subunit zeta	Homo sapiens	CCT6A	TCPZ_HUMAN
Q29577	12.26	6	416	46.9202	8.33838	205.652	Creatine kinase U-type, mitochondrial	Sus scrofa	CKMT1	KCRU_PIG
Q2EN76	28.95	5	152	17.1649	7.97217	204.709	Nucleoside diphosphate kinase B	Sus scrofa	NME2	NDKB_PIG
P00503	14.04	4	413	46.4456	7.1958	204.05	Aspartate aminotransferase, cytoplasmic	Sus scrofa	GOT1	AATC_PIG
P17858	4.87	4	780	84.9642	7.50342	203.553	6-phosphofructokinase, liver type	Homo sapiens	PFKL	PFKAL_HUMAN
P11216	4.63	3	843	96.6345	6.85889	202.675	Glycogen phosphorylase, brain form	Homo sapiens	PYGB	PYGB_HUMAN
P62895	38.1	7	105	11.6961	9.49561	201.932	Cytochrome c	Sus scrofa	CYCS	CYC_PIG
Q2EN81	19.72	4	213	23.3546	9.96436	199.323	ATP synthase subunit O, mitochondrial	Sus scrofa	ATP5O	ATPO_PIG
P62249	14.38	6	146	16.435	10.2134	198.429	40S ribosomal protein S16	Homo Sapiens	RPS16	RS16_HUMAN
Q15121	18.46	4	130	15.0308	5.021	196.887	Astrocytic phosphoprotein PEA-15	Homo Sapiens	PEA15	PEA15_HUMAN
P04075	15.11	5	364	39.3953	8.08936	196.617	Fructose-bisphosphate aldolase A	Homo sapiens	ALDOA	ALDOA_HUMAN
Q06AU3	19.09	5	220	24.9541	5.03369	195.502	Ras-related protein Rab-3A	Sus scrofa	RAB3A	RAB3A_PIG
P61019	30.19	5	212	23.5308	6.53662	194.884	Ras-related protein Rab-2A	Homo Sapiens	RAB2A	RAB2A_HUMAN
Q16143	16.42	5	134	14.279	4.41162	193.313	Beta-synuclein	Homo sapiens	SNCB	SYUB_HUMAN
P21333	2.34	4	2647	280.564	6.06201	190.496	Filamin-A	Homo sapiens	FLNA	FLNA_HUMAN
Q9NRZ7	2.93	6	376	43.3527	8.71924	188.258	1-acyl-sn-glycerol-3-phosphate acyltransferase gamma	Homo sapiens	AGPAT3	PLCC_HUMAN
P38646	6.19	3	679	73.6348	6.16357	185.695	Stress-70 protein, mitochondrial	Homo sapiens	HSPA9	GRP75_HUMAN
P50213	11.2	4	366	39.5661	6.91748	182.059	Isocitrate dehydrogenase [NAD] subunit alpha, mitochondrial	Homo sapiens	IDH3A	IDH3A_HUMAN
P50991	5.01	4	539	57.8878	7.82568	178.606	T-complex protein 1 subunit delta	Homo sapiens	CCT4	TCPD_HUMAN
O15540	37.88	5	132	14.8795	5.59229	178.035	Fatty acid-binding protein, brain	Homo sapiens	FABP7	FABP7_HUMAN
P63010	2.88	4	937	104.486	5.37646	177.92	AP-2 complex subunit beta	Homo sapiens	AP2B1	AP2B1_HUMAN
P35270	7.28	2	261	28.0308	8.04541	177.281	Sepiapterin reductase	Homo sapiens	SPR	SPRE_HUMAN
A5GFY8	9.01	4	533	56.7735	6.88818	176.723	D-3-phosphoglycerate dehydrogenase	Sus scrofa	PHGDH	SERA_PIG
P00918	5	3	260	29.2279	7.40088	175.479	Carbonic anhydrase 2	Homo sapiens	CA2	CAH2_HUMAN
P06737	4.96	3	847	97.087	7.1665	175.119	Glycogen phosphorylase, liver form	Homo sapiens	PYGL	PYGL_HUMAN
P61604	35.29	4	102	10.9249	8.92432	173.954	10 kDa heat shock protein, mitochondrial	Homo Sapiens	HSPE1	CH10_HUMAN
Q9Y4I1	2.43	3	1855	215.269	8.48486	173.898	Unconventional myosin-Va	Homo sapiens	MYO5A	MYO5A_HUMAN
P61088	23.68	4	152	17.127	6.56592	172.364	Ubiquitin-conjugating enzyme E2 N	Homo Sapiens	UBE2N	UBE2N_HUMAN
Q7M2W6	24.57	4	175	20.1164	7.32764	169.596	Alpha-crystallin B chain	Sus scrofa	CRYAB	CRYAB_PIG
Q8N5K1	21.48	3	135	15.2685	9.61279	168.948	CDGSH iron-sulfur domain-containing protein 2	Homo Sapiens	CISD2	CISD2_HUMAN
Q04760	10.33	3	184	20.7642	5.31299	168.009	Lactoylglutathione lyase	Homo sapiens	GLO1	LGUL_HUMAN
P80147	7.8	4	500	56.5838	8.25049	167.704	4-aminobutyrate aminotransferase, mitochondrial	Sus scrofa	ABAT	GABT_PIG
P60891	9.43	3	318	34.8119	6.97607	167.52	Ribose-phosphate pyrophosphokinase 1	Homo Sapiens	PRPS1	PRPS1_HUMAN
P51149	24.15	4	207	23.4748	6.69775	164.765	Ras-related protein Rab-7a	Homo Sapiens	RAB7A	RAB7A_HUMAN
P07237	6.89	5	508	57.0807	4.86865	163.747	Protein disulfide-isomerase	Homo sapiens	P4HB	PDIA1_HUMAN
Q9TSX9	11.16	4	224	25.0211	6.01123	161.635	Peroxiredoxin-6	Sus scrofa	PRDX6	PRDX6_PIG
P00568	23.71	6	194	21.6213	8.63135	160.814	Adenylate kinase isoenzyme 1	Homo sapiens	AK1	KAD1_HUMAN
P61106	12.56	4	215	23.8819	6.21436	160.621	Ras-related protein Rab-14	Homo Sapiens	RAB14	RAB14_HUMAN
P05386	28.95	3	114	11.5067	4.32275	156.883	60S acidic ribosomal protein P1	Homo Sapiens	RPLP1	RLA1_HUMAN
P29401	4.65	4	623	67.8347	7.66455	154.579	Transketolase	Homo sapiens	TKT	TKT_HUMAN
O95757	5.01	3	839	94.4525	5.88428	154.033	Heat shock 70 kDa protein 4L	Homo sapiens	HSPA4L	HS74L_HUMAN
P48643	3.14	2	541	59.6328	5.65576	153.803	T-complex protein 1 subunit epsilon	Homo sapiens	CCT5	TCPE_HUMAN
P36543	10.18	4	226	26.1288	8.00146	153.129	V-type proton ATPase subunit E 1	Homo sapiens	ATP6V1E1	VATE1_HUMAN
P79382	37.42	4	155	17.6382	9.65674	152.757	Microsomal glutathione S-transferase 1	Sus scrofa	MGST1	MGST1_PIG
P79403	6.89	5	944	106.594	6.02393	151.617	Neutral alpha-glucosidase AB	Sus scrofa	GANAB	GANAB_PIG
P53999	18.9	4	127	14.3864	9.59814	151.559	Activated RNA polymerase II transcriptional coactivator p15	Homo sapiens	SUB1	TCP4_HUMAN
Q13492	1.84	4	652	70.71	7.89893	150.937	Phosphatidylinositol-binding clathrin assembly protein	Homo sapiens	PICALM	PICAL_HUMAN
P12814	2.47	2	892	102.993	5.41455	150.425	Alpha-actinin-1	Homo sapiens	ACTN1	ACTN1_HUMAN
Q16799	3.22	3	776	83.566	4.69092	150.117	Reticulon-1	Homo sapiens	RTN1	RTN1_HUMAN
Q7L0J3	4.31	4	742	82.6419	5.56689	149.965	Synaptic vesicle glycoprotein 2A	Homo sapiens	SV2A	SV2A_HUMAN
P39687	6.43	2	249	28.5683	4.09424	149.822	Acidic leucine-rich nuclear phosphoprotein 32 family member A	Homo sapiens	ANP32A	AN32A_HUMAN
O60613	17.9	2	162	17.7799	5.03369	148.294	15 kDa selenoprotein	Homo sapiens	SELENOF	SEP15_HUMAN
O02772	24.06	4	133	14.7396	6.56592	147.559	Fatty acid-binding protein, heart	Sus scrofa	FABP3	FABPH_PIG
Q92945	4.64	3	711	73.07	7.29834	147.494	Far upstream element-binding protein 2	Homo sapiens	KHSRP	FUBP2_HUMAN
Q29290	12.24	3	98	11.1236	6.29053	145.736	Cystatin-B	Sus scrofa	CSTB	CYTB_PIG
Q99832	2.58	2	543	59.3289	7.6499	145.53	T-complex protein 1 subunit eta	Homo sapiens	CCT7	TCPH_HUMAN
P62826	9.72	2	216	24.4076	7.48877	145.388	GTP-binding nuclear protein Ran	Homo Sapiens	RAN	RAN_HUMAN
P62269	29.61	5	152	17.7079	10.9897	145.055	40S ribosomal protein S18	Homo Sapiens	RPS18	RS18_HUMAN
P30048	19.53	4	256	27.6752	7.78174	144.263	Thioredoxin-dependent peroxide reductase, mitochondrial	Homo sapiens	PRDX3	PRDX3_HUMAN
Q99880	11.9	2	126	13.9436	10.3159	143.671	Histone H2B type 1-L	Homo sapiens	HIST1H2BL	H2B1L_HUMAN
Q7L1I2	2.64	3	683	77.393	5.43994	143.324	Synaptic vesicle glycoprotein 2B	Homo sapiens	SV2B	SV2B_HUMAN
O94925	5.23	2	669	73.4139	7.76709	142.28	Glutaminase kidney isoform, mitochondrial	Homo sapiens	GLS	GLSK_HUMAN
Q95339	14.77	2	88	10.3045	9.94971	141.635	ATP synthase subunit f, mitochondrial	Sus scrofa	ATP5J2	ATPK_PIG
Q9NP72	19.9	3	206	22.9626	5.23682	141.406	Ras-related protein Rab-18	Homo sapiens	RAB18	RAB18_HUMAN
Q9NVQ4	9.5	3	179	20.2022	5.8335	140.949	Fas apoptotic inhibitory molecule 1	Homo sapiens	FAIM	FAIM1_HUMAN
P60660	33.11	4	151	16.9191	4.65283	139.804	Myosin light polypeptide 6	Homo Sapiens	MYL6	MYL6_HUMAN
P12026	39.08	3	87	9.89008	8.27979	138.745	Acyl-CoA-binding protein	Sus scrofa	DBI	ACBP_PIG
P17844	1.95	3	614	69.1047	8.92432	138.18	Probable ATP-dependent RNA helicase DDX5	Homo sapiens	DDX5	DDX5_HUMAN
Q14974	4.57	3	876	97.108	4.77979	135.652	Importin subunit beta-1	Homo sapiens	KPNB1	IMB1_HUMAN
Q9P0L0	10.44	3	249	27.8752	8.6167	133.594	Vesicle-associated membrane protein-associated protein A	Homo sapiens	VAPA	VAPA_HUMAN
Q9UKU0	3.44	3	697	77.702	7.43018	133.419	Long-chain-fatty-acid--CoA ligase 6	Homo sapiens	ACSL6	ACSL6_HUMAN
O43924	8	2	150	17.4089	5.66846	133.339	Retinal rod rhodopsin-sensitive cGMP 3',5'-cyclic phosphodiesterase subunit delta	Homo sapiens	PDE6D	PDE6D_HUMAN
Q9Y678	3.32	2	874	97.6555	5.46533	133.302	Coatomer subunit gamma-1	Homo sapiens	COPG1	COPG1_HUMAN
P05937	9.2	2	261	30.006	4.83057	132.927	Calbindin	Homo sapiens	CALB1	CALB1_HUMAN
Q9UI15	11.06	2	199	22.4581	7.32764	131.073	Transgelin-3	Homo sapiens	TAGLN3	TAGL3_HUMAN
Q8SPR7	7.25	4	772	88.0197	5.16064	129.335	1-phosphatidylinositol-4,5-bisphosphate phosphodiesterase delta-4	Sus scrofa	PLCD4	PLCD4_PIG
Q9Y3E1	8.37	2	203	22.606	7.98682	128.225	Hepatoma-derived growth factor-related protein 3	Homo sapiens	HDGFL3	HDGR3_HUMAN
Q92499	3.92	2	740	82.3798	7.2251	128.166	ATP-dependent RNA helicase DDX1	Homo sapiens	DDX1	DDX1_HUMAN
P81693	20.25	3	158	18.0239	7.1958	127.834	Low molecular weight phosphotyrosine protein phosphatase	Sus scrofa	ACP1	PPAC_PIG
Q02218	4.11	4	1023	115.861	6.85889	127.192	2-oxoglutarate dehydrogenase, mitochondrial	Homo sapiens	OGDH	ODO1_HUMAN
Q9GZV4	12.42	3	153	16.7822	5.57959	126.29	Eukaryotic translation initiation factor 5A-2	Homo Sapiens	EIF5A2	IF5A2_HUMAN
Q95283	35.05	3	97	11.0385	9.33447	125.802	Cytochrome c oxidase subunit 4 isoform 1, mitochondrial (Fragment)	Sus scrofa	COX4I1	COX41_PIG
P45880	14.97	3	294	31.5465	7.56201	125.462	Voltage-dependent anion-selective channel protein 2	Homo sapiens	VDAC2	VDAC2_HUMAN
P53396	3.81	3	1101	120.762	7.32764	125.36	ATP-citrate synthase	Homo sapiens	ACLY	ACLY_HUMAN
P67812	15.64	3	179	20.6121	9.48096	123.129	Signal peptidase complex catalytic subunit SEC11A	Homo Sapiens	SEC11A	SC11A_HUMAN
P62760	14.14	2	191	22.128	5.14795	122.6	Visinin-like protein 1	Homo Sapiens	VSNL1	VISL1_HUMAN
P14332	5.6	2	250	27.7882	9.1001	121.388	6-phosphogluconate dehydrogenase, decarboxylating (Fragment)	Sus scrofa	PGD	6PGD_PIG
Q16531	3.07	3	1140	126.887	5.26221	121.208	DNA damage-binding protein 1	Homo sapiens	DDB1	DDB1_HUMAN
P00889	4.53	3	464	51.5964	8.06006	120.895	Citrate synthase, mitochondrial	Sus scrofa	CS	CISY_PIG
P60981	16.36	3	165	18.4935	7.85498	120.32	Destrin	Homo Sapiens	DSTN	DEST_HUMAN
O60763	2.81	3	962	107.828	4.90674	118.392	General vesicular transport factor p115	Homo sapiens	USO1	USO1_HUMAN
Q95250	17.01	2	194	21.5957	4.70361	117.215	Membrane-associated progesterone receptor component 1	Sus scrofa	PGRMC1	PGRC1_PIG
P54612	8.49	4	589	65.2809	5.10986	117.123	Serine/threonine-protein phosphatase 2A 65 kDa regulatory subunit A alpha isoform	Sus scrofa	PPP2R1A	2AAA_PIG
P23687	5.92	3	710	80.718	5.84619	116.942	Prolyl endopeptidase	Sus scrofa	PREP	PPCE_PIG
Q96KK5	21.88	3	128	13.8978	10.8872	116.743	Histone H2A type 1-H	Homo sapiens	HIST1H2AH	H2A1H_HUMAN
Q52NJ4	11.54	3	182	20.4708	7.23975	116.622	ADP-ribosylation factor-like protein 3	Sus scrofa	ARL3	ARL3_PIG
P14550	6.15	2	325	36.5499	6.78564	116.476	Alcohol dehydrogenase [NADP(+)]	Homo sapiens	AKR1A1	AK1A1_HUMAN
P55786	2.39	2	919	103.211	5.71924	116.411	Puromycin-sensitive aminopeptidase	Homo sapiens	NPEPPS	PSA_HUMAN
P01846	32.38	2	105	10.9964	7.07861	114.98	Ig lambda chain C region	Sus scrofa		LAC_PIG
P61163	9.04	2	376	42.5869	6.63916	114.578	Alpha-centractin	Homo Sapiens	ACTR1A	ACTZ_HUMAN
O62680	8.94	2	123	13.7807	7.94287	112.982	CD59 glycoprotein	Sus scrofa	CD59	CD59_PIG
Q9Y4L1	2.7	2	999	111.266	5.22412	112.896	Hypoxia up-regulated protein 1	Homo sapiens	HYOU1	HYOU1_HUMAN
Q16864	17.65	3	119	13.362	5.51611	111.887	V-type proton ATPase subunit F	Homo sapiens	ATP6V1F	VATF_HUMAN
P60983	30.99	3	142	16.7025	5.2876	109.669	Glia maturation factor beta	Homo Sapiens	GMFB	GMFB_HUMAN
P63162	3.33	4	240	24.598	11.1948	108.89	Small nuclear ribonucleoprotein-associated protein N	Homo Sapiens	SNRPN	RSMN_HUMAN
P07910	7.52	2	306	33.6495	5.08447	108.338	Heterogeneous nuclear ribonucleoproteins C1/C2	Homo sapiens	HNRNPC	HNRPC_HUMAN
P20941	5.69	2	246	28.2281	5.13525	108.314	Phosducin	Homo sapiens	PDC	PHOS_HUMAN
P37837	6.82	2	337	37.5165	6.81494	108.011	Transaldolase	Homo sapiens	TALDO1	TALDO_HUMAN
P36873	8.05	3	323	36.9597	6.53662	107.929	Serine/threonine-protein phosphatase PP1-gamma catalytic subunit	Homo sapiens	PPP1CC	PP1G_HUMAN
P23284	14.35	3	216	23.7275	9.40771	107.34	Peptidyl-prolyl cis-trans isomerase B	Homo sapiens	PPIB	PPIB_HUMAN
Q9NZ45	13.89	2	108	12.1912	9.08545	107.04	CDGSH iron-sulfur domain-containing protein 1	Homo sapiens	CISD1	CISD1_HUMAN
P63098	9.41	1	170	19.2876	4.80518	106.387	Calcineurin subunit B type 1	Homo Sapiens	PPP3R1	CANB1_HUMAN
[truncated: 351 more rows]

## Sheet: TFA - SOLAµ - Lane 1
Accession	Coverage	# Peptides	# AAs	MW [kDa]	calc. pI	Score	Description	Species	Gene name	Gene entry
[truncated: 261 more rows]

[truncated: 5 more sheets: TFA - SOLAµ - Lane 2, TFA - SOLAµ - Lane 3, TFA - ZIPTIP - Lane 1, TFA - ZIPTIP - Lane 2, TFA - ZIPTIP - Lane 3]
