# Supplementary material for: Comparison of Two Solid-Phase Extraction (SPE) Methods for the Identification and Quantification of Porcine Retinal Protein Markers by LC-MS/MS
Source: Int J Mol Sci. 2018 Dec 3;19(12):3847. doi: 10.3390/ijms19123847 (PMC6321002; doi:10.3390/ijms19123847)
Supplement: Supplementary file 1 [file ijms-19-03847-s001.zip › supplementary files/Supplementary File 2.xlsx]

## Sheet: Peptides DDM - SOLAµ Lane 1
Sequence	# Matches	Max. IonScore	Max. Exp Value	ΔRT [min]	ΔScans
VNQIGSVTESIQACK	2	139.86	2.49412e-13	0.105745	8
VNQIGSVTESLQACK	2	139.86	2.49412e-13	0.105745	8
AAVPSGASTGIYEALELR	11	134.87	6.63078e-13	21.9313	1565
GHYTEGAELVDSVLDVVR	9	126.5	4.28715e-12	1.64835	152
FQDGDLTLYQSNAILR	5	126.32	5.00527e-12	1.55827	108
ACADPAAGSVILLENLR	2	125.33	5.64197e-12	0.0881983	6
QVLLSAAEAAEVILR	1	122.59	3.69041e-12	0	0
ELLQTELSGFLDAQK	9	121.97	1.20395e-11	2.99804	210
GNDISSGTVLSDYVGSGPPK	3	121.15	1.41962e-11	1.57293	108
GHYTEGAELVDAVLDVVR	2	119.69	2.11576e-11	0.059705	4
DQEGQDVLLFIDNIFR	6	119.02	2.44989e-11	3.24287	257
GTGGVDTAAVGGVFDVSNADR	9	117.97	2.75289e-11	1.58331	108
ILLANFLAQTEALMK	3	117.86	1.66137e-11	5.87184	404
LQQTQAQVDEVVDIMR	3	116.59	4.45139e-11	5.95103	426
SYELPDGQVITIGNER	6	115.92	5.6033e-11	1.5716	113
FGVEQDVDMVFASFIR	11	114.8	6.1756e-11	3.93124	278
ILGADTSVDLEETGR	2	114.53	8.72118e-11	0.151725	11
YGQEDIDVIGLSFR	8	114.22	7.83376e-11	1.67301	155
TFTTQETITNAETAK	1	114.11	7.53012e-11	0	0
SSLSSAQADFNQLAELDR	2	112.85	8.66396e-11	0.0491433	3
LQQELDDLLVDLDHQR	1	110.52	1.66785e-10	0	0
NLEAVETLGSTSTICSDK	1	109.31	2.25648e-10	0	0
LAVEALSSLDGDLAGR	16	109.15	2.6452e-10	15.5473	1077
ADALQAGASQFETSAAK	8	106.96	4.22882e-10	1.5922	118
ISVDQITDVVLYSLDK	8	106.72	2.97939e-10	1.52065	137
TLATLNPESSLFIIASK	3	105.33	2.43264e-10	1.58765	107
VLAQNSGFDLQETLVK	1	105	5.62885e-10	0	0
TCLLNETGDEPFQYK	5	104.89	4.02181e-10	1.66492	143
DATNVGDEGGFAPNILENK	2	104.8	5.563e-10	1.59155	111
MAVTFIGNSTAIQELFK	1	104.58	6.87966e-10	0	0
MEGNAEESTLFCFAVR	1	104.51	2.88508e-10	0	0
LQNELDNVSTLLEEAEK	1	104.47	6.64527e-10	0	0
EAALVDMVNDGVEDLR	3	103.94	7.00325e-10	6.0241	417
VALTGLTVAEYFR	3	103.01	7.42551e-10	0.192295	37
VPTPNVSVVDLTCR	8	102.45	1.28276e-09	1.62226	109
LIGQIVSSITASLR	7	102.03	3.47771e-10	1.61004	147
GVNLPGAAVDLPAVSEK	6	99.59	1.52212e-09	1.54633	106
LGFSEVELVQMVVDGVK	13	99.55	1.74695e-09	4.66646	325
NISFTVWDVGGQDK	4	99.33	2.66616e-09	1.65719	115
SLTDELALVDVLEDK	5	98.95	2.62978e-09	0.527427	87
LVLEVAQHLGESTVR	1	98.78	1.4634e-09	0	0
ELVLALYDYQEK	1	98.32	3.10658e-09	0	0
YITGDQLGALYQDFVR	3	98.18	3.08671e-09	0.225978	59
LISWYDNEFGYSNR	17	97.96	2.36735e-09	13.7607	963
AVFVDLEPTVIDEIR	2	97.31	3.3812e-09	0.357443	23
TSIDAYDNFDNISLAQR	2	97.03	3.38841e-09	0.217352	7
FGANAILGVSLAVCK	2	96.49	3.91557e-09	0.104147	7
VVIGMDVAASEFYR	2	96.47	5.28619e-09	4.23896	300
EIEELQSQAQALSQEGK	1	96.37	4.39435e-09	0	0
TPSALAILENANVLAR	6	96.24	1.85394e-09	1.68904	108
GLYDGPVCEVSVTPK	1	95.43	6.58761e-09	0	0
MQVNAEEVVVGDLVEIK	2	95.03	5.80994e-09	0.153747	31
LGGSAVISLEGKPL	1	94.99	3.13787e-09	0	0
SANAEDAQEFSDVER	1	94.97	2.00604e-09	0	0
VGGVQSLGGTGALR	1	94.44	7.55474e-09	0	0
TQLEELEDELQATEDAK	1	94.26	5.83083e-09	0	0
ANLQIDQINTDLNLER	1	94.13	7.12847e-09	0	0
VNVDEVGGEALGR	13	93.78	8.85748e-09	1.67397	139
LFIGGLSFETTEESLR	2	93.66	7.94322e-09	0.124293	2
INVYYNEATGGNYVPR	1	93.28	8.92799e-09	0	0
GVGIISEGNETVEDIAAR	3	93.25	9.55766e-09	0.234775	29
YFLVGAGAIGCELLK	1	92.76	9.13669e-09	0	0
AIWNVINWENVTER	2	92.71	1.06624e-08	1.71694	117
FNISNGGPAPEAITDK	2	92.58	1.21457e-08	0.230252	17
EGVVQGVASVAEK	2	92.53	1.43248e-08	0.0312417	18
FNALFAQGNYSEAAK	3	92.18	1.17739e-08	0.822778	50
INVNEIFYDLVR	3	91.91	1.14662e-08	1.51761	105
VLQATVVAVGSGSK	1	91.71	8.70141e-09	0	0
SLSALGNVISALAEGTK	1	91.68	9.30509e-09	0	0
GTLGGLFSQILQGEDIVR	1	91.43	8.52547e-09	0	0
EYLPIGGLAEFCK	9	91.32	1.65659e-08	1.64445	105
VSQPIEGHAASFAQFK	1	91.11	1.62637e-08	0	0
TGEAIVDAALSALR	1	91.09	1.6261e-08	0	0
LSCAEDYLSLVLNR	1	90.95	1.92445e-08	0	0
VIVVGNPANTNCLTASK	1	90.77	1.58712e-08	0	0
MDENQFVAVTSTNAAK	1	90.49	1.23723e-08	0	0
LLVVSNPVDILTYVAWK	2	90.45	3.92183e-09	0.70206	48
YAFQEALNSAGEK	2	90.14	1.6606e-08	0.0743	3
AVCMLSNTTAIAEAWAR	3	89.74	2.10216e-08	0.9942	71
IHFPLATYAPVISAEK	11	89.27	1.65034e-08	1.49654	129
TTDIFQTVDLWEGK	1	89.24	2.8292e-08	0	0
LLGNVIVVVLAR	11	89.14	1.15804e-09	2.215	142
NPGLQNLLLDDFFK	2	89.04	2.73177e-08	1.54713	104
IDTIEIITDR	2	88.95	3.40025e-08	0.107583	3
FTQAGSEVSALLGR	2	88.92	2.81472e-08	0.1021	7
DPVQEAWAEDVDLR	5	88.81	2.04517e-08	1.56302	108
MVMTLTFGDVVAVR	1	88.65	3.1249e-08	0	0
GQETSTNPIASIFAWTR	1	88.64	2.87907e-08	0	0
QGAIVAVTGDGVNDSPALK	3	88.6	2.32595e-08	0.254125	24
HSSLAGCQIINYR	1	88.51	3.32592e-08	0	0
VIQCFAETGQVQK	2	88.28	3.49938e-08	0.152913	17
TKEEALELINGYIQK	1	87.36	2.35995e-08	0	0
IVSNASCTTNCLAPLAK	4	87.31	4.26366e-08	1.51907	108
IVEANPLLEAFGNAK	4	86.93	3.33554e-08	0.39743	46
IQYQLVDISQDNALR	1	86.71	4.24476e-08	0	0
NLDKEYLPIGGLAEFCK	4	86.46	4.14606e-08	1.72384	110
LGLQNDLFSLAR	1	86.42	4.74311e-08	0	0
GAAQNIIPASTGAAK	9	86.27	4.28427e-08	1.76258	132
IIEIVDAITTTAQSHQR	1	86.07	2.99079e-08	0	0
INAANIATDDER	1	86.06	4.5213e-08	0	0
YNIIPVLSDILQESVK	1	86.02	2.32532e-08	0	0
VGYTPDWIFLLR	7	85.82	4.33309e-08	1.67895	179
NLLLAEVINIIK	2	85.55	5.01502e-09	0.317248	23
KGVNLPGAAVDLPAVSEK	2	85.32	2.61451e-08	0.07512	5
VQAMYIWIDGTGEGLR	3	84.66	6.46341e-08	3.67503	259
ASQSQGIQQLLQAEK	3	84.42	7.93295e-08	0.121645	15
HDADGQATLLNLLLR	2	83.89	5.38982e-08	0.0163433	1
IAVGSDADLVIWDPDSVK	1	83.88	7.5304e-08	0	0
TLDGGLNVIQLETAVGAAIK	1	83.01	3.15022e-08	0	0
GQFSTDELVAEVEK	4	83	1.11765e-07	1.57306	110
FNYGFEYLGVQDK	1	82.92	8.65306e-08	0	0
VTLLDGTEYSCDLEK	1	82.82	7.57474e-08	0	0
AIADTGANVVVTGGK	1	82.8	1.23855e-07	0	0
TCLLNETGDEPFQYKN	2	82.8	6.06153e-08	0.189433	13
SQETDCPYFSTPLLLGK	1	82.65	9.53404e-08	0	0
VNPTVFFDIAVDGEPLGR	4	82.63	8.62297e-08	5.44081	399
HSQFIGYPITLFVEK	5	82.49	7.80638e-08	1.59962	109
YDYEEVEAEGANK	1	82.26	3.50632e-08	0	0
SASIYNPVIYIMMNK	12	82.06	1.30372e-07	8.51499	573
SLNNQFASFIDK	6	81.88	1.51132e-07	0.375752	43
LFVTNDAATILR	1	81.68	9.64469e-08	0	0
TCGFDFTGALEDISK	8	81.57	7.97637e-08	1.65232	106
ALTVPELTQQMFDAK	2	81.57	1.38629e-07	0.182453	18
NQVALNPQNTVFDAK	1	81.54	1.45201e-07	0	0
DNALLAQLIQDK	1	81.5	1.3097e-07	0	0
YATLIYTNYEAGK	3	81.5	1.60704e-07	1.5608	109
GPDGLTAFEATDNQAIK	1	81.35	1.65252e-07	0	0
TGAIVDVPVGEELLGR	2	81.29	8.65617e-08	0.17544	12
DAFQNAYLELGGLGER	1	81.2	1.46785e-07	0	0
LSQIGVENTEENR	3	81.15	1.55774e-07	1.55952	116
LTGQLFLGGSIVK	1	81.07	3.86906e-08	0	0
IVLEDGTLHVTEGSGR	2	80.88	1.24529e-07	0.0562617	4
LISQIVSSITASLR	11	80.73	5.11394e-08	1.68952	150
IMNTFSVVPSPK	2	80.68	2.06071e-07	2.138	154
ACGLVASNLNLKPGECLK	3	80.57	1.63122e-07	1.52142	108
FSPLTSNLINLLAENGR	4	80.46	1.21882e-07	1.67734	114
AFATDSADTGEDK	7	80.43	6.34013e-08	1.50511	111
NLVTEAVMQMLVDLAK	3	80.36	1.78107e-07	13.4381	952
GNLEVLLFTIQSK	1	80.35	8.85669e-08	0	0
SVGNTIDPVILFQK	4	80.2	1.34654e-07	1.18754	98
LASTLVHLGEYQAAVDGAR	1	80.18	1.58781e-07	0	0
LVGILDILDEENR	2	80.15	1.6761e-07	0.197212	33
AMGIMNSFVNDIFER	2	80.09	1.43495e-07	0.020985	1
ICVLDVDLQGVR	2	80.06	2.25365e-07	0.15092	10
NPDDITNEEYGEFYK	1	79.88	5.75689e-08	0	0
AIAELGIYPAVDPLDSTSR	2	79.78	1.87775e-07	0.21424	14
AWTQVLLGQAEDK	1	79.7	2.65201e-07	0	0
EIVHIQAGQCGNQIGAK	2	79.64	2.21088e-07	0.189283	16
EIVHLQAGQCGNQIGAK	2	79.64	2.21088e-07	0.189283	16
VFDKDGNGYISAAELR	1	79.45	2.2984e-07	0	0
SLDLDSIIAEVK	13	79.32	2.50858e-07	0.591845	80
RFDEILEASDGIMVAR	1	79.31	2.35611e-07	0	0
ISPSELLHGIASLK	2	79.3	8.28303e-08	0.184898	6
IGGIGTVPVGR	3	79.14	9.63002e-08	0.28191	21
WLLLTGISAQQNR	6	79.05	1.80455e-07	1.51065	104
TIAECLADELINAAK	1	78.99	3.13564e-07	0	0
FFLCQVAGDAK	2	78.96	2.4268e-07	0.0738967	13
QEATLVVGGDGR	1	78.88	2.90547e-07	0	0
ASGVAVSDGVIK	2	78.83	3.60025e-07	0.08056	6
SQGGEPTYNVAVGR	3	78.47	3.27847e-07	1.51143	108
AASCVLLHTGQK	2	78.35	3.26066e-07	0.158747	11
TFVNITPAEVGVLVGK	3	78.28	1.18132e-07	1.54279	108
AFATDSADTGEDKIPK	1	78.22	2.82489e-07	0	0
VISGVLQLGNIVFK	1	78.18	4.86575e-08	0	0
QVVAVTGDGTNDGPALK	2	78.13	3.084e-07	0.060885	1
VFLLGEEVAQYDGAYK	2	78.12	3.39174e-07	0.229182	10
LPIGDVATQYFADR	1	77.97	3.82213e-07	0	0
EEEIAALVIDNGSGMCK	1	77.81	2.21873e-07	0	0
EPGLFDLIIINDSLDK	2	77.78	3.25113e-07	1.50966	106
VGEGFEEETVDGR	1	77.7	1.79165e-07	0	0
LFVSGACDASAK	3	77.56	3.6393e-07	0.14674	14
NPLGDDEASTTTSK	12	77.53	2.55192e-07	1.71998	131
FLQDCQELSLWINEK	1	77.47	3.32157e-07	0	0
GILAADESVGSMAK	2	77.28	4.56446e-07	0.0308917	0
VLLTGLLDLQAR	1	77.27	9.18747e-08	0	0
YSQVLANGLDNK	1	77.21	4.79072e-07	0	0
LQIWDTAGQESFR	1	77.11	4.28952e-07	0	0
LGYILTCPSNLGTGLR	5	77.07	3.75002e-07	1.65386	150
TGTAEVSSILEER	1	77.01	5.06626e-07	0	0
IVLDNSVFSEHR	4	76.96	3.93683e-07	0.938658	57
AVFVDLEPTVIDEVR	16	76.91	3.71596e-07	1.80412	166
ISVYYNEATGGK	3	76.9	4.28765e-07	0.0951217	9
IYEATLEDCCAK	1	76.43	1.88833e-07	0	0
SIQFVDWCPTGFK	11	76.37	4.12908e-07	0.852462	70
LPDGYEFSFPNR	5	76.3	3.76249e-07	1.58022	111
LGEYGFQNALIVR	3	76.17	4.13044e-07	0.645312	67
EILQDGGLQVVEK	1	76.11	4.9716e-07	0	0
GVVDSEDIPLNLSR	2	76.06	5.48749e-07	1.57869	109
GVVDSEDLPLNISR	2	76.06	5.48749e-07	1.57869	109
EVGDGTTSVVIIAAELLK	2	76.06	2.04387e-07	1.5982	112
AQLADSFHLQQFFR	2	76.03	5.08897e-07	0.0565167	17
CEFQDAYVLLSEK	1	75.96	4.32239e-07	0	0
EANELQQWINEK	1	75.91	5.43671e-07	0	0
QFAEENGLLFLEASAK	1	75.88	5.20325e-07	0	0
AIVPILLDANVSTYDK	2	75.72	3.44273e-07	0.72825	48
GDFIALDLGGSSFR	1	75.62	5.94922e-07	0	0
GFIGPGIDVPAPDMSTGER	1	75.53	5.10814e-07	0	0
LVTPGYVPTEQDVLR	4	75.47	4.96636e-07	1.56599	109
VAPEEHPVLLTEAPLNPK	3	75.47	2.88049e-07	0.0882683	4
EVDEQMLNVQNK	3	75.45	4.91801e-07	0.587352	35
TYFPHFNLSHGSDQVK	4	75.45	5.54523e-07	1.60122	121
KVEDLFLTFAK	2	75.44	3.4434e-07	0.289203	10
HEVLEGNVGYLR	1	75.38	6.69286e-07	0	0
LNSQGFGCAWLSK	1	75.36	5.69045e-07	0	0
PVINIEDLTEK	4	75.29	6.2562e-07	1.64214	119
FFDDDLLVSTSR	1	75.19	6.26571e-07	0	0
SLTNDWEDHLAVK	1	75.08	5.58821e-07	0	0
TCDGVQCAFEELVEK	1	75	2.7828e-07	0	0
TPFLLVGTQIDLR	1	74.98	2.68446e-07	0	0
TLFSNIVLSGGSTLFK	2	74.97	4.2509e-07	0.153578	2
VGTLDVLVGLSDELAK	2	74.85	3.61711e-07	0.230295	3
GNPTVEVDLHTAK	3	74.82	7.54806e-07	1.53635	115
TVLGNFAAFVQK	1	74.8	5.39744e-07	0	0
FQDSSQWLQIDLK	2	74.63	7.98892e-07	0.0976267	22
SLISVIHLITAAR	1	74.58	8.3601e-08	0	0
HLEINPDHSIIETLR	1	74.58	6.07849e-07	0	0
FLEQQNQVLQTK	10	74.56	7.89126e-07	0.45982	55
INEWLTLVEK	1	74.54	7.87495e-07	0	0
HEDTNLASSTIIK	5	74.54	7.6816e-07	0.334547	29
VGGTSDVEVNEK	1	74.45	8.41672e-07	0	0
GPFTDVVTTNLK	1	74.45	8.50645e-07	0	0
TPYTDVNIVTIR	1	74.36	6.8707e-07	0	0
INVYYNEATGGK	4	74.34	7.73071e-07	0.19791	11
ISGSILNELIGLVR	2	74.16	1.45809e-07	0.486942	52
QDLPNAMNAAEITDK	1	73.85	7.00566e-07	0	0
HNEETGDNVGPLIIK	1	73.76	1.00343e-06	0	0
EIFLSQPILLELEAPLK	2	73.67	1.09532e-07	0.238207	4
ALEESNYELEGK	3	73.62	8.21224e-07	0.344865	48
FLANVSTVLTSK	10	73.51	5.39244e-07	1.6067	122
AALSGANVLTLIEK	1	73.48	4.21821e-07	0	0
TVSDLAVVLFETATLR	2	73.47	5.14998e-07	0.444087	31
INVYYNEAAGNK	3	73.44	9.26176e-07	0.202163	22
ESYVETELIFALAK	2	73.43	9.05614e-07	0.857068	76
GLSPAQADSQFLENAK	1	73.34	1.01495e-06	0	0
YLTVAAIFR	5	73.09	5.5718e-07	0.1911	38
GNVAYATSTGGIVNK	1	73.05	1.0776e-06	0	0
TISIQQWLIQLTSK	4	72.99	3.16476e-07	0.71032	60
NTGIICTIGPASR	6	72.97	1.40548e-06	1.56689	113
AYLESEVAISEELVQK	2	72.95	9.68352e-07	0.242953	30
TSFFQALGITTK	1	72.91	1.04895e-06	0	0
AGFAGDDAPR	6	72.88	8.6816e-07	1.63474	114
TAVETAVLLLR	1	72.88	3.6066e-07	0	0
VWFVSNIDGTHIAK	3	72.88	1.15154e-06	1.57871	109
MLLADQDQSWK	1	72.86	9.78277e-07	0	0
AFLTLAEDILR	1	72.85	8.48238e-07	0	0
IQFAPVEPGPGPWAQTVR	1	72.85	8.61208e-07	0	0
NNLAGAEELFAR	7	72.75	1.4095e-06	1.68078	118
VANPSGNLTETYVQDR	1	72.73	1.176e-06	0	0
EAFQNAYLELGGLGER	3	72.59	1.10712e-06	0.243563	33
ETDLLLDDSLVSIFGNR	1	72.54	1.04194e-06	0	0
ALQASALNAWR	6	72.53	1.4604e-06	1.61289	110
LGVQDLFGSR	2	72.46	1.52102e-06	0.357007	18
NLQNLLILTAIK	5	72.35	9.6047e-08	1.49659	116
LNTQEIFDDWAR	1	72.17	1.14673e-06	0	0
VVSSVLQFGNISFK	1	72.12	7.64134e-07	0	0
YFPTQALNFAFK	6	72.04	1.67234e-06	0.52342	59
HALIIYDDLSK	1	71.99	1.56206e-06	0	0
LFIYNPTTGEFLGR	1	71.97	1.2389e-06	0	0
IIAEGANGPTTPEADK	2	71.94	1.32105e-06	0.26696	27
LNLEEFQQLYVK	1	71.89	1.16809e-06	0	0
SGELSPEAVLFSYLQK	1	71.81	1.18651e-06	0	0
YLPDTLLLEECGLLR	1	71.81	1.20299e-06	0	0
IPGGIIEDSCVLR	1	71.77	1.47358e-06	0	0
FFADLLDYIK	1	71.73	1.91693e-06	0	0
LLLQVESLTTELSAER	1	71.63	9.0693e-07	0	0
EILEELQLNTK	3	71.54	1.55372e-06	1.57445	109
NQTLTDWLLDAPK	1	71.48	1.47221e-06	0	0
EAEAAIYHLQLFEELR	3	71.46	1.53617e-06	0.148597	41
ASAELALGENNEVLK	4	71.39	1.78259e-06	0.454523	53
TNEAQAIETAR	2	71.34	1.93912e-06	1.4927	106
DFLAGGIAAAISK	1	71.27	1.4705e-06	0	0
DLASVQALLR	3	71.22	1.45733e-06	0.340317	32
SEWGDLLNDLQK	2	71.08	1.74292e-06	0.267155	30
NLDLDSIIAEVK	3	70.9	1.82074e-06	0.523302	31
LECSEELGDLVK	1	70.86	1.91142e-06	0	0
IAQLEEQLDNETK	1	70.84	1.77602e-06	0	0
ISLVDLAGSER	1	70.81	2.39827e-06	0	0
LSLVDLAGSER	1	70.81	2.39827e-06	0	0
VGLQVVAVK	1	70.79	4.37683e-07	0	0
NLDYVATSIHEAVTK	1	70.73	1.86384e-06	0	0
VGGQAGAHGAEALER	8	70.67	2.06546e-06	1.88872	126
IPQSTLSEFYPR	2	70.55	1.88544e-06	0.331632	41
AAVEEGIVLGGGCALLR	1	70.54	1.37319e-06	0	0
LAALADQWQFLVQK	2	70.53	1.27899e-06	0.0979367	4
HNQLPLVIEFTEQTAPK	1	70.19	1.37836e-06	0	0
ANDTTFGLAAGVFTR	1	70.17	2.32229e-06	0	0
VVGAMQLYSVDR	2	70.15	2.16878e-06	3.15043	235
EASDIILTDDNFTSIVK	1	70.11	2.07673e-06	0	0
VGWEQLLTTIAR	1	70.04	1.80331e-06	0	0
YISPDQLADLYK	6	69.95	2.43791e-06	1.63084	144
DFNVGDYIQAVLDR	1	69.95	2.17995e-06	0	0
VCTLAIIDPGDSDIIR	1	69.92	2.0219e-06	0	0
YGDLLPADGILIQGNDLK	2	69.76	1.46369e-06	0.0339117	9
ESPEVLLTLDILK	1	69.51	1.22019e-06	0	0
LSDDNTIGKEEIQQR	1	69.5	2.14306e-06	0	0
CCSGAIIVLTK	1	69.49	3.09829e-06	0	0
LFIGGLSFETTDESLR	2	69.35	2.09061e-06	0.619602	35
GILAADESTGSIAK	4	69.32	3.20443e-06	0.255253	21
SVLFVCLGNICR	1	69.29	2.56129e-06	0	0
QLLQANPILESFGNAK	1	69.21	1.61932e-06	0	0
VANVELYYR	4	69.19	2.6089e-06	0.671647	35
LYTLVLTDPDAPSR	2	69.15	2.71209e-06	1.5634	108
TSIAIDTIINQK	1	69	2.08982e-06	0	0
IAEFAFEYAR	2	68.93	2.8914e-06	0.161098	6
LALGDDSPALKEK	2	68.79	2.96631e-06	0.00390833	14
LALGDDSPALQEK	2	68.79	2.96631e-06	0.00390833	14
IINEPTAAAIAYGLDR	1	68.75	2.62037e-06	0	0
KVLQSFSDGLK	3	68.63	1.98778e-06	1.08461	70
LGGSLADSYLDEGFLLDK	1	68.59	2.70487e-06	0	0
ILMVGLDAAGK	1	68.55	3.81209e-06	0	0
VTDALNATR	1	68.53	5.11326e-06	0	0
LFLVQDLVDSLK	2	68.46	1.48263e-06	0.378023	26
AILFLPLPVSSD	2	68.42	2.5107e-06	0.044195	2
LGESQTLQQFSR	1	68.41	3.89371e-06	0	0
YSALFLGVAYGAK	2	68.4	3.63528e-06	0.306323	15
AEVNGLAAQGK	2	68.37	3.22384e-06	0.06283	0
ALGVGFATR	1	68.21	3.48073e-06	0	0
NSGTCLSPAVIVGLLK	1	68.06	1.94612e-06	0	0
DTTINEIEDTFR	1	68.03	2.80956e-06	0	0
VVLDDKDYFLFR	2	67.98	3.74965e-06	1.12085	72
SDLLLEGFNNYR	1	67.96	3.43105e-06	0	0
EAINVEQAFQTIAR	1	67.96	3.615e-06	0	0
VYVSLTCAFR	4	67.95	4.10431e-06	1.53973	116
DFTPSGIAGAFQR	2	67.92	3.75338e-06	0.2552	14
NYMSNPSYNYEIVNR	1	67.92	1.66279e-06	0	0
IHCTQTLLEGDGPK	2	67.89	3.44616e-06	0.04625	5
LDNWLNELETYCTR	1	67.67	2.18027e-06	0	0
LQTSSVLVSGLR	1	67.54	1.85888e-06	0	0
YQLSIHETEDPNDNR	2	67.54	2.27295e-06	0.0223683	2
DINQEVYNFLATAGAK	2	67.4	3.44833e-06	0.448992	45
DAVLLVFANK	4	67.05	3.00794e-06	1.50883	105
LTPFILGALIAMYEHK	1	66.99	2.22985e-06	0	0
RPSANCDPFAVTEALIR	9	66.68	4.29566e-06	1.59879	150
EFADSLGIPFLETSAK	1	66.6	4.81308e-06	0	0
GEFITTVQQR	1	66.58	6.38478e-06	0	0
ILLAELEQLK	4	66.57	1.53103e-06	0.194512	55
LFVYDPNNPPSSEVLR	1	66.55	4.47045e-06	0	0
AVDSLVPIGR	2	66.48	2.68762e-06	0.0312883	2
LDIDSPPITAR	6	66.47	3.93365e-06	1.762	127
VGAFTVVCK	4	66.38	5.05166e-06	1.16326	100
LDQPDPGAVAAAAILR	1	66.34	3.3099e-06	0	0
YLTVAAVFR	4	66.29	3.24249e-06	0.714393	73
IELLGSYDPQK	1	66.29	6.35576e-06	0	0
LASQANIAQVLAELK	1	66.28	1.71919e-06	0	0
LMIEMDGTENK	1	66.23	2.25129e-06	0	0
TTLQVDTLNAELAAER	1	66.13	4.81468e-06	0	0
LSSPATLNSR	23	65.9	7.63408e-06	1.79625	142
ILQAVNFPFLVR	1	65.87	1.39763e-06	0	0
YGHDDLDVIGLTFR	1	65.85	5.74635e-06	0	0
GSYGDLGGPIITTQVTIPK	1	65.84	3.19254e-06	0	0
ALVADSHPESER	1	65.82	5.30182e-06	0	0
AYGENIGYSEK	1	65.73	3.71548e-06	0	0
LNIISNLDCVNEVIGIR	1	65.67	3.61811e-06	0	0
TIQFVDWCPTGFK	5	65.6	5.67371e-06	0.627367	84
TQELLSQLPFK	1	65.54	5.06847e-06	0	0
FDEILEASDGIMVAR	2	65.47	5.37786e-06	2.70585	186
ISEQFTAMFR	6	65.42	5.28224e-06	5.55328	395
YATALYSAASK	1	65.37	8.27646e-06	0	0
DVAQIFNNILR	1	65.24	6.50818e-06	0	0
QLLQANPILEAFGNAK	1	65.21	3.6608e-06	0	0
APIQWEER	2	65.15	6.33896e-06	0.151077	13
FDMHGDINTIVCNSK	1	65.12	3.01457e-06	0	0
VLISDSLDPCCR	1	65.11	5.39558e-06	0	0
LALTTAEFLAYQCEK	1	65.04	6.10991e-06	0	0
LLAESVTEVEIFGK	1	64.93	5.12579e-06	0	0
VTILELFR	8	64.92	2.68959e-06	0.444963	89
IASTILTSPDLR	7	64.79	5.82475e-06	1.68032	114
GDLGIEIPAEK	3	64.76	6.29958e-06	0.283405	39
NSILAQVLDQSAR	1	64.74	7.33587e-06	0	0
GDADQASNILASFGLSAR	1	64.63	6.73204e-06	0	0
LFLVDDLVDSLK	4	64.45	5.49151e-06	0.47797	81
LLCGLLAER	4	64.38	9.84836e-06	1.9011	131
YSQFINFPIYVWSSK	1	64.34	7.32577e-06	0	0
SLHDALCVLAQTVK	1	64.3	6.83625e-06	0	0
FPPFFTLQPNVDTR	1	64.24	7.59058e-06	0	0
EIIDLVLDR	14	64.2	8.38318e-06	1.62058	152
IGQLEEQLEQEAK	1	64.2	8.25011e-06	0	0
ELAPYDENWFYTR	1	64.19	4.9348e-06	0	0
SSEEIESAFR	1	64.13	6.43301e-06	0	0
VAVLGASGGIGQPLSLLLK	2	64.11	4.6578e-07	0.54234	38
VCQEAVWEAFR	1	63.98	7.37898e-06	0	0
LLVSASQDGK	3	63.91	1.26404e-05	0.0321583	6
FQIQDISVETEDNK	1	63.87	7.79388e-06	0	0
LGILDLLDEECK	2	63.75	1.07322e-05	0.0958433	9
GNPTVEVDLYTAK	1	63.6	1.13276e-05	0	0
LAVNMVPFPR	3	63.5	1.11671e-05	3.69219	261
LIIWDSYTTNK	6	63.47	9.76022e-06	0.464288	65
IQIWDTAGQER	2	63.4	1.25471e-05	1.52702	107
IQLWDTAGQER	2	63.4	1.25471e-05	1.52702	107
LQIWDTAGQER	2	63.4	1.25471e-05	1.52702	107
LQLWDTAGQER	2	63.4	1.25471e-05	1.52702	107
DAGEGLLAVQITDPEGKPK	1	63.39	6.98666e-06	0	0
AVTDEEPFLIFANR	1	63.35	1.00568e-05	0	0
SDPSIVLLLQCDIQK	1	63.34	7.67005e-06	0	0
ETWLSENQR	1	63.33	9.8245e-06	0	0
EIFGLYGQTTGK	1	63.33	1.04516e-05	0	0
EVEPALELLEPIDQK	2	63.32	7.68217e-06	1.54289	102
NDGVLLLQALTR	1	63.28	5.59174e-06	0	0
SPDFTNENPLETR	1	63.1	7.83646e-06	0	0
ALANSLACQGK	2	63.09	1.46291e-05	0.0132817	5
LWGDSGIQECFNR	1	63.09	5.25271e-06	0	0
ALAAELNQLR	1	63.07	6.65785e-06	0	0
VDATEESDLAQQYGVR	1	63.07	8.45793e-06	0	0
IQFVGACNPPTDPGR	1	63.06	1.043e-05	0	0
VQALEEANNDLENK	2	63.04	1.00063e-05	0.2979	17
TVDNFVALATGEK	1	62.98	1.27889e-05	0	0
TKPADDEMLFIYSHYK	1	62.96	8.39669e-06	0	0
GDFCIQVGR	3	62.93	1.03649e-05	1.54375	113
LLIIGDSGVGK	2	62.91	7.77756e-06	0.085955	6
LLLIGDSGVGK	2	62.91	7.77756e-06	0.085955	6
VHLVGIDIFTGK	2	62.86	5.69368e-06	0.109217	8
ILLLGAGESGK	7	62.84	9.09993e-06	1.59396	108
LLLLGAGESGK	7	62.84	9.09993e-06	1.59396	108
CCTESLVNR	1	62.67	4.75864e-06	0	0
PMFVVNTNVPR	2	62.65	1.61074e-05	0.312117	18
ASITPGTILIILTGR	2	62.57	9.40695e-07	0.11597	14
LTFSCLGGSDNFK	2	62.56	8.153e-06	0.0200667	13
ALAVGGLGSIIR	2	62.5	3.14911e-06	0.225257	12
ILLLGLDNAGK	2	62.42	3.95229e-06	0.01449	1
YEEENFYLEPYLK	1	62.37	1.17334e-05	0	0
EIVVLETLEDIDK	3	62.36	1.11507e-05	1.00481	61
ELAGHTGYLSCCR	1	62.35	5.99566e-06	0	0
EHALLAYTLGVK	2	62.29	9.9744e-06	0.014865	1
SANLVAATLGAILNR	5	62.16	5.16915e-06	1.53432	107
VFVGYNSTGAELR	1	62.15	1.29831e-05	0	0
EDKLECSEELGDLVK	1	62.1	1.2671e-05	0	0
VLNTNIDGR	1	62.05	2.0209e-05	0	0
QITVNDLPVGR	2	62	1.10418e-05	1.53506	112
IDEPLEGSEDR	1	62	6.53041e-06	0	0
APFDLFENR	1	61.96	1.45508e-05	0	0
VEDPTFLNQLQSGVNR	1	61.92	1.35286e-05	0	0
DITYFIQQLLR	1	61.91	8.59966e-06	0	0
GVDLVLNSLAEEK	1	61.78	1.44032e-05	0	0
AQLGVQAFADALLIIPK	4	61.68	1.96969e-06	1.53015	108
IGAADYQPTEQDILR	2	61.64	1.61775e-05	0.048065	4
NITFFSTNCVEGTAR	1	61.62	1.08807e-05	0	0
AAYQVAALPK	1	61.56	1.56055e-05	0	0
TVIIEQSWGSPK	1	61.54	1.65894e-05	0	0
VVAGVANALAHK	11	61.47	6.55825e-06	1.6064	133
NEVFMAFASYATIVLSK	1	61.45	1.34993e-05	0	0
DGNGYISAAELR	1	61.4	1.68431e-05	0	0
VEPAVIEAQNAVK	1	61.36	1.16617e-05	0	0
DLDDFQSWLSR	1	61.33	1.28836e-05	0	0
IDFYFDENPYFENK	2	61.3	6.4494e-06	0.114937	1
DVLLVAQGEMALEEFLK	2	61.3	1.25281e-05	0.00717167	9
TVSGVNGPLVILDHVK	1	61.22	5.24789e-06	0	0
AVAGDASESALLK	1	61.21	2.26671e-05	0	0
GSGTAEVELK	1	61.17	2.51302e-05	0	0
LTLSALVDGK	1	61.13	1.36835e-05	0	0
GGIVDEGALLR	1	61.01	1.57312e-05	0	0
NFINNPLAQADWAAK	1	60.99	1.84709e-05	0	0
DGLLDDEEFALANHLIK	1	60.86	1.58328e-05	0	0
GISLNPEQWSQLK	2	60.69	1.80004e-05	0.426648	46
IKHEDTNLASSTIIK	2	60.68	1.02608e-05	0.106947	10
ELWAVLNGWR	1	60.67	1.91548e-05	0	0
YAEIVHLTLPDGTK	1	60.63	1.73859e-05	0	0
ALDDFVLGSAR	1	60.58	2.27496e-05	0	0
QIGENLIVPGGVK	1	60.58	9.05608e-06	0	0
LQSIGTENTEENR	2	60.4	1.83314e-05	0.214487	11
ALESPERPFLAILGGAK	2	60.4	8.1625e-06	1.06131	72
EAVLGLWGK	12	60.34	2.69087e-05	1.72406	128
NSSYFVEWIPNNVK	7	60.33	2.03903e-05	0.682752	75
TFIIGELHPDDR	1	60.31	1.96464e-05	0	0
VGGYILGEFGNLIAGDPR	1	60.25	1.61434e-05	0	0
LLVVYPWTQR	10	60.2	1.35609e-05	1.65246	134
IIQTPGLWESENQNK	1	60.12	1.93577e-05	0	0
LTTLELLEVR	1	60.06	8.87652e-06	0	0
TSSIADEGTYTLDSILR	1	59.97	1.92324e-05	0	0
GGFVLLDGETFEVK	1	59.94	2.10894e-05	0	0
TLTTVQGIADDYDK	1	59.94	2.21033e-05	0	0
VGINYQPPTVVPGGDLAK	12	59.89	1.28206e-05	1.49064	122
YFNSYTLTGR	1	59.81	2.48121e-05	0	0
TVLIMELINNVAK	3	59.76	1.40557e-05	4.61866	299
TTPSYVAFTDTER	1	59.75	1.65773e-05	0	0
FLQDYFDGNLK	2	59.72	2.22919e-05	0.482237	33
IGLIQFCLSAPK	1	59.71	2.02586e-05	0	0
TDYNASVSVPDSSGPER	1	59.58	1.40997e-05	0	0
ALIAGGGAPEIELALR	1	59.55	8.20789e-06	0	0
GIQEEMEALVK	1	59.54	3.06282e-05	0	0
IATLASGLEVGK	2	59.5	1.65498e-05	0.142275	14
VAQLEQVYIR	1	59.48	2.56437e-05	0	0
LGANSLLDLVVFGR	1	59.47	1.32751e-05	0	0
FDECNFDFISR	1	59.39	5.86908e-06	0	0
CIESLIAIFQK	1	59.29	2.20212e-05	0	0
YALYDATYETK	1	59.26	2.15217e-05	0	0
CIGGVIFFHETLYQK	1	59.18	2.25257e-05	0	0
IEEELGDEAR	1	59.14	1.89553e-05	0	0
MVVDAVMMLDDLLQLK	1	59.14	2.24904e-05	0	0
DVNAAIATIK	3	59.12	3.49628e-05	0.104973	6
GDVTAQVALQPALK	1	59.02	1.32206e-05	0	0
ELTTEIDNNIEQISSYK	1	59.02	2.35591e-05	0	0
AAQEEYVK	1	59.01	2.78211e-05	0	0
ATSASSHLNK	3	58.88	2.42662e-05	0.287317	14
EGFFTNGLTLGAK	3	58.79	3.11826e-05	0.95355	66
LHIIEVGTPPTGNQPFPK	1	58.71	1.64195e-05	0	0
ATISNDGATILK	1	58.68	3.20502e-05	0	0
NVNQSLLELHK	1	58.62	2.39083e-05	0	0
TNIVTASVDAINFHDK	1	58.52	2.95973e-05	0	0
FDFVHDLVLYLYR	3	58.48	2.72459e-05	0.08502	38
TITLEVEPSDTIENVK	4	58.46	2.67301e-05	1.64355	119
ETVDQVEELR	1	58.45	3.46507e-05	0	0
QPAENVNQYLTDPK	1	58.39	3.35391e-05	0	0
VLTPELYAELR	2	58.38	2.76627e-05	1.26257	61
LNWLSVDFNNWK	1	58.32	3.77648e-05	0	0
LTDISVTDPEK	1	58.22	4.15824e-05	0	0
TAVCDIPPR	4	58.19	3.15546e-05	3.10905	230
EDPPACYATVFDK	1	58.17	1.82124e-05	0	0
FVTILEGVLAK	1	58.16	7.17956e-06	0	0
VVDALGNAIDGK	1	58.07	4.39794e-05	0	0
DALSDLALHFLNK	2	58.05	3.07867e-05	0.227902	7
GYSFTTTAER	5	57.99	2.5655e-05	1.55415	118
TTGIIETQFSFK	2	57.98	3.3516e-05	0.0693967	0
GYISPYFINTSK	1	57.97	4.24504e-05	0	0
ETLEPLIQAAQLLQVK	1	57.93	6.84524e-06	0	0
LLDNLLALIR	1	57.88	2.60687e-06	0	0
FDAMAELETVK	1	57.83	2.93373e-05	0	0
IIFVVGGPGSGK	1	57.82	2.34579e-05	0	0
DDGSWEVIEGYR	1	57.81	2.01176e-05	0	0
DAGTIAGLNVLR	1	57.77	3.34218e-05	0	0
IFGVTTLDIVR	1	57.77	1.42878e-05	0	0
ELYLFDVLR	1	57.75	3.28206e-05	0	0
VLGILGLGR	1	57.73	6.4089e-06	0	0
KEEELQAALAR	1	57.72	4.20075e-05	0	0
VIGSGCNLDSAR	2	57.65	3.72786e-05	0.500417	41
PPYTITYFPVR	3	57.64	3.34043e-05	1.57238	109
VTLDPVQLESSLLR	1	57.62	1.81631e-05	0	0
EDQSILCTGESGAGK	1	57.58	2.22592e-05	0	0
YSTDVSVDEVK	2	57.54	2.93369e-05	0.21933	16
NPITFLDLNNLWR	1	57.54	3.7442e-05	0	0
LASDLLEWIR	1	57.53	4.49457e-05	0	0
LPLQDVYK	1	57.51	4.38225e-05	0	0
CNEPAVWSQLAK	1	57.51	3.81451e-05	0	0
WVGGPEIELIAIATGGR	2	57.51	2.78548e-05	1.6156	110
GDGPVQGTIYFELK	3	57.5	3.89443e-05	1.55713	108
SPAQILIR	1	57.49	1.41699e-05	0	0
SPAQILLR	1	57.49	1.41699e-05	0	0
TELDSFLIEITANILK	1	57.47	1.56678e-05	0	0
QGLLPLTFADPADYNK	1	57.45	3.62472e-05	0	0
DILADLIPK	2	57.42	1.73889e-05	0.186903	50
FSVLLLHGIR	1	57.42	9.8718e-06	0	0
QLEEAEEEATR	1	57.41	2.68696e-05	0	0
NTISLLVAGLK	1	57.4	1.12821e-05	0	0
VLLESEQFLTELTR	1	57.4	2.4293e-05	0	0
TASNVEEAFINTAK	1	57.38	4.03096e-05	0	0
GLGEISAASEFK	2	57.36	4.59135e-05	0.210315	11
DLTGVQNLR	1	57.34	5.72877e-05	0	0
NFGSYVTHETK	1	57.3	3.31452e-05	0	0
IILDLISESPIK	3	57.2	1.35288e-05	0.351533	58
EFFDSLNEAIMR	1	57.18	2.59382e-05	0	0
VLQSFSDGLK	13	57.05	4.24071e-05	2.15995	159
ISLIQIFR	1	56.98	8.51901e-06	0	0
VRPAELEQFESTIGFK	2	56.96	3.7858e-05	0.03094	2
SVDPTLALSVYLR	4	56.89	2.88549e-05	1.58503	119
IAQGVSGSIQDK	1	56.84	6.15867e-05	0	0
XFLVWINEEDHLR	2	56.84	4.3887e-05	0.129918	3
GSDFDCELR	1	56.82	1.01905e-05	0	0
DLSSVQTLLTK	2	56.79	3.82176e-05	0.34659	36
NMVPQQALVIR	1	56.73	3.73691e-05	0	0
MNLGVGAYR	1	56.69	4.81079e-05	0	0
VQIAVANAQELLQR	1	56.69	1.72503e-05	0	0
LNIPVSQVNPR	4	56.64	2.53621e-05	0.526362	44
VMLGETNPADSKPGTIR	1	56.62	4.95429e-05	0	0
FHVEEEGK	1	56.61	4.07079e-05	0	0
NVLIVEDIIDTGK	1	56.57	3.49164e-05	0	0
ATENDIANFFSPLNPIR	1	56.49	4.66727e-05	0	0
EGDVLTLLESER	2	56.48	6.76965e-05	0.118887	6
SIVEEIEDLVAR	1	56.43	5.30098e-05	0	0
ATEPVIAFYEK	1	56.4	5.06282e-05	0	0
GFDQTINLILDESHER	1	56.4	4.22665e-05	0	0
GLIESALNLGR	1	56.39	4.79895e-05	0	0
DQVANSAFVER	2	56.39	5.46483e-05	0.404698	27
AILVDLEPGTMDSVR	2	56.38	5.79963e-05	0.0723	20
NDPLLVGVPASENPFK	1	56.22	4.40551e-05	0	0
EQISDIDDAVR	1	56.21	5.10973e-05	0	0
NAGVEGSLIVEK	1	56.2	6.74072e-05	0	0
YVTVQTISGTGALR	4	56.04	4.09417e-05	0.89886	41
ELISNASDALDK	1	56	6.07877e-05	0	0
VATVSLPR	34	55.92	3.59481e-05	1.85601	154
AVIYNPATQADWTAK	1	55.91	6.21887e-05	0	0
IVNSAQTGSFK	1	55.9	6.14325e-05	0	0
LTLSALIDGK	1	55.78	3.32944e-05	0	0
LTLSALLDGK	1	55.78	3.32944e-05	0	0
LYTLVTYVPVTTFK	2	55.63	2.831e-05	0.161905	16
GLEVTAYSPLGSSDR	1	55.62	6.47012e-05	0	0
VDDLLIIEEK	1	55.61	6.18276e-05	0	0
VPAINVNDSVTK	1	55.61	6.37511e-05	0	0
DSNYHLLMSVQESLER	1	55.54	4.9428e-05	0	0
LEVLQLTR	1	55.49	4.97179e-05	0	0
EDAANNYAR	2	55.49	3.4181e-05	1.56433	112
GVVDSDDLPLNVSR	1	55.46	6.27204e-05	0	0
HGGTIPIVPTAEFQDR	1	55.45	5.34566e-05	0	0
KITIADCGQI	2	55.43	7.93377e-05	0.0975233	7
EAYPGDVFYLHSR	1	55.39	5.75245e-05	0	0
ILDDDTIITTLENLK	1	55.39	4.01805e-05	0	0
VAALTGLPFVTAPNK	1	55.38	2.99875e-05	0	0
GQLVPLETVLDMLR	1	55.32	4.71493e-05	0	0
IITLTGPTNAIFK	1	55.31	2.72359e-05	0	0
FVFDAVTDIIIK	2	55.28	3.9284e-05	0.138987	0
IAFAITAIK	1	55.24	1.61582e-05	0	0
DSGIQACFER	2	55.19	2.95124e-05	0.00804833	2
ILQAVNFPFLVK	2	55.15	1.52746e-05	0.284538	30
VWQLQDLSFQTAAR	1	55.15	6.24731e-05	0	0
GPLQSVQVFGR	1	55.12	7.50568e-05	0	0
LLLNNDNLLR	3	55.09	3.15937e-05	0.720753	50
LAIWDTAGQER	1	55.06	7.36058e-05	0	0
IPLLADVTR	2	55.02	2.42377e-05	1.56656	108
AQYYLPDGSTIEIGPSR	2	55.02	6.38993e-05	0.0562633	1
IVLLDSSLEYK	1	55	4.50625e-05	0	0
VLSIGDGIAR	1	54.81	8.20968e-05	0	0
FTQDTQPHYIYSPR	1	54.79	6.20643e-05	0	0
ALGLSNFSSR	1	54.75	8.08942e-05	0	0
DDVALEGVSHFFR	1	54.63	7.69622e-05	0	0
LLYNNVSNFGR	4	54.6	7.87093e-05	0.387127	24
IPDQLVILDMK	1	54.6	7.02142e-05	0	0
LVFLGLDNAGK	2	54.57	5.56879e-05	0.0725083	5
TNAENEFVTIK	1	54.44	9.87512e-05	0	0
IGPLGLSPK	1	54.43	2.19953e-05	0	0
VEVTEFEDIK	1	54.43	9.14067e-05	0	0
LLADPTGAFGK	1	54.4	9.73049e-05	0	0
DGIVPFLQVFGHGK	2	54.36	7.10889e-05	0.0791733	11
LTDQLPLIIVCDR	6	54.34	5.19062e-05	1.53136	111
AGATSEGVLANFFNSLLSK	1	54.34	6.31341e-05	0	0
DYIWNTLNSGR	2	54.32	7.65544e-05	0.51525	37
ALAESWNAAFLESSAK	1	54.27	8.00597e-05	0	0
FEELNADLFR	1	54.25	9.05768e-05	0	0
TLSDPELFHEWTGNVK	2	54.24	7.04436e-05	0.186182	45
VDFPQDQLSTLTGR	1	54.21	8.74321e-05	0	0
VIAGFSLLNLLFK	1	54.2	8.55426e-06	0	0
APSWIDTGLSEMR	1	54.13	6.64551e-05	0	0
FPGQLNADLR	6	54.11	0.000115281	1.64433	119
IGANFLQR	5	54.1	9.4927e-05	1.59465	110
VPQQILQGLVDVR	1	54.09	2.20317e-05	0	0
ELSDIALR	3	54.02	0.000121657	0.139028	10
LSLEEFIR	1	54	8.45978e-05	0	0
AVFPSIVGRPR	2	54	5.15549e-05	0.03001	1
KFNALFAQGNYSEAAK	1	53.91	8.67757e-05	0	0
SSLQSQCLNEVLK	1	53.84	0.000101816	0	0
IIHEDGFSGEDVK	1	53.76	7.53101e-05	0	0
EEASDYLELDTIK	1	53.74	7.75597e-05	0	0
DHLYGTLDPNTR	1	53.68	8.05671e-05	0	0
VPQVSTPTLVEVAR	1	53.68	3.77123e-05	0	0
ACGDSTLTQITAGLDPVGR	1	53.66	0.000100528	0	0
CVSTLLDLIQTK	1	53.64	8.08801e-05	0	0
DTFNHLTTWLEDAR	1	53.64	7.80687e-05	0	0
DLQVNVEHLVQK	1	53.63	6.41596e-05	0	0
ELHINLIPNK	1	53.57	4.57123e-05	0	0
TFIAIKPDGVQR	1	53.53	6.14398e-05	0	0
ALVFQPVTELK	1	53.52	4.71309e-05	0	0
VLALIQAWADAFR	1	53.52	7.20303e-05	0	0
GLGMTLSYLFR	1	53.47	0.00012189	0	0
QIFHPEQLITGK	2	53.44	6.54437e-05	1.38827	97
QLFHPEQLITGK	2	53.44	6.54437e-05	1.38827	97
IEEVVLEAR	1	53.42	0.000103965	0	0
EQGVLSFWR	3	53.41	0.000140915	0.126153	42
NICFTVWDVGGQDK	1	53.41	7.13698e-05	0	0
ELFQETLESLR	1	53.3	0.00011366	0	0
NTLFNLSNFLDK	4	53.3	0.00011366	0.251208	35
IQVIDISMILAEAIR	1	53.29	3.18793e-05	0	0
TGEGFLCVFAINNTK	1	53.27	0.000101731	0	0
VIGGDDLSTLTGK	1	53.26	0.000110227	0	0
EADDIVNWLK	2	53.24	0.000130179	0.0288817	2
ALEHFTDLYDIK	3	53.2	0.000106017	0.295785	12
FYAYNPLAGGLLTGK	1	53.08	8.95512e-05	0	0
AGNLGGGVVTIER	1	53.01	0.000107757	0	0
IFNTNNLWISLAAVK	1	52.84	5.90195e-05	0	0
HALLEADVAAHQDR	1	52.83	0.000124044	0	0
NLDIERPTYTNLNR	4	52.8	0.000116245	1.55099	116
VISGILTQGR	1	52.75	8.49415e-05	0	0
DKLNNLVLFDK	1	52.75	7.64474e-05	0	0
DGGAWGAEQR	2	52.67	4.86679e-05	0.199717	8
GFPTIYFSPANK	2	52.6	0.000131615	0.0699883	5
LAGTQPLEVLEAVQR	1	52.57	5.75484e-05	0	0
QGFGELLQAVPLADSFR	1	52.54	9.63931e-05	0	0
IGSLIDVNQSK	1	52.51	0.000138018	0	0
NCMLTTICCGK	2	52.42	2.06207e-05	0.01011	3
NCMLTTLCCGK	2	52.42	2.06207e-05	0.01011	3
VYIASSSGSTAIK	1	52.39	0.000106413	0	0
GAWSNVLR	1	52.37	0.000249734	0	0
SLLQALNEVK	1	52.33	0.000109356	0	0
IPVGPETLGR	2	52.32	7.67841e-05	0.27494	20
LLEVLSGER	1	52.18	0.000172825	0	0
SGEDPLVK	2	52.12	0.000166636	1.59034	116
ITDLYTDLR	1	52.07	0.000139696	0	0
GLLQTEPQNNQAK	1	52.06	0.000139706	0	0
DSNNLCLHFNPR	2	52.06	9.77011e-05	0.177948	10
VSFELFADK	3	52.03	0.000126889	1.48305	106
ITLDNAYMEK	3	52.02	0.000100489	0.164107	22
GFLIDGYPR	1	51.98	0.000144205	0	0
VQFLELNMR	4	51.89	0.000160491	3.8177	256
AGGAFDPYTLVR	1	51.86	0.000145313	0	0
HFVALSTNTTK	2	51.84	0.00020261	0.311565	23
EVDDLEQWIAER	1	51.81	0.000118651	0	0
NIILEEGK	1	51.79	0.000207274	0	0
TLNPVFNEQFTFK	1	51.7	0.000141639	0	0
AGLQFPVGR	1	51.59	0.000219469	0	0
AITIAGIPQSIIECVK	2	51.54	7.54064e-05	0.283788	13
NGFVVLK	1	51.52	0.00010218	0	0
GVYLLTSHR	1	51.51	0.000185762	0	0
STVAQLVK	1	51.5	0.000166721	0	0
LFGAAEVQR	1	51.48	0.000232211	0	0
HQYYNQEWTLWDR	1	51.38	8.9153e-05	0	0
LAAIAESGVER	1	51.34	0.000177018	0	0
DLTTFLYHLR	2	51.32	0.000156436	0.0312033	15
VQVDDDDFVHLR	1	51.31	0.000136827	0	0
LGAEVYHTLK	1	51.25	0.00021072	0	0
EDPLLTPVPASENPFR	1	51.23	0.000144644	0	0
LSGTGSAGATIR	1	51.21	0.000229699	0	0
FDDENFILK	3	51.18	0.000154321	1.50183	106
ITVTSEVPFSK	1	51.15	0.000167285	0	0
VDNSSLTGESEPQTR	3	51.13	0.000115636	0.276057	24
ILSISADIETIGEILK	1	51.13	4.04724e-05	0	0
CAVVDVPFGGAK	1	51.07	0.000209476	0	0
SFLIWVNEEDHTR	1	51.04	0.000150719	0	0
LSFLYLITGNLEK	1	51.01	8.79676e-05	0	0
AGLLQR	3	50.98	0.000128078	0.372773	32
VNLAELFK	3	50.97	0.000159567	1.5053	109
TEQGPQIDETQFK	1	50.97	0.000178763	0	0
LIPLGWHVR	1	50.95	6.58891e-05	0	0
LELFLPEEYPMAAPK	2	50.95	0.000173963	1.51497	106
LENEIQTYR	1	50.94	0.000202553	0	0
SQLLGSAHEVQR	1	50.86	0.000167762	0	0
LLFEGAGSNPGDK	1	50.85	0.000220772	0	0
FQLLEGPPESMGR	1	50.85	0.00020515	0	0
DIDFLAEK	1	50.79	0.000241768	0	0
VDLLNQEIEFLK	1	50.79	0.000149646	0	0
QTYFLPVIGLVDAEK	1	50.77	0.00011851	0	0
LEDLEVIQHR	1	50.75	0.000166176	0	0
NPSLLGILYGK	5	50.66	9.7498e-05	0.425643	53
IGAEVYHNLK	2	50.58	0.000245433	1.54536	114
VLDLDLFR	1	50.53	0.000201364	0	0
EITALAPSTMK	2	50.51	0.000249866	0.02347	5
GLNQALVDLHALGSAR	1	50.44	0.000110245	0	0
GAEILADTFK	3	50.4	0.000252171	0.570022	36
HSQFIGYPITLYLEK	1	50.39	0.000132089	0	0
HSQFLGYPITLYLEK	1	50.39	0.000132089	0	0
DGPNALTPPPTTPEWVK	1	50.39	0.000191964	0	0
NCILQLFGK	1	50.36	0.000233794	0	0
LNVWDIGGQR	1	50.35	0.00020435	0	0
IYIDSNNNPER	4	50.28	0.000211889	1.55297	127
SALTVQFVQGIFVEK	1	50.24	0.000108344	0	0
AIEENNNFSK	1	50.22	0.000215312	0	0
ALEENNNFSK	1	50.22	0.000215312	0	0
NCWQNYLDFHR	1	50.16	8.33712e-05	0	0
ASGQAFELILSPR	1	50.15	0.000211565	0	0
VVDLLAPYAK	2	50.12	0.000163908	0.068565	5
DILCGAADEVLAVLK	1	50.11	0.000197923	0	0
TGPNLHGLFGR	1	50.07	0.00019877	0	0
SSENFDELLK	2	50	0.000205	0.076395	9
DPENFPFVVLGNK	1	49.96	0.000252313	0	0
LLIEMEQR	4	49.95	0.000306003	4.06945	293
LGDVYVNDAFGTAHR	2	49.92	0.000216451	0.099915	7
SQYEQLAEQNR	2	49.88	0.000193781	0.094325	33
TECALLGFVTDLK	1	49.86	0.000231855	0	0
TLTIVDTGIGMTK	1	49.82	0.000235564	0	0
TLTLVDTGIGMTK	1	49.82	0.000235564	0	0
TPNGVVLAPVQLGK	1	49.82	5.21159e-05	0	0
ETGWAAPFLR	1	49.81	0.000323863	0	0
DQNTVETLQR	1	49.75	0.000282821	0	0
ICDDELILIK	1	49.69	0.000301254	0	0
HFSVEGQLEFR	1	49.68	0.000310022	0	0
DVVICPDASLEDAKK	1	49.64	0.000227063	0	0
TEVNYTQLVDLHAR	1	49.5	0.000236746	0	0
VGEVIVTK	1	49.4	0.000237094	0	0
AVLDALLEGK	1	49.39	0.000239942	0	0
GILLITGR	1	49.24	0.000131632	0	0
HLQDLFAPLVVR	1	49.21	9.35609e-05	0	0
ALELDSNLYR	1	49.07	0.000311557	0	0
SLQQLAEER	1	49.05	0.000385177	0	0
NFPNAIEHTLQWAR	1	49.04	0.000281285	0	0
EWTDGLFTHVLR	1	48.94	0.000300601	0	0
IDGITIQAR	1	48.92	0.000331482	0	0
VLGDVIEVHGK	1	48.91	0.000174799	0	0
ESTLHLVLR	4	48.84	0.000153475	1.53636	113
LGISSLIR	1	48.82	0.00020864	0	0
IDIPSFDWPIAPFPR	2	48.82	0.000294589	1.56962	104
EYLLQYNDPNR	1	48.79	0.000288703	0	0
FNTSDVSAIEK	1	48.74	0.000287368	0	0
ELVDGAPLWLLK	1	48.72	0.000151732	0	0
MASTFIGNSTAIQELFK	1	48.71	0.000274556	0	0
MSATFIGNSTAIQELFK	1	48.71	0.000274556	0	0
APIIAVTR	3	48.68	5.62404e-05	14.875	964
KEENLADWYSQVITK	1	48.68	0.000256808	0	0
PHSYPALSAEQK	2	48.66	0.000302241	0.146705	10
ALGVLAQLIWSR	1	48.65	0.000124177	0	0
QLSQSLLPAIVELAEDAK	1	48.6	0.000125615	0	0
TDLVAVWDVALSDGVHK	1	48.59	0.000255268	0	0
LHFFMPGFAPLTSR	5	48.57	0.000325249	4.426	316
IISNASCTTNCLAPLAK	1	48.51	0.000305816	0	0
YPENFFLLR	2	48.5	0.000290983	0.363947	18
ADLINNLGTIAK	2	48.45	0.000300782	1.52054	106
ALGQNPTNAEVLK	2	48.43	0.000264848	0.100645	11
SVEAAAELSAK	2	48.42	0.000465451	1.57912	114
KGDILTLLNSTNK	1	48.37	0.000168833	0	0
LSELDDR	1	48.36	0.000451503	0	0
EGPAVVGQFIQDVK	1	48.28	0.000324677	0	0
YPELLSGIR	1	48.18	0.000397623	0	0
EQSILELGSLLAK	1	48.12	0.000221234	0	0
LFVLFGAEILK	1	48.1	4.95621e-05	0	0
AVFQANQENLPILK	1	48.08	0.000206165	0	0
YSFLQFDPAPR	1	48.07	0.000342322	0	0
DINTDFLLVVLR	1	48.07	0.000182468	0	0
DVNQQEFVR	1	48.05	0.00042694	0	0
QLLCGAAVGTR	1	48	0.000474676	0	0
VQVALEELQDLK	1	47.99	0.000254962	0	0
LVQAFQFTDK	2	47.88	0.00033482	0.135338	9
DVNVNFEK	1	47.87	0.000437658	0	0
DKDISWFSPNGEK	2	47.87	0.000280885	0.0217967	3
LVIPSELGYGER	1	47.86	0.000392018	0	0
AVAQALEVIPR	1	47.81	9.52068e-05	0	0
DLTDYLMK	2	47.8	0.00024147	0.129408	8
TSVVDLLYWR	1	47.79	0.000333514	0	0
SGLLVLTTPLASLVPR	1	47.79	2.74463e-05	0	0
VEIIANDQGNR	1	47.76	0.000412873	0	0
VEILANDQGNR	1	47.76	0.000412873	0	0
DCVGPEVEK	1	47.69	0.000203408	0	0
VQLLQDLQDFFR	1	47.63	0.000371055	0	0
GDYPLEAVR	1	47.61	0.000514073	0	0
DLPPVSGSIIWAK	1	47.6	0.000234603	0	0
ATLSLLER	1	47.58	0.000406777	0	0
SYNDELQFLEK	1	47.58	0.000309011	0	0
AALQELLSK	2	47.55	0.000478155	0.0863483	11
YYVTIIDAPGHR	2	47.55	0.000397291	0.0821883	6
LNLYELK	1	47.54	0.00036561	0	0
NPPGFAFVEFEDPR	1	47.49	0.000286072	0	0
ADIGVAMGIAGSDVSK	1	47.48	0.00040196	0	0
LDCPFFGSPIPTLR	1	47.48	0.000423398	0	0
VIILGDSGVGK	1	47.45	0.000298613	0	0
DVIATDKEEIAFK	1	47.45	0.000376863	0	0
DIAAYIK	1	47.43	0.000363242	0	0
ALTVPELTQQMFDSK	1	47.41	0.000361288	0	0
AENFFILR	1	47.39	0.000339245	0	0
EAFQLFDR	1	47.39	0.000393961	0	0
VEAFCATWK	2	47.36	0.000319558	0.0145833	1
VAGQDGSVVQFK	2	47.36	0.000515149	0.224835	18
QEYDESGPSIVHR	2	47.36	0.000299356	0.00889333	4
QVVDSAYEVIK	1	47.35	0.000416935	0	0
ELSDFISYLQR	1	47.35	0.000395766	0	0
YNTDCVQGLTHSK	1	47.32	0.000231691	0	0
TSCEFTGDILR	1	47.29	0.000312619	0	0
FMQASEDLLK	1	47.28	0.000374136	0	0
SLATWENENK	1	47.21	0.000406831	0	0
AFMTADLPNELIELLEK	2	47.21	0.000344095	1.55519	148
TVTLIPGDGIGPEISAAVMK	1	47.21	0.000230981	0	0
SGSLAVDNADPILK	1	47.15	0.00038936	0	0
DLELLYPFK	1	47.12	0.000386236	0	0
IEANEALVK	1	47.11	0.000523302	0	0
AADGTWEPFALGK	1	47.11	0.000444515	0	0
APVLPLVLPLQPR	1	47.06	7.87155e-06	0	0
ALVQNDTLLQVK	1	47.02	0.000250248	0	0
IAQSDYIPTQQDVLR	1	47.02	0.000362462	0	0
TVTNAVVTVPAYFNDSQR	1	46.96	0.000392676	0	0
FNVLQYVVPEVK	1	46.9	0.000295031	0	0
VTSDVINAAK	1	46.88	0.000637911	0	0
DSYVGDEAQSK	5	46.86	0.000187517	1.58901	112
LNEQASEEILK	1	46.83	0.000560227	0	0
ALLQEMPLTALLR	1	46.8	0.000204751	0	0
IFVGGLSPDTPEEK	2	46.76	0.000494473	0.0209517	3
IEINFPAEYPFKPPK	1	46.76	0.000337381	0	0
NNAASEGVLASFFNSLLSK	1	46.73	0.000364136	0	0
MVVSIAEDLLR	1	46.72	0.000347951	0	0
AVGWNELEGR	1	46.7	0.00047249	0	0
MFESFIESVPLLK	1	46.65	0.000454171	0	0
GGYFDEFGIIR	1	46.64	0.000494237	0	0
GLAPDLPEDLYHLIK	1	46.61	0.000269567	0	0
FLTNGPSSSPGQER	1	46.53	0.000551381	0	0
LYPPSAEYPDLR	1	46.51	0.000550576	0	0
LFDVGGQR	1	46.49	0.000677652	0	0
TAAYVNAIEK	2	46.39	0.000572889	0.0511183	4
ILDWHVANTDKK	1	46.37	0.000546699	0	0
FQDNLDFIQWFK	1	46.34	0.000419254	0	0
DNLSYIEHIFEISR	1	46.29	0.000485199	0	0
FFPAVEALR	1	46.27	0.000526387	0	0
EYQTQLIQR	1	46.27	0.000629067	0	0
LCAIPSLR	1	46.21	0.000668932	0	0
LPEGDLGK	1	46.18	0.000441013	0	0
VLLTTQGVDMISK	1	46.16	0.000430943	0	0
GNPTVEVDLFTSK	1	46.15	0.000629705	0	0
SFVLNLGK	2	46.07	0.000326268	0.052005	1
YMACCLLYR	1	46.04	0.000200353	0	0
AALTQNPQFK	2	46.02	0.000751354	0.0143483	1
VANVSLLALYK	1	46.02	0.000128768	0	0
IGLFGGAGVGK	1	46	0.000440836	0	0
IITLAGPTNAIFK	1	46	0.000180856	0	0
NINDAWVCTNDMFR	1	45.96	0.000135629	0	0
VFEELTDIER	1	45.95	0.000665735	0	0
LGELPSWILMR	1	45.93	0.000629241	0	0
LALFNPDVCWDR	2	45.9	0.000543639	0.093675	9
MDIAIHHPWIR	1	45.89	0.00068659	0	0
LLLPWLEAR	4	45.88	0.000149771	1.5458	130
ILAFPCNQFGR	1	45.87	0.000596583	0	0
IEEELGSK	1	45.83	0.000814994	0	0
TPGPGAQSALR	1	45.82	0.000521018	0	0
MSSTFIGNSTAIQELFK	1	45.81	0.000535341	0	0
HSGNITFDEIVNIAR	1	45.76	0.000514993	0	0
TGQAPGFSYTDANK	1	45.73	0.000362192	0	0
INAVVETGR	1	45.72	0.000826523	0	0
CIELSSGSVK	1	45.7	0.000679613	0	0
VFEGNRPTNSIVFTK	1	45.7	0.000495242	0	0
SWDTNLIECNLDQELK	1	45.64	0.000487123	0	0
DSVLTWLLR	1	45.63	0.000538848	0	0
HTEPNETTPLTEPEK	1	45.59	0.000543834	0	0
APGIIPR	2	45.56	0.000118138	0.228025	28
IAIYELLFK	1	45.55	0.000189456	0	0
RAPFDLFENR	1	45.54	0.000689758	0	0
SPIAEAVFR	1	45.51	0.000792956	0	0
LKEIVTNFLAGFEA	1	45.5	0.000457987	0	0
VYTVVDEMFLAGEIR	1	45.5	0.000552403	0	0
IITEGFEAAK	1	45.48	0.000755982	0	0
AGVHIK	2	45.46	0.00022329	0.1019	2
LAGVTALSCWLPLR	1	45.46	0.000419558	0	0
ELPTAFDYVEFTR	1	45.39	0.000592589	0	0
QVLFSADDR	2	45.35	0.000735192	0.06602	5
FGGRLPVSR	1	45.3	0.000827814	0	0
FGLEGCEVLIPALK	1	45.3	0.000578437	0	0
SELDQLR	1	45.29	0.000949522	0	0
ENEVLEAWK	1	45.28	0.000794575	0	0
TDAAVSFAK	1	45.25	0.000785156	0	0
HDVVFLITK	2	45.21	0.000638757	0.105632	8
VDAFAGTWK	1	45.18	0.000829769	0	0
NIIHGSDSVESAEK	2	45.18	0.000611149	1.39006	106
EGGLGPLK	1	45.14	0.000463887	0	0
LLILALER	1	45.14	9.95138e-05	0	0
ATSIDPNTYITWIDK	1	45.13	0.000598459	0	0
QATVGDINTERPGILDLK	1	45.11	0.000402356	0	0
YNLGLDLR	1	45.07	0.000742144	0	0
SQAEFEK	2	45	0.000596089	1.52999	110
DISLSDYK	1	44.95	0.00066697	0	0
AAVENLPTFLVELSR	1	44.92	0.000415518	0	0
DNLQLPLQFLSR	1	44.91	0.000602114	0	0
AAGVNVEPFWPGLFAK	1	44.89	0.000617867	0	0
IWHHTFYNELR	2	44.88	0.000711941	0.0158567	1
SIVTLDGGK	1	44.84	0.000979364	0	0
GDLLFLTNR	1	44.84	0.000771024	0	0
FALDLFR	2	44.83	0.000485056	0.232105	23
HLSVNDLPVGR	1	44.83	0.00066428	0	0
AFLASPEHVNRPINGNGK	1	44.83	0.000542605	0	0
AVDDGVNTFK	1	44.77	0.000803558	0	0
AAGCDFTNVVK	1	44.76	0.00066839	0	0
VTVAGLAGK	1	44.74	0.000565718	0	0
AVNYFSK	1	44.65	0.000562139	0	0
SIGVGFATR	1	44.65	0.000764372	0	0
SLGVGFATR	1	44.65	0.000764372	0	0
LYEQLSGK	2	44.65	0.000766086	0.0588883	4
ALDVNVALR	1	44.64	0.000479263	0	0
ASLSLAPVNIFK	1	44.64	0.000429447	0	0
LGTLSALDILIK	2	44.61	0.000108971	0.265662	37
THLPGFVEQAEALK	1	44.61	0.000681501	0	0
FILNLPTFSVR	1	44.57	0.000300261	0	0
HVGDLGNVTAGK	3	44.48	0.000816273	1.5436	110
TGAEGAVLDEAK	1	44.41	0.000970811	0	0
CCGVDFEVK	2	44.37	0.000159034	0.181953	13
DYPLPDVAHVK	1	44.35	0.000870459	0	0
DGDILGK	2	44.33	0.0012988	0.01342	1
LVNKCALDFFR	1	44.3	0.000945557	0	0
TFDEIASGFR	2	44.29	0.00060886	0.61851	56
DILYIGDHIFGDILK	1	44.17	0.000599121	0	0
MFLGFPTTK	4	44.16	0.000763577	1.56057	114
ADVNLVNAK	1	44.15	0.000948019	0	0
ENPYYDSR	1	44.14	0.000206231	0	0
MVEGFFDR	1	44.12	0.000334978	0	0
GLLDVTCK	1	44.06	0.00128788	0	0
DLSLEEIQK	1	44.06	0.00141352	0	0
AITIFQER	3	44.04	0.000972337	1.66693	113
GIIDSTVSDQR	1	44.04	0.00115576	0	0
LYNLFLK	1	43.98	0.000389946	0	0
VLNLIQSWADAFR	1	43.98	0.000761895	0	0
ELSDIAHR	1	43.97	0.000757638	0	0
YSLEPVAVELK	1	43.95	0.000757108	0	0
NLTNPNTVIILIGNK	1	43.91	0.000207286	0	0
VAVVNQIAR	2	43.89	0.000389945	0.0833733	0
LAMQEFMILPVGAESFR	1	43.88	0.000742808	0	0
QVGNVTKPTVIISQEGDK	1	43.86	0.000476934	0	0
SSAVLLSALQK	1	43.75	0.000436456	0	0
QALQDTLALYK	1	43.72	0.000774931	0	0
VADISLAAWGR	1	43.69	0.0012549	0	0
NSLQEQQEEEEEAR	1	43.69	0.000365566	0	0
NVTAIQGPGGK	1	43.67	0.000670077	0	0
DPELWGSVLLESNPYR	1	43.66	0.000869664	0	0
NLATAYDNFVELVANLK	1	43.65	0.000701218	0	0
GIPEFWFTIFR	1	43.62	0.000903781	0	0
AQAWESEFINFVK	1	43.59	0.000901296	0	0
IALYETPTGWK	1	43.56	0.000967018	0	0
DAADAVR	1	43.54	0.00177478	0	0
VADVVARAEAEEK	1	43.5	0.000969303	0	0
DPLLLAIIPK	2	43.4	4.79943e-05	0.06797	22
GFGFVTFDDHDPVDK	1	43.39	0.000531445	0	0
AYAQHVFR	1	43.38	0.00131101	0	0
STVLSLLLR	1	43.36	0.000343682	0	0
LQALDTGWNELHK	1	43.35	0.00109815	0	0
AGKPVICATQMLESMIK	1	43.34	0.000977873	0	0
VLAAVYK	3	43.28	0.000547427	0.105018	5
GLFIIDPNGVIK	2	43.24	0.000497954	1.57316	108
RAEVNGLAAQGK	1	43.23	0.000924527	0	0
LVVITAGAR	1	43.22	0.000562189	0	0
GASIVEDK	1	43.2	0.00155555	0	0
EIFDSR	1	43.19	0.000906696	0	0
TEQAISFAK	1	43.19	0.00127849	0	0
ASALEQFVNSVR	1	43.19	0.00114896	0	0
LPENLYNDR	1	43.17	0.00122174	0	0
TQSSLVPALTDFVR	2	43.15	0.000878773	0.04483	4
ASVDELFAEIVR	1	43.1	0.00118037	0	0
GLVGEIIK	1	43.06	0.0010603	0	0
LNDGNEYLFQAK	1	43.04	0.000941042	0	0
LILIESR	1	43	0.00064152	0	0
VMVQPINLIFR	1	43	0.000576365	0	0
WELLQQVDTSTR	1	42.98	0.00128141	0	0
GFGFVLFK	1	42.92	0.00098017	0	0
AATSPALFNR	1	42.92	0.00147536	0	0
WLGLDEACQLAQFK	1	42.92	0.00112822	0	0
DNTIEHLLPLFLAQLK	1	42.9	0.000282074	0	0
AYAEGIHR	1	42.87	0.00131686	0	0
SLLDFLPR	1	42.86	0.00118014	0	0
GLTPSQIGVILR	1	42.85	0.000339814	0	0
LVIEEAER	1	42.84	0.00152879	0	0
STQFEYAWCLVR	1	42.76	0.00083422	0	0
LLGLGVTDFSR	1	42.65	0.000972418	0	0
LSPAVLLQGLAEVPIPTR	1	42.65	8.14875e-05	0	0
LLEELEEGQK	1	42.63	0.00142716	0	0
ADEGISFR	1	42.6	0.00126669	0	0
GSPLVVISQGK	2	42.6	0.000673188	0.0442733	3
LLEPVLLLGK	3	42.59	6.33429e-05	0.541428	37
DESKEPIVEVR	1	42.5	0.00134962	0	0
VLVVHDGFEGLAK	1	42.5	0.000877252	0	0
LEQISPFPFDLIK	1	42.47	0.00071063	0	0
VGEFSGANK	1	42.44	0.00138835	0	0
ALGVNAMLR	1	42.42	0.00181004	0	0
MMFMSTATAFYR	1	42.41	0.000241129	0	0
ADFTEISK	1	42.37	0.0012168	0	0
LTGSLSGWTSPK	1	42.37	0.00163978	0	0
TIAQDYGVLK	1	42.34	0.00129525	0	0
ALYDFEPENEGELGFK	1	42.33	0.00080701	0	0
SPGANLLPVLTK	1	42.3	0.00035625	0	0
FGFPAFSGISR	2	42.23	0.00134942	0.613838	36
LSCFAQTVSPAEK	1	42.23	0.00123572	0	0
ALTVPELTQQVFDAK	2	42.21	0.000937831	0.167195	19
GLDCECLGGGR	1	42.14	0.000381839	0	0
DDNGKPYVLPSVR	1	42.13	0.00156762	0	0
EAFSLFDKDGDGTITTK	1	42.13	0.00116347	0	0
SFEVTPLLADNCEK	1	42.11	0.00110424	0	0
EELYQNLTR	1	42.07	0.00155217	0	0
EVQDLK	1	42.06	0.00287503	0	0
DLEAQIEAANK	1	42.04	0.00148791	0	0
IDDVVNTR	1	42.02	0.00230183	0	0
GQFSTDELVAEVEKR	1	41.96	0.00129906	0	0
LSDGVAVLK	1	41.95	0.0017648	0	0
ALQSVGQIVGEVLK	2	41.95	0.000446784	0.176768	20
TPELTWER	1	41.91	0.00169739	0	0
ADFCIIHYAGK	1	41.88	0.00151132	0	0
YNPTWHCIVGR	1	41.84	0.00123072	0	0
GNFNYIEFTR	1	41.83	0.00127948	0	0
SSVLENFVGR	1	41.78	0.00190494	0	0
LTLIDPETLLPR	1	41.76	0.000506773	0	0
SVGYRPDFVGFEIPDK	1	41.76	0.00132028	0	0
WLAPDGLIFPDR	1	41.75	0.00135005	0	0
DVAGDASESALLK	2	41.72	0.00162524	0.209955	20
IINDLLQSLR	1	41.7	0.000902571	0	0
KIIWEDIFPK	1	41.7	0.00104117	0	0
LVLLLL	1	41.69	6.77642e-06	0	0
AYAYLFK	1	41.69	0.00275461	0	0
QGVDADINGLR	1	41.69	0.00147726	0	0
HLLGVEDLLQK	1	41.56	0.000740126	0	0
GTAVVNGEFK	1	41.52	0.00186744	0	0
FLQASEELLK	1	41.51	0.00152918	0	0
GLPLLLFR	1	41.5	0.000403529	0	0
FLIDGFPR	1	41.5	0.00152916	0	0
AGVLAHLEEER	1	41.46	0.00192557	0	0
DREGFFTNGLTLGAK	1	41.43	0.00153243	0	0
QSVEADINGLR	1	41.4	0.00159376	0	0
IVEGLPINDFSR	1	41.39	0.00188061	0	0
YEILTPNAIPK	1	41.35	0.00151695	0	0
PVINIEDLTEKDK	1	41.34	0.00145801	0	0
EAFSLFDK	1	41.33	0.0013583	0	0
VMSALSVAPSK	1	41.33	0.00207979	0	0
NPLCPLGQTVQSELFR	1	41.28	0.00148202	0	0
GDSVIVVLR	1	41.25	0.00146604	0	0
SPDEAYAIAK	1	41.23	0.00188339	0	0
NAVTQEFGPVPDTAR	1	41.22	0.00171028	0	0
VFLAQK	2	41.17	0.000966252	1.55241	115
QFLFRPWDVTK	1	41.16	0.00151588	0	0
EDQTEYLEER	1	41.12	0.00071473	0	0
ATEILNLLLK	1	41.1	0.000496798	0	0
QEILAALEK	2	41.04	0.00192826	0.194632	16
FSVNLDVK	1	41.02	0.0017474	0	0
SIGVPIK	1	41	0.000615604	0	0
LSGPQAGLGEYLFER	1	41	0.00181107	0	0
SGFFDER	1	40.93	0.000561028	0	0
VTWSNPPAQGAR	1	40.93	0.00159429	0	0
AKEAVAEAER	1	40.9	0.00251571	0	0
LNLNNTVLSK	1	40.9	0.00138588	0	0
ALGTEVIQLFPEK	1	40.89	0.0012302	0	0
GPVGLAIDFPESK	1	40.88	0.00209453	0	0
YGVSGYPTLK	1	40.86	0.00181708	0	0
GDLLFLTNFR	1	40.86	0.00146433	0	0
GGEIQPVSVK	1	40.84	0.00139279	0	0
LFYLALPPTVYEAVTK	1	40.79	0.000696124	0	0
WTELLPLLQQYEVVR	1	40.75	0.000837188	0	0
SFGLYGK	1	40.74	0.0013915	0	0
IAILTCPFEPPKPK	1	40.65	0.000960008	0	0
VLDSGAPIK	1	40.63	0.00162181	0	0
QISNLQQSISDAEQR	1	40.58	0.00178934	0	0
ELISNSSDALDK	1	40.57	0.00226266	0	0
IYLPLLLPPR	3	40.54	0.000145708	1.73875	113
GLIDLALSQAVTDVYAR	1	40.54	0.00108619	0	0
ADEIAK	1	40.42	0.00185195	0	0
LNDLEDALQQAK	1	40.41	0.00231573	0	0
FLDLLEPLGR	1	40.39	0.00170939	0	0
LDASESLR	1	40.38	0.00316554	0	0
VDKLDASESLR	1	40.38	0.00251503	0	0
VITIMQNPR	1	40.35	0.00307216	0	0
TEVLPGQLGYLR	1	40.31	0.00192274	0	0
ELFSNLQEFAGPSGK	1	40.3	0.00204849	0	0
ICLDILK	1	40.29	0.00265655	0	0
FQSLGVAFYR	1	40.28	0.00254079	0	0
DVFSEK	1	40.27	0.00165391	0	0
ALSSEWKPEIR	1	40.17	0.00248096	0	0
SSAFDYLWIVPISSIK	1	40.14	0.00143789	0	0
ILEVVK	1	40.12	0.0010457	0	0
LIEVVK	1	40.12	0.0010457	0	0
MLQSIIK	1	40.07	0.00163346	0	0
HELQANCYEEVK	1	40.03	0.00105767	0	0
IANPVEGSSGR	1	40	0.002495	0	0
RFEELGVK	1	39.97	0.00239146	0	0
IAECSSQLAEEEEK	1	39.97	0.000966654	0	0
GGQDNIPVLK	1	39.88	0.00172707	0	0
TQIDHYVGIAR	1	39.86	0.00253027	0	0
YPSPFFVFGEK	1	39.85	0.00252057	0	0
ITNQVIYLNPPIEECR	1	39.8	0.00186912	0	0
FLLSESGSGK	1	39.74	0.00218709	0	0
NNRPSEGPLQTR	1	39.74	0.00246844	0	0
IYFLLVR	1	39.73	0.000494827	0	0
SQLLILDR	1	39.73	0.0020804	0	0
VSEQTPLTALYVANLIK	1	39.69	0.0009827	0	0
SSLLLDLIK	1	39.68	0.000801967	0	0
DGADFAK	1	39.67	0.001435	0	0
TTLLAGDIEHPR	1	39.67	0.00206618	0	0
NIFPYHEVTVK	1	39.59	0.00313217	0	0
SVEELLEAELLK	1	39.58	0.00217003	0	0
LNNLVLFDK	1	39.55	0.00190778	0	0
NTETEESLAK	1	39.55	0.00270639	0	0
TMVVHEKPDDLGR	1	39.55	0.00244573	0	0
LNFSHGTHEYHAETIK	1	39.55	0.00191333	0	0
SMTDLLNAEDIKK	1	39.54	0.00284047	0	0
SALASVIMGLSPILGK	1	39.54	0.000878268	0	0
YTEQITNEK	1	39.53	0.00235673	0	0
ALELDPNLYR	1	39.53	0.00334288	0	0
DYFEEYGK	1	39.52	0.000820894	0	0
LAETVFNFQEK	1	39.46	0.0025932	0	0
VVFVLGGPGAGK	1	39.39	0.00197938	0	0
LLIHQSLAGGIIGVK	1	39.28	0.000135737	0	0
DQLIHNLLK	1	39.19	0.00110261	0	0
EGIPALDNFLDKL	1	39.18	0.00257868	0	0
QIYPPINVLPSLSR	1	39.18	0.000948134	0	0
ACGLIIFR	1	39.16	0.00262699	0	0
DESLNIFQNLNR	1	39.16	0.00306987	0	0
VAEIPFNSTNK	1	39.11	0.00346138	0	0
LSLCGEESFGTGSDHIR	1	39.09	0.0016092	0	0
LNVLANVIR	1	39.06	0.000831907	0	0
TTPDVIFVFGFR	1	39.06	0.00243364	0	0
AIDLFTDAIK	1	39.05	0.00284372	0	0
LDLFANVVHVK	1	39.05	0.00153698	0	0
EIQSITDESR	1	38.96	0.00300491	0	0
VFIGNLNTLVVK	1	38.94	0.000555251	0	0
EFAAGYNVK	1	38.93	0.00232847	0	0
VYSTSVTGSR	1	38.91	0.00270553	0	0
DLKPENLLLASK	1	38.85	0.00132923	0	0
VNIIPIIAK	2	38.79	0.000198194	1.51793	107
VNIIPLIAK	2	38.79	0.000198194	1.51793	107
TTAFGFLNALCK	1	38.71	0.0028936	0	0
MLLYTEVTR	1	38.69	0.00321793	0	0
MNVGVAHSEVNPNTR	1	38.66	0.00214428	0	0
LGFVAGVINR	1	38.62	0.00167633	0	0
FFFDVGSNK	1	38.61	0.00300232	0	0
DLEDLQILIK	1	38.61	0.00262358	0	0
TATLRPYLSAVR	1	38.5	0.00208349	0	0
AHIAQLCEK	1	38.46	0.00299378	0	0
LAALLK	1	38.41	0.00174496	0	0
VTLLLFK	1	38.41	6.48952e-05	0	0
VFANPEDCSSFGK	1	38.38	0.00131416	0	0
ISNYSYPASPESIELK	1	38.38	0.00294053	0	0
INVYYNEATGNK	1	38.34	0.00275523	0	0
LCLISTFLEDGIR	1	38.33	0.00312881	0	0
AHTMTDDVTFWK	1	38.28	0.0017534	0	0
DNFTLIPEGTNGTEER	1	38.27	0.00256915	0	0
LGLHSLR	1	38.22	0.00116009	0	0
AIETLIK	1	38.21	0.00183475	0	0
VHLSAEEK	1	38.16	0.00262741	0	0
IGGIFAFK	1	38.1	0.0018276	0	0
CDEPILSNR	1	38.1	0.00258652	0	0
FGEVVDCTIK	1	38.09	0.00330658	0	0
FGEVVDCTLK	1	38.09	0.00330658	0	0
GWEFMWNER	1	38.09	0.00100905	0	0
CNEIINWLDK	1	38.09	0.00349287	0	0
DFLAGGVAAAISK	1	38.04	0.00333702	0	0
AYEFAER	1	38.03	0.00156611	0	0
SEDYALPVYVDR	1	38.02	0.00322622	0	0
IIPGFMCQGGDFTR	1	38.02	0.00214555	0	0
DLVSSLTSGLLTIGDR	1	38.02	0.00256362	0	0
EGILFYITPNFR	1	38.01	0.00320993	0	0
VPTVLQTAGK	1	37.96	0.00224738	0	0
DLIGVQNLLK	1	37.96	0.00130364	0	0
LITPAVVSER	1	37.95	0.00200406	0	0
HELIEFR	1	37.94	0.00294874	0	0
AANSLEAFIFETQDK	1	37.92	0.00279284	0	0
IEVEKPFAIAK	1	37.84	0.0017677	0	0
LQQLFR	1	37.78	0.00300104	0	0
VTIAQGGVLPNIQAVLLPK	1	37.69	0.000204259	0	0
SPDCTHDNPLETR	1	37.64	0.00117948	0	0
IPLWLTGSLLR	1	37.58	0.000768162	0	0
DLLFILTAK	1	37.41	0.00107115	0	0
NLLQVDLTK	1	37.41	0.00303191	0	0
LFACYNDGVINLLEK	1	37.38	0.003318	0	0
LVVLGSGGVGK	1	37.31	0.00273097	0	0
IPQLPAPPK	1	37.28	0.00106629	0	0
FLFILLGPK	1	37.22	0.000407792	0	0
KIGNFSIVR	1	37.16	0.00213463	0	0
FLFVDADQIVR	1	37.15	0.00342136	0	0
GANPVEIR	1	37.01	0.00319503	0	0
STLINSLFLTDLYPER	1	37	0.00283327	0	0
IVPNVLLEQGK	1	36.99	0.00116992	0	0
GVQGIIVVNTEGIPIK	1	36.9	0.000837113	0	0
ASWSSLSMDEK	1	36.83	0.00180517	0	0
LIDLHSPSEIVK	1	36.72	0.00268146	0	0
DNPGVVTCLDEAR	1	36.58	0.00316492	0	0
VVLIGGKPDR	1	36.56	0.00130272	0	0
ELGITALHIK	1	36.54	0.00153056	0	0
GMTLVTPLQLLLFASK	1	36.42	0.00103756	0	0
YICENQDTISTK	1	36.39	0.00288167	0	0
YDEAASYIQSK	1	36.38	0.00317599	0	0
FLFILLGPLGK	1	36.24	0.000261452	0	0
INMLVIELK	1	36.13	0.00341294	0	0
LTSLVPFVDAFQLER	1	36.11	0.00350216	0	0
NTIYAALQDFAQVTLR	1	36.1	0.0033875	0	0
AIFLFVDK	1	36.05	0.00280594	0	0
EILVGDVGVTITDPFK	1	36.04	0.0037084	0	0
LVRPPVQIYGIEGR	1	35.96	0.00162248	0	0
LPLLSK	2	35.84	0.000899123	0.0126417	1
AVLHVALR	2	35.79	0.000659083	0.177688	13
FLFLLLGPAGK	1	35.65	0.000966559	0	0
NMGLYGER	1	35.59	0.00281579	0	0
VSYDEWNR	1	35.57	0.00325865	0	0
IAILGYR	1	35.53	0.00173537	0	0
DTDSEEEIR	1	35.45	0.00175338	0	0
EVCFACVDGK	2	35.35	0.00214431	0.0580333	4
VAAPDVVVPTLDTVR	1	35.32	0.00323141	0	0
NIILAFAGTLR	1	35.14	0.00197497	0	0
LQPSIIFIDEIDSFLR	1	35.06	0.00347756	0	0
FNESFAEMNR	1	34.97	0.00124184	0	0
VPADLLK	1	34.95	0.00247914	0	0
VPPVQVSPLIK	2	34.88	0.000455122	0.331562	21
ELLLQPVTISR	1	34.66	0.00259904	0	0
VEIVDPVDIYLNLLR	1	34.6	0.00289525	0	0
DDNMFQIGK	1	34.55	0.00282355	0	0
DFGSFEK	1	34.1	0.0034625	0	0
FLLINR	1	34.04	0.00289926	0	0
GPNVVGPYGLLQPIADALK	1	34.04	0.00252453	0	0
DWPDAR	2	33.87	0.00295347	0.137212	6
ALAAFLK	1	33.84	0.00254024	0	0
VPLVEVK	1	33.81	0.00193398	0	0
ITPENLPQILLQLK	1	33.1	0.00100405	0	0
LINRPIIVFR	1	32.93	0.00127333	0	0
NEIDNYEEDYQK	1	32.45	0.00247451	0	0
DVFSECCQAADK	1	32.38	0.00147414	0	0
VLGLVLLR	2	31.16	0.000497638	0.131233	21
IGLFIK	1	30.4	0.00241683	0	0
AIIIFVPVPQLK	1	29.28	0.00129835	0	0

## Sheet: Peptides DDM - SOLAµ Lane 2
Sequence	# Matches	Max. IonScore	Max. Exp Value	ΔRT [min]	ΔScans
GHYTEGAELVDSVLDVVR	16	150.98	1.51619e-14	1.59825	124
LLVVSNPVDILTYVAWK	7	130.31	4.05032e-13	1.65537	121
FQDGDLTLYQSNAILR	4	128.84	2.80174e-12	1.56998	109
ELLQTELSGFLDAQK	7	126.22	4.5249e-12	3.03476	223
FGVEQDVDMVFASFIR	17	125.62	5.07191e-12	3.90627	290
ISVDQITDVVLYSLDK	6	122.03	8.89792e-12	1.57273	106
ACADPAAGSVILLENLR	3	120.62	1.62555e-11	0.257692	8
TCLLNETGDEPFQYK	2	120.54	1.09502e-11	0.111057	4
GTGGVDTAAVGGVFDVSNADR	4	120.33	1.7239e-11	1.53119	110
VAVLGASGGIGQPLSLLLK	10	117.58	2.09499e-12	1.76192	111
VNQIGSVTESIQACK	6	116	5.99085e-11	1.62075	120
VNQIGSVTESLQACK	6	116	5.99085e-11	1.62075	120
AVTEQGAELSNEER	2	115.84	4.65198e-11	1.50681	108
AAVPSGASTGIYEALELR	11	115.7	5.32924e-11	1.73773	143
ILGADTSVDLEETGR	1	115.58	6.93119e-11	0	0
ADALQAGASQFETSAAK	8	115.23	6.29824e-11	1.51373	112
DINQEVYNFLATAGAK	4	115.23	5.81838e-11	0.242212	19
FGANAILGVSLAVCK	3	113.94	6.63997e-11	0.988425	71
LISWYDNEFGYSNR	16	113.79	5.95408e-11	1.76825	114
TFTTQETITNAETAK	3	113.74	8.1575e-11	0.147895	23
LLGNVIVVVLAR	14	112.98	4.78326e-12	4.1816	321
LQQTQAQVDEVVDIMR	3	112.82	1.06046e-10	5.56959	408
VIVVGNPANTNCLTASK	2	110.14	1.84457e-10	0.236912	9
YGQEDIDVIGLSFR	10	109.73	2.28259e-10	1.60771	111
LAVEALSSLDGDLAGR	12	108.62	3.03663e-10	3.58138	243
VPADLGAEAGLQQLLGALR	3	108.28	9.95577e-11	1.51927	109
LGFSEVELVQMVVDGVK	8	107.2	3.23928e-10	4.76377	312
ILDDDTIITTLENLK	2	106.71	2.98626e-10	0.0660467	7
VGEGFEEETVDGR	3	106.12	2.52895e-10	1.48848	112
IVSNASCTTNCLAPLAK	3	105.68	6.2191e-10	0.174948	9
EAALVDMVNDGVEDLR	2	105.12	5.53697e-10	0.176632	0
SSLSSAQADFNQLAELDR	1	105.05	5.23618e-10	0	0
VAGMDVELTVEER	1	104.66	7.83133e-10	0	0
IIYGGSVTGATCK	4	104.47	7.84214e-10	1.54283	112
YITGDQLGALYQDFVR	1	104.44	7.23096e-10	0	0
GLGTDEESILTLLTSR	3	104.07	7.48227e-10	0.16098	7
IVEANPLLEAFGNAK	2	103.77	6.90504e-10	0.207215	23
VPTPNVSVVDLTCR	9	102.75	1.15998e-09	1.6972	111
IINEPTAAAIAYGLDK	3	102.69	8.80071e-10	0.14951	18
EVGDGTTSVVIIAAELLK	2	102.17	5.88534e-10	0.218182	33
NLVTEAVMQMLVDLAK	7	101.91	1.09187e-09	2.22102	168
TPSALAILENANVLAR	8	101.68	5.80719e-10	1.65365	109
SLTDELALVDVLEDK	15	101.67	1.39217e-09	1.70629	109
VNVDEVGGEALGR	16	101.14	1.62287e-09	16.5019	1084
IIEIVDAITTTAQSHQR	1	100.77	1.08879e-09	0	0
GHYTEGAELVDAVLDVVR	3	100.69	1.68914e-09	0.28334	23
EIEELQSQAQALSQEGK	1	100.49	1.67048e-09	0	0
LFIGGLSFETTEESLR	1	99.65	1.95649e-09	0	0
SLSALGNVISALAEGTK	1	99.36	1.82507e-09	0	0
VQALEEANNDLENK	3	98.97	2.56066e-09	0.2177	27
EIFLSQPILLELEAPLK	2	98.63	3.49575e-10	0.114608	4
SYELPDGQVITIGNER	8	98.37	3.21656e-09	0.4732	37
VVLAYEPVWAIGTGK	7	98.29	1.73455e-09	1.64764	116
EVIAVSCGPAQCQETIR	1	97.78	2.95103e-09	0	0
TSIDAYDNFDNISLAQR	2	97.67	2.82153e-09	0.214935	20
NPLGDDEASTTTSK	15	97.57	2.90475e-09	1.95459	126
EAEAAIYHLQLFEELR	4	97.43	3.9306e-09	0.430682	36
LSCAEDYLSLVLNR	4	96.71	5.22596e-09	1.51153	121
APVPTGEVYFADSFDR	2	96.38	3.37161e-09	0.14849	12
TQLEELEDELQATEDAK	1	96.23	3.6926e-09	0	0
QLSSGVSEIQQTADR	1	96.19	5.37375e-09	0	0
YAASSYLALSASDWK	1	95.14	6.61384e-09	0	0
QGAIVAVTGDGVNDSPALK	3	94.73	5.36736e-09	0.236035	15
MQVNAEEVVVGDLVEIK	1	94.65	6.39262e-09	0	0
VALTGLTVAEYFR	3	94.08	5.5304e-09	0.130782	28
HDADGQATLLNLLLR	1	93.59	6.21281e-09	0	0
LIGQIVSSITASLR	13	93.56	2.31291e-09	1.76714	140
LLDDNGNIAEELSILK	1	93.48	7.7633e-09	0	0
KGVNLPGAAVDLPAVSEK	2	93.34	3.98564e-09	0.0122783	15
YAFQEALNSAGEK	4	93.13	7.90412e-09	1.58602	121
SLDLDSIIAEVK	21	92.86	1.11027e-08	1.76969	149
NNLGELINTLNAAK	4	92.47	1.0164e-08	1.60877	113
GVNLPGAAVDLPAVSEK	9	91.53	9.80786e-09	1.5117	107
LVILDNYDLASEWAAK	1	91.45	1.45735e-08	0	0
NAEPLINLDVNNPDFK	2	90.99	1.64009e-08	0.148732	6
VVIGMDVAASEFYR	2	90.98	1.93514e-08	0.0503517	9
FTQAGSEVSALLGR	3	90.9	1.75978e-08	0.10038	7
SVTEQGAELSNEER	2	90.88	1.19221e-08	1.51408	108
DQEGQDVLLFIDNIFR	7	90.86	1.60379e-08	2.44641	155
GVGIISEGNETVEDIAAR	3	90.86	1.66531e-08	0.323077	20
KNNLGELINTLNAAK	3	90.73	9.42486e-09	0.782747	50
SQETDCPYFSTPLLLGK	3	90.69	1.4716e-08	1.59075	111
DLGATWVVLGHSER	4	90.66	1.80822e-08	1.6254	110
TVLGNFAAFVQK	3	90.54	1.53656e-08	1.57012	125
INAANIATDDER	1	90.35	1.68369e-08	0	0
HLEINPDHSIIETLR	4	90.3	1.67053e-08	0.11602	19
TGAIVDVPVGEELLGR	2	90.19	1.13427e-08	0.384435	27
LQQELDDLLVDLDHQR	2	89.71	2.00448e-08	0.384492	18
AIVPILLDANVSTYDK	3	89.51	1.55042e-08	0.908492	53
NPGLQNLLLDDFFK	4	89.35	2.53777e-08	1.56089	105
EAFQNAYLELGGLGER	4	89.19	2.4161e-08	0.406037	18
SIQFVDWCPTGFK	9	89.11	2.30759e-08	0.49817	38
MIALSIDSVEDHLAWSK	1	89.1	2.34366e-08	0	0
DPVQEAWAEDVDLR	8	89.05	2.03478e-08	1.56953	113
AVTELNEPLSNEDR	2	88.93	2.64192e-08	0.02967	1
GPDGLTAFEATDNQAIK	1	88.83	2.92602e-08	0	0
NPDDITNEEYGEFYK	3	88.66	1.02789e-08	0.259875	30
EIVHIQAGQCGNQIGAK	5	88.65	2.74281e-08	0.813233	72
EIVHLQAGQCGNQIGAK	5	88.65	2.74281e-08	0.813233	72
QVVAVTGDGTNDGPALK	1	87.72	3.35553e-08	0	0
ARDDLITDLLNEAK	3	87.42	3.86721e-08	1.55063	108
VAHALAEGLGVIACIGEK	2	87.03	2.67506e-08	1.59441	111
SLDLFNCEVTNLNDYR	3	87.02	2.51241e-08	1.54681	109
NLEAVETLGSTSTICSDK	2	86.89	3.93941e-08	4.66667e-05	4
LQNELDNVSTLLEEAEK	1	86.85	3.84161e-08	0	0
TCGFDFTGALEDISK	7	86.69	2.4429e-08	1.51631	105
LISQIVSSITASLR	17	86.62	1.31751e-08	1.71554	132
YADLTEDQLPSCESLK	3	86.62	2.80925e-08	1.55041	114
VDNSSLTGESEPQTR	5	86.57	3.1612e-08	1.51011	108
FTAGDFSTTVIQNVNK	1	86.55	3.97251e-08	0	0
FSGWYDADLSPAGHEEAK	4	86.42	2.28034e-08	1.50724	106
VLLESEQFLTELTR	2	86.18	3.49436e-08	0.10234	13
DFLAGGVAAAISK	2	85.97	5.31153e-08	0.01461	1
ALEESNYELEGK	9	85.93	4.82461e-08	0.41686	37
SVGNTIDPVILFQK	2	85.92	3.54364e-08	0.0498933	4
NQVAMNPTNTVFDAK	1	85.55	5.05681e-08	0	0
GNPTVEVDLHTAK	5	85.54	6.49266e-08	1.56029	116
NNLAGAEELFAR	4	85.19	8.55103e-08	0.140583	12
SPAGLQVLNDYLADK	1	84.77	7.40207e-08	0	0
WLLLCNPGLAELIAEK	1	84.39	4.07585e-08	0	0
ADQLADESLESTR	1	84.31	6.32011e-08	0	0
ETDLLLDDSLVSIFGNR	2	84.25	6.89662e-08	1.09379	64
ILLANFLAQTEALMK	3	83.7	3.54061e-08	5.81239	392
ASQSQGIQQLLQAEK	3	83.63	9.27713e-08	1.54366	110
ALLANALTSALR	1	83.62	3.91059e-08	0	0
AVFVDLEPTVIDEVR	18	83.15	9.2719e-08	2.00937	145
GDQPAASDSDDDEPPPLPR	1	82.88	4.66282e-08	0	0
VNPTVFFDIAVDGEPLGR	3	82.76	8.31572e-08	5.29918	364
DESSPYAAMLAAQDVAQR	1	82.76	6.96507e-08	0	0
HSSLAGCQIINYR	1	82.45	1.35956e-07	0	0
ELQNLIQELQQAR	1	82.38	9.24954e-08	0	0
GAAQNIIPASTGAAK	7	82.36	1.07441e-07	1.73483	121
VGWEQLLTTIAR	2	82.34	1.08229e-07	0.0143667	19
YFPTQALNFAFK	10	82.3	1.59282e-07	1.69496	106
KVEDLFLTFAK	1	82.21	7.24414e-08	0	0
VGYTPDWIFLLR	6	82.1	1.03588e-07	1.58093	104
TISIQQWLIQLTSK	3	81.97	4.00258e-08	0.194615	39
LGYILTCPSNLGTGLR	2	81.93	1.24715e-07	0.0261817	7
SICTTVLELLDK	4	81.82	1.31532e-07	1.51045	108
GQAAVKQLQAEGLSPR	1	81.82	1.19694e-07	0	0
GQAAVQQLQAEGLSPR	1	81.82	1.19694e-07	0	0
GILAADESVGSMAK	1	81.79	1.61912e-07	0	0
SANAEDAQEFSDVER	1	81.74	3.88533e-08	0	0
GQFSTDELVAEVEK	4	81.59	1.61915e-07	0.203667	19
NVTELNEPLSNEER	1	81.51	1.31375e-07	0	0
IILDLISESPIK	2	81.4	4.96239e-08	0.253678	20
FSPLTSNLINLLAENGR	1	81.39	1.00566e-07	0	0
MVMTLTFGDVVAVR	2	81.29	1.70523e-07	0.00893833	0
LPELGDLGQFFR	1	81.09	1.77781e-07	0	0
FSLYFLAYEDK	1	81.07	1.66096e-07	0	0
YLTVAAIFR	4	80.8	9.81481e-08	0.311118	17
ASAELALGENNEVLK	2	80.79	1.9258e-07	0.0979567	4
DLDDFQSWLSR	1	80.61	1.45985e-07	0	0
VIGSGCNLDSAR	4	80.56	1.86792e-07	1.69304	117
GLYDGPVCEVSVTPK	2	80.53	2.08002e-07	0.061375	21
TLAYIITELDER	2	80.42	1.80202e-07	0.0815467	9
ALTVPELTQQMFDSK	2	80.24	1.72688e-07	0.120213	27
YLTESYGTGQDIDDR	1	80.23	8.10898e-08	0	0
AINQGGLTSVAVR	2	80.22	1.6493e-07	0.008405	4
LSDDNTIGKEEIQQR	1	80.15	1.7727e-07	0	0
DNHLLGTFDLTGIPPAPR	1	80.13	1.81e-07	0	0
DATNVGDEGGFAPNILENK	2	80.03	1.66347e-07	1.46645	86
AFATDSADTGEDK	10	79.89	7.74367e-08	1.65911	116
AIAELGIYPAVDPLDSTSR	3	79.82	1.82406e-07	0.115343	29
SEWGDLLNDLQK	4	79.7	2.39485e-07	0.412708	21
LAALADQWQFLVQK	3	79.64	1.61334e-07	1.52164	116
LSQIGVENTEENR	2	79.55	2.2849e-07	0.148322	2
AVFVDLEPTVIDEIR	5	79.26	2.14031e-07	1.48898	100
ICVLDVDLQGVR	1	79.17	2.742e-07	0	0
SSPADLVTATDEK	1	79.15	3.2533e-07	0	0
LFLVDDLVDSLK	3	79.13	1.81437e-07	0.105357	6
NTGIICTIGPASR	5	79.09	3.4157e-07	0.274717	33
ACGLVASNLNLKPGECLK	6	78.97	2.33248e-07	1.73246	123
VCQEAVWEAFR	2	78.95	2.40692e-07	0.010315	40
LICCDILDVLDK	4	78.88	3.37138e-07	1.53246	107
NLDKEYLPIGGLAEFCK	2	78.84	2.39682e-07	0.0466683	4
LFQVEYAIEAIK	1	78.83	2.04232e-07	0	0
ELISNSSDALDK	4	78.78	3.37045e-07	0.327405	25
VDFPQDQLSTLTGR	3	78.69	3.10977e-07	1.50486	106
ALPFWNEEIVPQIK	4	78.63	2.20712e-07	1.54005	108
NEAIQAAHDAVAQEGQCR	1	78.54	1.65151e-07	0	0
NYALLHTESGPSPGPAFR	1	78.49	2.64046e-07	0	0
FLANVSTVLTSK	12	78.32	1.7815e-07	1.86261	156
MASTFIGNSTAIQELFK	2	78.31	3.03996e-07	0.525555	30
MSATFIGNSTAIQELFK	2	78.31	3.03996e-07	0.525555	30
MSSTFIGNSTAIQELFK	2	78.31	3.03996e-07	0.525555	30
NSADTLWGIQK	3	78.28	4.23959e-07	0.223795	4
LFLVEDLVDSLK	1	78.22	2.03392e-07	0	0
DVLLVAQGEMALEEFLK	2	78.2	2.54278e-07	0.266477	23
FFDDDLLVSTSR	1	78.18	2.94986e-07	0	0
SPLVMDVLNIQGVQR	1	78.15	2.53395e-07	0	0
FNYGFEYLGVQDK	1	78.11	2.63466e-07	0	0
NSILAQVLDQSAR	1	78.1	3.46161e-07	0	0
HNEETGDNVGPLIIK	2	77.92	3.96325e-07	0.0754733	1
EWTDGLFTHVLR	1	77.79	3.91734e-07	0	0
TITLEVEPSDTIENVK	3	77.73	3.20445e-07	1.6203	131
DNALLAQLIQDK	3	77.66	3.41078e-07	0.207417	23
GILAADESTGSIAK	1	77.54	4.82781e-07	0	0
FVVGYALDYNEYFR	1	77.48	3.17102e-07	0	0
IVLDNSVFSEHR	3	77.46	3.62536e-07	0.595992	33
HSQFIGYPITLFVEK	7	77.3	2.83968e-07	1.582	114
IVLEDGTLHVTEGSGR	2	77.23	2.78175e-07	0.073315	12
ELENFFQELEK	3	77.19	4.38311e-07	1.5186	106
LTTLELLEVR	1	77.04	1.94732e-07	0	0
VFEVSLADLQNDEVAFR	1	76.98	3.91874e-07	0	0
DPGAQPGGELMLGGIDSK	1	76.97	3.34514e-07	0	0
IGQLEEQLEQEAK	1	76.93	4.41021e-07	0	0
EYLPIGGLAEFCK	6	76.79	4.73269e-07	1.60806	112
NLQNLLILTAIK	5	76.72	3.51143e-08	1.52491	103
VLETAEDIQER	1	76.58	5.30783e-07	0	0
NSVVEASEAAYK	2	76.54	5.09076e-07	0.110647	10
IHFPLATYAPVISAEK	14	76.49	2.98436e-07	1.62905	135
YLIANATNPESK	3	76.44	6.38967e-07	1.61417	117
AGATSEGVLANFFNSLLSK	1	76.42	3.87658e-07	0	0
DICNDVLSLLEK	4	76.28	6.29976e-07	1.55241	110
DFLAGGIAAAISK	8	76.09	4.89613e-07	1.57578	109
LGANSLLDLVVFGR	2	75.83	3.06929e-07	0.09823	12
LVLEVAQHLGESTVR	1	75.82	3.07637e-07	0	0
YSALFLGVAYGAK	2	75.78	6.59281e-07	1.61316	117
LGEYGFQNALIVR	5	75.68	5.11048e-07	0.561862	44
AALSGANVLTLIEK	1	75.68	2.54172e-07	0	0
AMGIMNSFVNDIFER	2	75.65	3.90708e-07	1.56071	111
IQIWDTAGQER	2	75.54	7.60968e-07	0.00664	14
IQLWDTAGQER	2	75.54	7.60968e-07	0.00664	14
LQIWDTAGQER	2	75.54	7.60968e-07	0.00664	14
LQLWDTAGQER	2	75.54	7.60968e-07	0.00664	14
WLLLTGISAQQNR	4	75.51	4.07726e-07	1.50747	102
SASIYNPVIYIMMNK	15	75.48	5.91761e-07	8.75822	621
RPSANCDPFAVTEALIR	7	75.4	5.75364e-07	1.65103	110
TDLVAVWDVALSDGVHK	1	75.38	5.25868e-07	0	0
YISPDQLADLYK	9	75.31	7.02245e-07	1.67518	142
LTVEDPVTVEYITR	1	75.24	5.53569e-07	0	0
SANLVAATLGAILNR	6	75.17	2.93445e-07	1.49259	108
SQIHDIVLVGGSTR	1	75.16	5.10522e-07	0	0
QLSQSLLPAIVELAEDAK	2	75.1	2.81217e-07	0.01248	20
IYEATLEDCCAK	1	74.86	2.54739e-07	0	0
INVYYNEAAGNK	4	74.78	6.80289e-07	0.284607	25
LIAPVAEEETTIPNNK	2	74.77	6.11837e-07	0.120328	0
IINEPTAAAIAYGLDR	2	74.75	6.93378e-07	0.19332	8
EYGGLNVLVNNAAVAFK	1	74.72	4.82321e-07	0	0
IQYQLVDISQDNALR	1	74.53	6.99456e-07	0	0
MVDMLQDSFPAR	2	74.45	3.8943e-07	0.0540233	5
QGVDADINGLR	2	74.38	7.84221e-07	0.028755	7
GPFTDVVTTNLK	2	74.36	8.68457e-07	0.404825	31
FSNLVLQALLVLLK	1	74.32	2.03405e-08	0	0
TYFPHFNLSHGSDQVK	6	74.3	7.18921e-07	1.67406	118
VIQCFAETGQVQK	2	74.29	8.91878e-07	0.296282	18
IKHEDTNLASSTIIK	3	74.27	5.33108e-07	0.078465	21
TLATLNPESSLFIIASK	3	74.18	3.20833e-07	0.0387667	20
WVGGPEIELIAIATGGR	2	74.12	5.73141e-07	0.00948833	18
LPIGDVATQYFADR	1	74.08	9.10659e-07	0	0
NISFTVWDVGGQDK	1	74	9.31571e-07	0	0
VADGLPLAASMQEDEQSGR	1	73.8	5.73195e-07	0	0
PMFVVNTNVPR	2	73.72	1.259e-06	0.132205	16
TPYTDVNIVTIR	2	73.51	8.35605e-07	0.343602	14
AVCMLSNTTAIAEAWAR	2	73.5	8.889e-07	0.205055	2
ETSGNLEQLLLAVVK	2	73.41	5.08481e-07	0.0500633	2
TAMNVNDLFLAIAK	1	73.16	1.04099e-06	0	0
INVNEIFYDLVR	1	73.11	8.89347e-07	0	0
AGDLGVDLTSK	2	73.09	1.53409e-06	0.374262	27
PVINIEDLTEK	5	72.85	1.09726e-06	1.61139	129
AAYQVAALPK	2	72.74	1.18926e-06	0.0384433	19
GNLEVLLFTIQSK	1	72.74	5.00182e-07	0	0
VRPAELEQFESTIGFK	1	72.67	1.04366e-06	0	0
AQLADSFHLQQFFR	2	72.49	1.12446e-06	0.0833983	3
ISLGLPVGAVINCADNTGAK	1	72.43	8.28644e-07	0	0
NAPAIIFIDELDAIAPK	2	72.36	5.72053e-07	1.43804	99
IQFAPVEPGPGPWAQTVR	2	72.23	1.00832e-06	0.148278	7
TCLLNETGDEPFQYKN	1	72.22	7.43741e-07	0	0
HALIIYDDLSK	1	72.2	1.44313e-06	0	0
LNTQEIFDDWAR	1	72.19	1.12334e-06	0	0
LVGILDILDEENR	1	72.17	1.04662e-06	0	0
SQIFSTASDNQPTVTIK	1	72.05	1.27866e-06	0	0
VLALIQAWADAFR	1	72.04	1.02528e-06	0	0
VCTLAIIDPGDSDIIR	1	72.03	1.25323e-06	0	0
LVTPGYVPTEQDVLR	1	71.95	1.05633e-06	0	0
AVLDALLEGK	3	71.9	1.34619e-06	0.251833	36
VTILELFR	11	71.86	5.4411e-07	1.80953	152
ILSISADIETIGEILK	1	71.71	3.54127e-07	0	0
LPDGYEFSFPNR	6	71.65	1.09084e-06	1.51121	127
FVFSLVDAMNGK	1	71.6	1.49435e-06	0	0
VGGQAGAHGAEALER	8	71.57	1.67887e-06	1.67651	124
SNYNFEKPFLWLAR	1	71.56	1.32664e-06	0	0
VGAFTVVCK	3	71.53	1.54324e-06	0.850577	58
VKEDENVPFLLVGNK	1	71.51	1.06301e-06	0	0
SQGGEPTYNVAVGR	2	71.48	1.64646e-06	0.0255433	3
LGVEFDETTADDR	1	71.46	8.60968e-07	0	0
VAPEEHPVLLTEAPLNPK	3	71.44	6.56782e-07	0.399222	9
AWTQVLLGQAEDK	1	71.34	1.82894e-06	0	0
HEVLEGNVGYLR	1	71.34	1.75182e-06	0	0
FLEQQNQVLQTK	12	71.26	1.69834e-06	0.603428	63
LLPQLTYLDGYDR	1	71.17	1.49712e-06	0	0
NTISLLVAGLK	1	71.17	4.73578e-07	0	0
TGEAIVDAALSALR	1	71.13	1.63432e-06	0	0
DFNVGDYIQAVLDR	2	71.02	1.70391e-06	0.13073	10
NVLIVEDIIDTGK	2	70.7	1.33203e-06	0.08912	6
NSGTCLSPAVIVGLLK	1	70.62	1.14005e-06	0	0
VLLTGLLDLQAR	2	70.58	4.28742e-07	0.213778	19
VVNEINIEDLCLTK	1	70.58	1.84184e-06	0	0
SVDPTLALSVYLR	4	70.57	1.24973e-06	1.68432	114
ELAGHTGYLSCCR	1	70.52	9.13771e-07	0	0
NYMSNPSYNYEIVNR	1	70.45	9.4665e-07	0	0
IHCTQTLLEGDGPK	3	70.43	1.92015e-06	0.277383	16
EVDEQMLNVQNK	4	70.42	1.56599e-06	0.277525	26
HSQFIGYPITLYLEK	1	70.42	1.47521e-06	0	0
HSQFLGYPITLYLEK	1	70.42	1.47521e-06	0	0
KVLQSFSDGLK	4	70.38	1.3102e-06	1.70589	128
EIIDLVLDR	12	70.21	2.01516e-06	1.54553	108
ILLLGAGESGK	5	70.15	1.69059e-06	0.932778	56
LLLLGAGESGK	5	70.15	1.69059e-06	0.932778	56
NLDSLEEDLDFLR	1	69.99	2.15496e-06	0	0
AIWNVINWENVTER	1	69.89	2.11284e-06	0	0
GDGPVQGTIYFELK	3	69.81	2.28794e-06	1.50317	107
FQDNFEFIQWFK	1	69.81	2.09466e-06	0	0
QLLQANPILEAFGNAK	1	69.77	1.29162e-06	0	0
GVVDSEDIPLNLSR	6	69.6	2.3958e-06	1.57439	111
GVVDSEDLPLNISR	6	69.6	2.3958e-06	1.57439	111
TVSDLAVVLFETATLR	5	69.57	1.23105e-06	0.957835	77
LASDLLEWIR	1	69.37	2.94231e-06	0	0
VDLLNQEIEFLK	3	69.23	2.26261e-06	0.532438	5
TLTIVDTGIGMTK	1	69.16	2.8818e-06	0	0
TLTLVDTGIGMTK	1	69.16	2.8818e-06	0	0
NLDLDSIIAEVK	6	69.12	2.74314e-06	0.427492	29
MSESLDTADPAVTGAK	1	69.09	2.1456e-06	0	0
TTPSYVAFTDTER	2	68.99	1.84858e-06	0.096405	10
VVLDDKDYFLFR	2	68.98	2.95316e-06	0.622098	49
LASTLVHLGEYQAAVDGAR	2	68.97	2.12966e-06	0.0169683	1
CNEIINWLDK	2	68.95	2.82081e-06	0.0849767	15
VYVSLTCAFR	4	68.94	3.27407e-06	0.300163	33
LGELPSWILMR	2	68.86	3.20492e-06	0.0604367	0
YLAEVAAGDDKK	3	68.85	3.19276e-06	1.59314	112
FQDSSQWLQIDLK	1	68.85	3.08199e-06	0	0
AFATDSADTGEDKIPK	4	68.83	2.48745e-06	0.14572	17
TFVNITPAEVGVLVGK	4	68.69	1.0749e-06	1.74391	127
ELAEDGYSGVEVR	1	68.67	2.50609e-06	0	0
IIAEGANGPTTPEADK	1	68.59	2.85706e-06	0	0
ALESPERPFLAILGGAK	4	68.54	1.19665e-06	1.03189	71
GQETSTNPIASIFAWTR	1	68.54	2.94613e-06	0	0
ESPEVLLTLDILK	1	68.52	1.53962e-06	0	0
YATLIYTNYEAGK	3	68.49	3.18554e-06	1.53078	109
DFPLNDLLSATELDK	2	68.43	3.06477e-06	0.083185	8
LGDVYVNDAFGTAHR	2	68.42	2.9927e-06	0.119357	8
DVNAAIATIK	2	68.34	4.25742e-06	0.357495	37
IDTIEIITDR	1	68.28	3.74456e-06	0	0
HVFGESDELIGQK	3	68.21	3.48829e-06	0.132358	9
FFADLLDYIK	2	68.21	4.29618e-06	1.53528	110
VLVVHDGFEGLAK	1	68.19	2.3666e-06	0	0
SSYYVVSGNDPAAEEPSR	1	68.14	2.03337e-06	0	0
ALQASALNAWR	5	68.07	3.95347e-06	1.56355	109
LLLEYTDSSYEEK	1	67.98	3.17646e-06	0	0
DLASVQALLR	1	67.96	3.08715e-06	0	0
YGDLLPADGILIQGNDLK	2	67.94	2.08902e-06	0.104892	16
NQLTSNPENTVFDAK	1	67.84	3.44496e-06	0	0
NFSGAELEGLVR	1	67.82	4.22076e-06	0	0
LFVSGACDASAK	2	67.76	3.46713e-06	0.11701	1
DALSDLALHFLNK	2	67.74	3.31487e-06	0.0897467	10
GVLFGVPGAFTPGCSK	1	67.73	4.00556e-06	0	0
ESYVETELIFALAK	3	67.72	3.35553e-06	1.26056	68
VVSSVLQFGNISFK	1	67.68	2.12407e-06	0	0
EGVVQGVASVAEK	1	67.65	4.40644e-06	0	0
LAALNPESNTAGLDIFAK	1	67.6	2.93688e-06	0	0
AFMTADLPNELIELLEK	3	67.53	3.13472e-06	1.34749	76
INVYYNEATGGK	4	67.5	3.53878e-06	0.134398	19
FVFDAVTDIIIK	3	67.44	2.55127e-06	0.0960183	30
LLVVYPWTQR	13	67.33	2.62596e-06	1.87051	142
EPGLFDLIIINDSLDK	3	67.16	3.75003e-06	1.53375	106
APDFVFYAPR	1	67.06	4.06369e-06	0	0
FYFVGDEDLLEIIGNSK	2	67	3.791e-06	0.0608167	1
ISVYYNEATGGK	4	66.97	4.25928e-06	0.36379	37
LYTLVLTDPDAPSR	2	66.9	4.55308e-06	1.58365	110
TYSWDNAQVILVGNK	1	66.9	4.02222e-06	0	0
TYSWDNAQVLLVGNK	1	66.9	4.02222e-06	0	0
YSQFINFPIYVWSSK	2	66.88	4.16386e-06	0.226387	4
EMNIQQLTNYR	1	66.84	4.52326e-06	0	0
VGINYQPPTVVPGGDLAK	13	66.81	2.39716e-06	1.66458	139
SLNNQFASFIDK	7	66.69	5.08937e-06	0.211168	51
ELFQELLNLEK	1	66.69	4.66079e-06	0	0
GNVAYATSTGGIVNK	1	66.6	4.78026e-06	0	0
LNDLEDALQQAK	4	66.53	5.60274e-06	0.215583	21
IVEGLPINDFSR	2	66.44	5.9357e-06	0.212208	5
EAVLGLWGK	9	66.36	7.43329e-06	1.73986	120
EILEELQLNTK	2	66.33	4.99376e-06	0.0877917	6
GVVDSDDLPLNVSR	1	66.29	5.31017e-06	0	0
SLTDELALVDVLEDKLK	1	66.28	2.24907e-06	0	0
FEIWDTAGQER	1	66.27	3.74136e-06	0	0
FQSISTEFLALMK	1	66.27	5.18125e-06	0	0
ALTVPELTQQMFDAK	2	66.24	5.20528e-06	5.9759	422
FDECNFDFISR	1	66.18	1.18085e-06	0	0
AEAESLYQSK	3	66.16	5.12048e-06	0.675975	52
DAGEGLLAVQITDPEGKPK	1	66.1	3.74343e-06	0	0
YQLSIHETEDPNDNR	2	66.01	3.1577e-06	0.09039	3
EPLPSLEAVYLITPSEK	1	65.89	4.08347e-06	0	0
QLLQANPILESFGNAK	1	65.86	3.54105e-06	0	0
HFSVEGQLEFR	1	65.85	7.85248e-06	0	0
LLDNLLALIR	2	65.78	4.22785e-07	0.136332	9
ISEQFTAMFR	5	65.74	5.40039e-06	5.06448	363
NFIVWLEDQK	2	65.71	6.90134e-06	0.174113	12
IPQSTLSEFYPR	1	65.65	5.82658e-06	0	0
CCSGAIIVLTK	2	65.62	7.58045e-06	0.07793	22
VSLDVNHFAPEELTVK	1	65.58	4.85598e-06	0	0
DSTLIMQLLR	11	65.49	6.25711e-06	3.73447	264
LLCGLLAER	3	65.38	7.82283e-06	1.51588	111
TLSDPELFHEWTGNVK	1	65.17	5.45839e-06	0	0
LNIPVSQVNPR	5	65.12	3.7836e-06	0.437037	34
DSVLTWLLR	1	65.02	6.54732e-06	0	0
LVEALCAEHQINLIK	1	64.95	3.71072e-06	0	0
FYGPEGPYGVFAGR	1	64.94	6.1881e-06	0	0
VFLDPNILSDDGTVALR	1	64.92	5.7335e-06	0	0
LASQANIAQVLAELK	1	64.68	2.80837e-06	0	0
VVAGVANALAHK	10	64.67	3.13897e-06	1.72032	130
NPDDITQEEYGEFYK	2	64.61	2.92319e-06	0.139057	6
IVYGHLDDPANQEIER	1	64.58	6.61841e-06	0	0
KGDILTLLNSTNK	1	64.53	4.0875e-06	0	0
DISEASVFDAYVLPK	1	64.37	7.71405e-06	0	0
TIQFVDWCPTGFK	5	64.3	7.4307e-06	1.56369	108
LGLQNDLFSLAR	2	64.28	7.7636e-06	0.176707	8
QDMPPPGGYGPIDYK	1	64.11	5.56996e-06	0	0
FFLCQVAGDAK	1	64	7.36498e-06	0	0
ISGSILNELIGLVR	3	63.94	1.95768e-06	0.299955	23
FDFVHDLVLYLYR	1	63.77	8.10135e-06	0	0
YVTVQTISGTGALR	3	63.66	7.03911e-06	0.6635	58
MSSYAFFVQTCR	1	63.65	4.18574e-06	0	0
NLTQYSWLLDGFPR	1	63.61	8.53603e-06	0	0
VAGQDGSVVQFK	1	63.6	1.24844e-05	0	0
DTTINEIEDTFR	1	63.55	7.88203e-06	0	0
LSSPATLNSR	24	63.44	1.33605e-05	2.17829	188
GISLNPEQWSQLK	3	63.44	9.55614e-06	0.202977	45
DVIATDKEEIAFK	2	63.42	9.532e-06	0.568587	32
SFLLDLLNATGK	1	63.42	7.41631e-06	0	0
LIIWDSYTTNK	5	63.16	1.03616e-05	0.551328	39
YAAELHLVHWNTK	4	62.95	9.25258e-06	1.65214	118
DDLITDLLNEAK	1	62.92	1.47281e-05	0	0
IGAADYQPTEQDILR	2	62.9	1.18984e-05	0.168362	1
LFDQAFGLPR	1	62.87	1.22391e-05	0	0
SQLLGSAHEVQR	1	62.81	1.07076e-05	0	0
INEAIVAVQAIIADPK	2	62.78	3.05793e-06	0.213073	15
GCDVVVIPAGVPR	3	62.77	1.04896e-05	0.209243	15
VWFVSNIDGTHIAK	1	62.75	1.19714e-05	0	0
AVVGVVAGGGR	1	62.71	6.77783e-06	0	0
VVVLGLLPR	1	62.53	1.67541e-07	0	0
ASGVAVSDGVIK	1	62.39	1.61495e-05	0	0
NQVALNPQNTVFDAK	1	62.38	1.19955e-05	0	0
APFDLFENR	3	62.36	1.24284e-05	0.25771	28
STLINSLFLTDLYPER	1	62.32	8.82138e-06	0	0
HEDTNLASSTIIK	4	62.23	1.34942e-05	0.22696	32
VDDLLIIEEK	1	62.22	1.35253e-05	0	0
YNIIPVLSDILQESVK	3	62.19	5.58652e-06	0.198303	33
VEQVLSLEPQHELK	1	62.16	9.82138e-06	0	0
TGQAPGFSYTDANK	1	61.93	8.72045e-06	0	0
AVLVDLEPGTMDSVR	1	61.9	1.5754e-05	0	0
LLDSSTVTHLFK	2	61.76	1.33695e-05	0.30759	17
FSGSGSGTDFTLK	1	61.65	1.23788e-05	0	0
ISLIQIFR	1	61.65	2.90662e-06	0	0
DAVLLVFANK	1	61.59	1.05747e-05	0	0
DAFQNAYLELGGLGER	1	61.48	1.3762e-05	0	0
SIYSLILGQDNAADQSR	1	61.48	1.53978e-05	0	0
INEWLTLVEK	1	61.44	1.60786e-05	0	0
TTDIFQTVDLWEGK	1	61.41	1.72742e-05	0	0
YLAEFATGNDR	1	61.39	1.20171e-05	0	0
LLGGLAVR	1	61.37	4.85089e-06	0	0
NSQSFFSGLFGGSSK	1	61.35	1.39969e-05	0	0
WELLQQVDTSTR	2	61.27	1.86612e-05	0.033185	1
VIGGDDLSTLTGK	1	61.23	1.78545e-05	0	0
NPITFLDLNNLWR	1	61.2	1.61956e-05	0	0
IFGVTTLDIVR	3	61.12	7.495e-06	1.46797	102
GSYGDLGGPIITTQVTIPK	1	61.09	9.53095e-06	0	0
TNEAQAIETAR	3	61.06	2.08392e-05	1.55331	116
LALFNPDVCWDR	1	61.04	1.6646e-05	0	0
ITQSNAILR	1	60.99	1.91476e-05	0	0
NPSLLGILYGK	5	60.94	9.14105e-06	0.367443	35
PVINIEDLTEKDK	2	60.93	1.60236e-05	0.184312	13
VCENIPIVLCGNK	1	60.83	1.84619e-05	0	0
GEFQLVLDALDK	1	60.8	1.92969e-05	0	0
QITVNDLPVGR	1	60.78	1.44559e-05	0	0
AGNLGGGVVTIER	1	60.71	1.83423e-05	0	0
TKPADDEMLFIYSHYK	1	60.6	1.45015e-05	0	0
LLPQLTYLDGYDRDDK	1	60.58	1.80684e-05	0	0
AAYKLVLIR	1	60.51	2.53422e-06	0	0
AGFAGDDAPR	3	60.5	1.4973e-05	0.468122	33
LNWLSVDFNNWK	1	60.43	2.33679e-05	0	0
EAAENSLVAYK	4	60.42	2.47835e-05	0.183393	17
VTIAQGGVLPNIQAVLLPK	3	60.42	1.13478e-06	1.52331	111
LDIDSPPITAR	6	60.35	1.6145e-05	0.39424	41
VPQVSTPTLVEVAR	2	60.35	8.62604e-06	0.10596	8
TPELNLDQFHDK	1	60.31	1.68996e-05	0	0
IGANFLQR	4	60.3	2.27714e-05	0.34189	19
LWGDSGIQECFNR	1	60.29	1.01959e-05	0	0
TFDTFCPLGPALVTK	1	60.24	1.96344e-05	0	0
LYTLVTYVPVTTFK	2	60.22	1.02665e-05	0.0679367	6
VSQPIEGHAASFAQFK	2	60.21	1.93894e-05	0.243553	18
EVDDLEQWIAER	1	60.17	1.7309e-05	0	0
VVAEPVELAQEFR	1	60.16	2.1156e-05	0	0
ASALEQFVNSVR	1	60.15	2.33784e-05	0	0
SGELSPEAVLFSYLQK	1	60.1	1.83232e-05	0	0
NLLLAEVINIIK	3	60.07	1.77122e-06	0.30881	42
IDFYFDENPYFENK	1	60.07	8.5609e-06	0	0
YFNSYTLTGR	1	60.05	2.34781e-05	0	0
IAVGSDADLVIWDPDSVK	2	60.03	1.81244e-05	0.028975	22
ALDVGSGSGILTACFAR	1	59.99	2.06976e-05	0	0
APVLPLVLPLQPR	3	59.95	4.04632e-07	0.349833	12
VGTLDVLVGLSDELAK	2	59.93	1.19917e-05	0.0815133	2
NTLFNLSNFLDK	4	59.89	2.45644e-05	0.275482	15
GEFITTVQQR	2	59.85	2.87252e-05	0.207482	7
GQFSTDELVAEVEKR	1	59.85	2.09616e-05	0	0
LDALQTFIR	1	59.71	1.76929e-05	0	0
DLLDTVLPHLYNETK	1	59.65	2.3738e-05	0	0
LTGSLSGWTSPK	2	59.64	2.88989e-05	0.635623	29
FEELNADLFR	4	59.63	2.51543e-05	1.53499	125
DLVPDLSNFYAQYK	1	59.62	2.33568e-05	0	0
TIIPLISQCTPK	2	59.61	1.52607e-05	0.176453	3
DVTNSLLVTELGSSR	1	59.58	2.39585e-05	0	0
KVPQVSTPTLVEVAR	1	59.58	5.5077e-06	0	0
TLNPVFNEQFTFK	1	59.56	2.42904e-05	0	0
SLTNDWEDHLAVK	2	59.53	2.0503e-05	0.555295	56
VLQSFSDGLK	11	59.42	2.45719e-05	1.62327	131
VANVELYYR	2	59.37	2.71108e-05	0.220747	13
SGEDPLVK	4	59.17	3.28677e-05	1.61731	134
ALGQNPTNAEVLK	2	59.17	2.23355e-05	0.192327	15
AVAGDASESALLK	2	59.16	3.40356e-05	0.251122	22
ELAPYDENWFYTR	1	59.14	1.51764e-05	0	0
IVVVTAGVR	2	59.1	1.20566e-05	0.170177	5
NFINNPLAQADWAAK	1	59.1	2.82962e-05	0	0
ALGTEVIQLFPEK	1	59.02	1.94237e-05	0	0
EDAANNYAR	2	59.01	1.5198e-05	1.50004	106
IPLLADVTR	2	58.99	9.71607e-06	1.55172	108
ALGVNAMLR	2	58.97	3.9931e-05	0.183848	9
FEELCSDLFR	1	58.91	1.56162e-05	0	0
VEIIANDQGNR	2	58.9	3.17554e-05	0.05972	17
VEILANDQGNR	2	58.9	3.17554e-05	0.05972	17
NVNQSLLELHK	1	58.86	2.2623e-05	0	0
IGAEVYHNLK	3	58.83	3.67226e-05	0.112035	23
GQYISPFHDIPIYADK	1	58.7	2.69118e-05	0	0
GLLSSLDHTSIR	1	58.68	2.56808e-05	0	0
AEEWGVQYVETSAK	1	58.64	2.37985e-05	0	0
NLATTVTEEILEK	1	58.64	3.10474e-05	0	0
LGILDLLDEECK	1	58.55	3.47696e-05	0	0
HALLEADVAAHQDR	1	58.5	3.38303e-05	0	0
FNALFAQGNYSEAAK	2	58.48	2.7104e-05	0.351568	29
LTLSALIDGK	3	58.38	1.86596e-05	0.432597	81
LTLSALLDGK	3	58.38	1.86596e-05	0.432597	81
AQLGVQAFADALLIIPK	3	58.28	4.30921e-06	0.550045	57
ELVLALYDYQEK	1	58.28	3.14275e-05	0	0
TNAENEFVTIK	3	58.27	4.0883e-05	0.199123	28
ALAVGGLGSIIR	1	58.26	8.35965e-06	0	0
NEIDNYEEDYQK	1	58.23	6.53867e-06	0	0
STIGVEFATR	1	58.21	3.21647e-05	0	0
EDPPACYATVFDK	2	58.17	1.74504e-05	0.168547	4
LLADPTGAFGK	1	58.16	4.09388e-05	0	0
VLNSYWVGEDSTYK	1	58.16	2.71907e-05	0	0
HGYIGEFEIIDDHR	2	58.06	2.67298e-05	0.127175	9
SFLIWVNEEDHTR	1	58.05	3.02383e-05	0	0
DNPLNEGTDAAR	1	57.98	1.99822e-05	0	0
LGLDFPNLPYLIDGAHK	2	57.97	2.12252e-05	0.0498517	3
DNLSYIEHIFEISR	2	57.94	3.32637e-05	0.149007	29
FDMHGDINTIVCNSK	2	57.9	1.53261e-05	0.065945	11
TAVCDIPPR	4	57.88	3.38894e-05	2.19956	183
ISEEDELDTK	2	57.86	3.0854e-05	0.205377	26
FDQFFGEGCAPGSQR	1	57.85	9.02324e-06	0	0
FDAMAELETVK	1	57.81	2.92243e-05	0	0
LSNIFVIGK	1	57.78	1.39215e-05	0	0
DIEDVFYK	1	57.56	2.8939e-05	0	0
EASDIILTDDNFTSIVK	1	57.44	3.74126e-05	0	0
DILADLIPK	3	57.34	1.66051e-05	0.185408	13
ATSASSHLNK	2	57.31	3.48338e-05	0.03233	4
ITPENLPQILLQLK	1	57.27	4.59374e-06	0	0
NIIHGSDSVESAEK	2	57.25	3.69195e-05	1.52677	109
PPYTITYFPVR	2	57.24	3.67214e-05	0.586288	52
AWGNNQDGVVASQPAR	1	57.23	3.86038e-05	0	0
NDSIWDELFFNK	1	57.22	2.71229e-05	0	0
SQYEQLAEQNR	5	57.2	3.57274e-05	0.423217	44
GDFIALDLGGSSFR	2	57.2	4.21107e-05	0.245408	3
IGGIGTVPVGR	4	57.17	1.42941e-05	0.66018	46
LSVVSVEDPPQR	1	57.14	3.79632e-05	0	0
DLSSVQTLLTK	1	57.09	3.43964e-05	0	0
LGVAGHWR	1	57.03	4.55751e-05	0	0
IAVAAQNCYK	3	57.01	5.38477e-05	1.56124	111
ISLPLPNFSSLNLR	1	56.89	2.24086e-05	0	0
STAGDTHLGGEDFDNR	2	56.85	1.44577e-05	0.0401283	3
MLLADQDQSWK	1	56.79	3.91599e-05	0	0
LPNLTHLNLSGNK	1	56.72	3.0326e-05	0	0
LHIIEVGTPPTGNQPFPK	1	56.71	2.52766e-05	0	0
DVDEIEAWISEK	1	56.65	4.14161e-05	0	0
GDFCIQVGR	2	56.63	4.49749e-05	1.50465	112
ITPSYVAFTPEGER	1	56.59	4.75839e-05	0	0
IQFVGACNPPTDPGR	1	56.58	4.50561e-05	0	0
YQLDPTASISAK	1	56.58	5.80235e-05	0	0
ILTEAEIDAHLVALAER	1	56.55	2.53399e-05	0	0
HGESAWNLENR	2	56.54	3.08329e-05	0.338198	28
DINAYNGEEPK	2	56.5	3.35808e-05	0.0419767	3
VANPSGNLTETYVQDR	1	56.46	4.98206e-05	0	0
IFVGGLSPDTPEEK	3	56.35	5.45746e-05	0.009955	17
SPDFTNENPLETR	1	56.35	4.00909e-05	0	0
FNVWDTAGQEK	2	56.33	4.84243e-05	0.113752	8
DQVANSAFVER	3	56.2	5.72122e-05	0.374337	38
EAVVNTQELLDLLVK	1	56.13	2.03557e-05	0	0
DHADSNIVIMLVGNK	1	56.05	5.18975e-05	0	0
LVSDEMVVELIEK	1	56.01	5.77658e-05	0	0
SGGGGGGGLGSGGSIR	2	55.96	5.81812e-05	0.0389717	7
NLDIERPTYTNLNR	4	55.9	5.97617e-05	0.28499	37
SLYSSAENEPPVPLVR	1	55.85	5.20032e-05	0	0
NSSYFVEWIPNNVK	6	55.81	5.77328e-05	1.0051	76
FFEVILIDPFHK	2	55.79	4.33677e-05	0.635388	45
KITIADCGQI	1	55.79	7.50036e-05	0	0
EQISDIDDAVR	1	55.78	5.64154e-05	0	0
TSEFGELHGLTTDEK	1	55.75	4.89573e-05	0	0
ELHINLIPNK	2	55.71	2.79276e-05	0.211847	1
GIIDSTVSDQR	1	55.69	7.82344e-05	0	0
ILTDYGFEGHPFR	1	55.64	6.263e-05	0	0
LENEIQTYR	3	55.61	6.91095e-05	0.350317	37
EIDGGLETLR	1	55.6	8.27646e-05	0	0
VATVSLPR	30	55.56	4.00568e-05	12.3826	838
DVAGDASESALLK	2	55.47	6.92452e-05	0.068485	8
QLADHLGFEFFEASAK	1	55.42	5.62673e-05	0	0
GYSFTTTAER	4	55.38	4.67921e-05	0.45185	27
VTAQGPGLEPSGNIANK	1	55.32	6.36001e-05	0	0
HVGDLGNVTAGK	3	55.29	6.46326e-05	1.57728	113
CNEPAVWSQLAK	1	55.28	6.31509e-05	0	0
SELDQLRQEAEQLK	1	55.26	5.91236e-05	0	0
GPLQSVQVFGR	3	55.14	7.47119e-05	1.62364	116
VSFELFADK	3	55.12	6.33676e-05	0.317465	27
LQEYTQTILR	2	55.09	5.86961e-05	0.123698	9
LTFDSSFSPNTGK	1	55.05	5.59568e-05	0	0
SSENFDELLK	3	55.04	6.21957e-05	1.54454	109
QEAIDWLLGLAVR	1	55.04	4.35527e-05	0	0
VVDALGNAIDGK	3	55	8.90181e-05	0.213237	24
AEEEFNIEK	1	54.98	5.67072e-05	0	0
ASITPGTILIILTGR	2	54.91	5.48844e-06	0.247883	0
RFEELGVK	1	54.87	8.03187e-05	0	0
VEDPTFLNQLQSGVNR	1	54.83	6.95521e-05	0	0
YLGYTLNPDLIR	1	54.77	5.63491e-05	0	0
FSSSSGYGGGSSR	2	54.74	2.21587e-05	0.185218	9
GFSSGSAVVSGGSR	1	54.6	6.9174e-05	0	0
DKDISWFSPNGEK	1	54.59	5.80385e-05	0	0
LTDQLPLIIVCDR	3	54.56	5.05671e-05	1.63816	111
VGGVQSLGGTGALR	2	54.55	7.34825e-05	0.0294233	7
DSNNLCLHFNPR	2	54.53	5.23271e-05	0.0658083	11
DAGTIAGLNVLR	4	54.48	7.69934e-05	0.152475	14
FQDNFEFVQWFK	1	54.46	6.35621e-05	0	0
TDYNASVSVPDSSGPER	1	54.41	4.54615e-05	0	0
YSTDVSVDEVK	1	54.41	5.6691e-05	0	0
XFLVWINEEDHLR	2	54.36	7.84176e-05	0.198777	8
AAELIANSLATAGDGLIELR	1	54.28	4.08709e-05	0	0
FTLPPLVFAAYQLAFR	1	54.28	3.86314e-05	0	0
IMNTFSVVPSPK	2	54.23	9.40155e-05	0.121447	25
GFNEGLWEIENNPGVK	1	54.19	7.18309e-05	0	0
VAQLEQVYIR	1	54.17	8.70926e-05	0	0
VEEEIQTLSQVLAAK	1	54.06	5.69335e-05	0	0
TFIIGELHPDDR	1	54.05	8.44165e-05	0	0
AANSLEAFIFETQDK	1	54.02	6.63766e-05	0	0
VDAFAGTWK	2	53.96	0.00010989	0.07339	25
EEAQAEIEQYR	2	53.95	6.82605e-05	0.187763	16
ILLLGLDNAGK	1	53.94	2.88606e-05	0	0
DSYVGDEAQSK	2	53.93	4.1469e-05	0.82936	58
QGLLPLTFADPADYNK	2	53.92	8.171e-05	0.111197	12
DLTTFLYHLR	1	53.91	8.69789e-05	0	0
YSLEPVAVELK	2	53.9	7.74023e-05	0.112267	2
EQLGPVTQEFWDNLEK	1	53.87	8.08102e-05	0	0
GWDENVYYTVPLVR	1	53.86	8.14076e-05	0	0
LSLEEFIR	1	53.85	8.67465e-05	0	0
ITTIVVHIYEDGIK	1	53.83	4.8231e-05	0	0
GVDLQENNPASR	1	53.8	7.44112e-05	0	0
VVFIFGPDK	2	53.78	6.97291e-05	0.0880617	6
ACPLDQAIGLLVAIFHK	1	53.67	4.4457e-05	0	0
LFEGNALLR	1	53.65	0.000104643	0	0
SSLIILK	1	53.59	8.31292e-06	0	0
HGVQELEIELQSQLSK	1	53.54	7.61252e-05	0	0
AGVMALANLLQIQR	1	53.5	5.96323e-05	0	0
SDLLLEGFNNYR	1	53.46	9.6024e-05	0	0
TGTAEVSSILEER	2	53.37	0.000116675	0.184	29
QVVDSAYEVIK	2	53.32	0.000104524	0.0117667	9
SLNILTAFQK	1	53.31	5.59991e-05	0	0
EFADSLGIPFLETSAK	1	53.23	0.000105049	0	0
KEEELQAALAR	1	53.23	0.000114318	0	0
VLGLVLLR	3	53.13	3.16165e-06	0.154215	30
EYLLQYNDPNR	1	53.13	0.000103118	0	0
VIAGFSLLNLLFK	2	53.1	1.102e-05	0.0418867	2
FPGQLNADLR	9	53.08	0.000148842	2.05139	161
MVVESAYEVIK	2	53.07	9.33594e-05	0.150075	1
DFTPSGIAGAFQR	2	53.06	0.000112703	1.53946	113
TQIDHYVGIAR	1	53.01	0.000122508	0	0
AAPTVNLFPPSSEELGTNK	2	52.95	0.000100384	1.51178	105
YLAEVATGEK	2	52.91	0.000114617	0.123457	9
EHALLAYTLGVK	2	52.86	0.00010171	0.324252	29
EGFFTNGLTLGAK	4	52.79	0.000129137	1.66456	121
DLQNVNITLR	1	52.75	0.00012635	0	0
FHVEEEGK	1	52.74	8.32749e-05	0	0
IEANEALVK	2	52.73	0.000143467	0.064625	10
VLFLLGADGGCITR	1	52.68	0.00011006	0	0
DLNHVCVISETGK	1	52.66	0.000117072	0	0
NCMLTTICCGK	3	52.61	2.00121e-05	0.238423	14
NCMLTTLCCGK	3	52.61	2.00121e-05	0.238423	14
ALEHFTDLYDIK	1	52.57	0.000122014	0	0
LQQTQAQVEEVVDIIR	1	52.52	7.13691e-05	0	0
DGPNALTPPPTTPEWVK	1	52.48	0.000118637	0	0
LLVSASQDGK	2	52.44	0.000177321	0.148837	2
YLIPNATQPESK	1	52.42	0.000168402	0	0
AVTEQGHELSNEER	1	52.37	9.35777e-05	0	0
FALGLSGGSLVSMLAR	1	52.37	8.95217e-05	0	0
FLLSEETLNIYQNLNR	1	52.35	9.75023e-05	0	0
LLEVLSGER	1	52.32	0.000167049	0	0
TGTVSLEVR	1	52.31	0.00016391	0	0
LKPGYLEATVDWFR	2	52.27	0.00010643	0.01659	1
ALGVLAQLIWSR	3	52.23	5.44555e-05	0.534908	54
LNSQGFGCAWLSK	1	52.13	0.000122776	0	0
AGGTTVTQGVETTKPSK	1	52.07	0.000129762	0	0
IASTILTSPDLR	4	52.01	0.000108275	1.58201	115
SSEEIESAFR	1	51.94	0.000102358	0	0
GAWSNVLR	2	51.92	0.000276998	0.535662	75
LVQAFQYTDK	1	51.91	0.000125613	0	0
EDLIAYLK	2	51.9	0.000137202	0.0797417	6
MDENQFVAVTSTNAAK	1	51.9	8.94231e-05	0	0
NDPLLVGVPASENPFK	1	51.9	0.000119123	0	0
GFGFVTFADPASVDK	1	51.88	0.000135889	0	0
ICTVSENFLR	1	51.79	0.000153303	0	0
FKGPFTDVVTTNLK	1	51.73	9.46715e-05	0	0
ALVFQPVTELK	3	51.7	7.16648e-05	0.302998	25
TDAAVSFAK	3	51.65	0.000191837	0.438565	47
IGVTVLSR	1	51.6	0.000109655	0	0
LGVTVLSR	1	51.6	0.000109655	0	0
TEQAISFAK	2	51.59	0.000186185	1.47204	87
LAVNMVPFPR	4	51.48	0.000204474	0.316507	28
GFDQTINLILDESHER	1	51.46	0.000132539	0	0
VQAMYIWIDGTGEGLR	1	51.43	0.000139573	0	0
ATENDIYNFFSPLNPVR	1	51.35	0.000138504	0	0
GEHPGLSIGDVAK	2	51.33	0.000177058	0.136293	10
IPVGPETLGR	3	51.27	0.000117939	0.191785	25
VQVDDDDFVHLR	2	51.27	0.000140332	0.955798	70
ADLINNLGTIAK	3	51.18	0.000160418	1.56649	128
QIGENLIVPGGVK	2	51.13	7.97885e-05	0.019935	17
IFGGLILDIK	1	51.1	3.88124e-05	0	0
LFGGLILDIK	1	51.1	3.88124e-05	0	0
SVIDYQTHFR	1	51.07	0.000205568	0	0
VFEEDALSWEDK	1	51.06	0.00010498	0	0
GGPPFAFVEFEDPR	1	51.03	0.000136078	0	0
MFLGFPTTK	3	50.95	0.000159902	0.199192	13
LLDEVFFSEK	1	50.95	0.00019365	0	0
ELGITALHIK	1	50.89	5.62146e-05	0	0
GVDLVLNSLAEEK	1	50.87	0.000178425	0	0
IVNSAQTGSFK	2	50.83	0.000197423	1.5431	112
VLDNAIETEK	1	50.83	0.000243268	0	0
QAAPCVLFFDELDSIAK	1	50.79	0.00015173	0	0
NITFFSTNCVEGTAR	1	50.75	0.000141775	0	0
IFDLQDWTQEDER	1	50.72	0.000103362	0	0
VEIATLTR	1	50.71	0.000197859	0	0
TGPNLHGLFGR	2	50.64	0.000174322	1.57957	114
IIVLGLLPR	4	50.6	2.17741e-06	1.63745	114
VTVLGHVQR	1	50.51	8.53633e-05	0	0
LALGDDSPALQEK	1	50.45	0.000206009	0	0
YLPDTLLLEECGLLR	1	50.41	0.000166059	0	0
FFDEESYSLLR	1	50.4	0.000171458	0	0
NLEGYVGFANLPNQVYR	1	50.39	0.000160884	0	0
AFGPGLQGGSAGSPAR	1	50.37	0.00020387	0	0
EGDVLTLLESER	1	50.33	0.000275732	0	0
LHFFMPGFAPLTSR	6	50.32	0.000218772	4.12338	285
HIYYITGETK	1	50.27	0.000212377	0	0
DQGTYEDYVEGLR	1	50.26	8.71248e-05	0	0
SVGYRPDFVGFEIPDK	1	50.26	0.000184139	0	0
TEVLPGQLGYLR	1	50.25	0.000174651	0	0
AAYFGVYDTAK	2	50.23	0.000246115	0.082095	6
NGFLLDGFPR	1	50.22	0.00025999	0	0
VGIYTGAR	1	50.19	0.000217762	0	0
YIEEAIEK	1	50.19	0.000237384	0	0
VAVVNQIAR	1	50.15	9.66051e-05	0	0
DLEDLQILIK	3	50.09	0.000174349	0.0348083	19
AYLESEVAISEELVQK	1	50.06	0.000187393	0	0
SIITYVVTYYHYFSK	1	50.03	0.000196637	0	0
TPGPGAQSALR	1	50.02	0.000198086	0	0
YEELFPAFSDSR	1	50.02	0.000143338	0	0
LGEWVGLCK	1	50	0.000274	0	0
NPPGFAFVEFEDPR	1	49.98	0.00016325	0	0
ALANSLACQGK	2	49.96	0.000300757	0.231098	8
IPLWLTGSLLR	2	49.96	5.04626e-05	0.178993	32
LTLIDPETLLPR	1	49.94	8.41546e-05	0	0
YLDLILNDFVR	1	49.92	0.000194551	0	0
AAYFGIYDTAK	1	49.87	0.000245747	0	0
IGSLIDVNQSK	1	49.87	0.000257081	0	0
LGIYTVLFER	1	49.79	0.000136441	0	0
INAVVETGR	1	49.78	0.00032453	0	0
NFPNAIEHTLQWAR	1	49.75	0.000235684	0	0
ETWLSENQR	1	49.74	0.000224549	0	0
ITNQVIYLNPPIEECR	1	49.73	0.000191014	0	0
VFEELTDIER	1	49.72	0.000269849	0	0
RHVFGESDELIGQK	1	49.62	0.000241754	0	0
IYIDSNNNPER	2	49.61	0.000247781	0.184102	9
SEDYALPVYVDR	2	49.58	0.000223062	0.239813	6
DLTDYLMK	2	49.57	0.000172236	0.0478483	8
LGESQTLQQFSR	1	49.55	0.000285058	0	0
LLIEMEQR	2	49.54	0.000343525	0.214053	8
AGGAFDPYTLVR	1	49.54	0.000247916	0	0
LLPVQENFLLK	3	49.51	8.28384e-05	1.50396	107
GLAPVQAYLHIPDIIK	1	49.51	4.53372e-05	0	0
LAGTQPLEVLEAVQR	2	49.48	0.000109338	0.277422	2
VLTPELYAELR	3	49.47	0.000220875	1.55371	109
YYVTIIDAPGHR	1	49.41	0.000265186	0	0
GYLGPEQLPDCLK	1	49.38	0.000282596	0	0
LALGDDSPALKEK	1	49.38	0.000263564	0	0
VVFIFGPDKK	1	49.37	0.00012775	0	0
AGLQFPVGR	1	49.36	0.000372547	0	0
TQELLSQLPFK	1	49.36	0.00020858	0	0
QEYDESGPSIVHR	2	49.35	0.000179444	0.0804883	6
ALDVNVALR	1	49.34	0.000162396	0	0
DITYFIQQLLR	2	49.24	0.000154266	0.153772	11
DFTPVCTTELGR	1	49.24	0.000201916	0	0
HLIPAANTGESK	2	49.23	0.000272826	1.34624	96
ELYLGLLYPTEDYK	1	49.22	0.000246529	0	0
SLLQALNEVK	2	49.18	0.000225257	0.06168	17
AELNEFLTR	1	49.18	0.000291083	0	0
SSLDGPIVLAIEDFHK	1	49.13	0.000220535	0	0
GIEELFLDLCK	1	49.1	0.000285422	0	0
LVIPSELGYGER	1	49.09	0.000292246	0	0
VSHVSTGGGASLELLEGK	1	49.08	0.000224942	0	0
LAEQIATLCATLK	1	49.06	0.000234051	0	0
GALFGANANR	1	49	0.000451954	0	0
YALYDATYETK	1	49	0.000220312	0	0
DLELLYPFK	1	48.83	0.000266419	0	0
EGVLYVGSK	1	48.79	0.000302577	0	0
FGFPEGSVELYAEK	1	48.71	0.000310221	0	0
EDQSILCTGESGAGK	1	48.68	0.000173464	0	0
NAVTQEFGPVPDTAR	1	48.67	0.000299508	0	0
SLATWENENK	1	48.6	0.000276767	0	0
GDYPLEAVR	2	48.5	0.000423055	0.725357	37
ESTLHLVLR	4	48.48	0.000166739	1.66613	137
AAAVLPVLDLAQR	1	48.47	8.46286e-05	0	0
VTLDPVQLESSLLR	1	48.45	0.000155035	0	0
IKGEHPGLSIGDVAK	2	48.44	0.000204087	0.0865883	6
ALVADSHPESER	1	48.4	0.000304988	0	0
NAYAVLYDIILK	1	48.38	0.000171349	0	0
LLLPWLEAR	2	48.31	8.5591e-05	1.47351	102
IINDLLQSLR	1	48.31	0.000202172	0	0
GNSGGIQPDLLISLTAPK	1	48.28	0.000141164	0	0
ELEEIVQPIISK	1	48.22	0.000206405	0	0
AIIYGNVLQSILAIIR	1	48.18	1.52055e-05	0	0
ALGVGFATR	1	48.14	0.000353729	0	0
DDNGKPYVLPSVR	1	48.14	0.000392862	0	0
TMQTLLSLVK	1	48.14	0.000230193	0	0
ELGIWEPLAVK	1	48.12	0.000196567	0	0
DKLNNLVLFDK	1	48.09	0.00022432	0	0
GVYLLTSHR	1	48.06	0.000411108	0	0
LEAPDADELPR	1	48.06	0.000343892	0	0
NFGSYVTHETK	1	48.05	0.000278882	0	0
YLAEVASGEK	1	48.03	0.000394283	0	0
VDNEFDQR	1	47.99	0.000228751	0	0
YDYEEVEAEGANK	1	47.99	9.37243e-05	0	0
ALSSALDDTEVKK	2	47.96	0.000393491	0.279638	38
IFTSIGEDYDER	1	47.93	0.000213411	0	0
GLLQTEPQNNQAK	1	47.91	0.000363259	0	0
LEQISPFPFDLIK	1	47.91	0.000224104	0	0
VLIAAHGNSLR	2	47.87	0.000165755	0.0415267	1
TFFLEALR	1	47.86	0.000276622	0	0
HFDADGNGYIEGK	2	47.84	0.000153749	0.324155	24
YLAEVACGDDRK	1	47.77	0.000304138	0	0
AALTQNPQFK	1	47.73	0.000506809	0	0
AYGENIGYSEK	1	47.71	0.000229583	0	0
IEEELGDEAR	2	47.67	0.000266762	0.248505	30
LPDVYGVFQFK	1	47.66	0.000359074	0	0
TPVEPEVAIHR	1	47.66	0.000425061	0	0
ILLAELEQLK	3	47.5	0.000112032	0.5441	43
LYNTCAVFGPDGTLLAK	1	47.5	0.000345875	0	0
TGAFSIPVIQIVYETLK	2	47.46	9.96077e-05	0.060405	19
YLTVAAVFR	2	47.46	0.000230623	0.47442	21
ILYMMDEINNPALTVK	1	47.46	0.000363434	0	0
ANAFVAELK	1	47.45	0.000416439	0	0
MTILQTYFR	1	47.35	0.000497008	0	0
IGDQEFDSLPALLEFYK	1	47.32	0.000342903	0	0
ELSDFISYLQR	2	47.26	0.00041251	0.275473	21
VAEIPFNSTNK	1	47.26	0.000500838	0	0
DCVGPEVEK	1	47.21	0.00023003	0	0
FEIVYNLLSLR	1	47.21	0.000198663	0	0
NFFTDVYDLYIK	1	47.21	0.000428693	0	0
FSLYFLAYEDKNDIPK	1	47.19	0.000376241	0	0
TVLIMELINNVAK	1	47.19	0.000394385	0	0
AADGTWEPFALGK	1	47.17	0.000438416	0	0
EELYQNLTR	1	47.14	0.00048589	0	0
SLLEGEGSSGGGGR	1	47.14	0.000389292	0	0
YEGFFGLYR	1	47.03	0.000405222	0	0
AASDIAMTELPPTHPIR	2	46.91	0.000396205	1.54314	114
YICENQDTISTK	1	46.9	0.000272572	0	0
LLYNNVSNFGR	1	46.84	0.000476133	0	0
IQTQPGYANTLR	2	46.77	0.000595369	0.016935	9
LGPNDQYK	1	46.75	0.000657295	0	0
VAQLCDFNPK	1	46.71	0.000549259	0	0
GLNQALVDLHALGSAR	2	46.58	0.000265941	0.0714333	5
APIQWEER	1	46.57	0.000425165	0	0
LNDGNEYLFQAK	1	46.56	0.000416209	0	0
IDIPSFDWPIAPFPR	2	46.55	0.000494627	0.0488883	6
VEAFCATWK	2	46.52	0.000368806	0.0676417	8
EIQIIPLQR	1	46.51	0.000108328	0	0
ALSDADVQK	1	46.47	0.000572577	0	0
KHPDASVNFSEFSK	1	46.44	0.000491426	0	0
FNLTGLNEQVPHYR	1	46.38	0.000538537	0	0
LELFLPEEYPMAAPK	1	46.37	0.000495951	0	0
GLDCECLGGGR	1	46.33	0.000128045	0	0
GLFIIDDK	1	46.32	0.000598532	0	0
LFVLFGAEILK	1	46.32	7.46707e-05	0	0
SPSWDPFR	1	46.32	0.000491193	0	0
LAADDFR	2	46.24	0.000692849	0.18458	11
EAFQLFDR	1	46.24	0.00054192	0	0
HFVALSTNTTK	1	46.21	0.000753894	0	0
CIESLIAIFQK	1	46.2	0.000448582	0	0
CPNLTHLNLSGNK	1	46.2	0.000518148	0	0
GMGGAFVLVLYDEIKK	1	46.18	0.000373535	0	0
GMGGAFVLVLYDELKK	1	46.18	0.000373535	0	0
LCLISTFLEDGIR	1	46.15	0.000522934	0	0
QAEILQESR	1	46.1	0.000774461	0	0
DVFSECCQAADK	1	46.08	6.4117e-05	0	0
LLLDGAPLIAIHK	1	46.01	5.38813e-05	0	0
GLGEISAASEFK	1	46	0.000626716	0	0
DGDILGK	2	45.99	0.000886222	0.0242483	3
SHTILLVQPTK	1	45.98	0.000187999	0	0
LITPAVVSER	1	45.95	0.000317622	0	0
VNIIPIIAK	2	45.91	3.84673e-05	1.35479	117
VNIIPLIAK	2	45.91	3.84673e-05	1.35479	117
AGLYGLPR	1	45.91	0.00080653	0	0
AVDSLVPIGR	2	45.86	0.000302222	0.026125	2
IITLTGPTNAIFK	1	45.84	0.000225432	0	0
AAAMDVDTPSGTNSGAGK	1	45.83	0.000249461	0	0
HPDASVNFSEFSK	1	45.83	0.000377457	0	0
LFVYDPNNPPSSEVLR	1	45.83	0.000532881	0	0
FLEEHPGGEEVLR	1	45.82	0.0005328	0	0
TSPYECGFDPMGSAR	1	45.8	6.04962e-05	0	0
SVVSLDGDK	2	45.78	0.000865389	0.00922667	4
AAGVNVEPFWPGLFAK	2	45.76	0.000505702	0.203065	4
TVLVTGTIK	1	45.75	0.000186251	0	0
LSELDDR	1	45.71	0.000831114	0	0
LQPSIIFIDEIDSFLR	1	45.7	0.000301452	0	0
LLEPVLLLGK	4	45.68	3.10955e-05	1.54333	113
NLLSVAYK	4	45.68	0.000444801	1.58594	113
NIVEAAAVR	1	45.66	0.000546004	0	0
AVGEEVWHSK	1	45.65	0.000530927	0	0
LFGAAEVQR	1	45.65	0.000888962	0	0
NMGLYGER	1	45.61	0.000278911	0	0
SIVEEIEDLVAR	1	45.59	0.000662539	0	0
VQIAVANAQELLQR	1	45.59	0.000222227	0	0
HTEPNETTPLTEPEK	1	45.57	0.000540797	0	0
DGIVPFLQVFGHGK	1	45.56	0.000539264	0	0
AIEPPPLDAVIEAEHTLR	1	45.5	0.0003833	0	0
ILFLDVLFPLVVDK	1	45.49	4.94354e-05	0	0
AGVLAGHDNR	1	45.47	0.000631437	0	0
DGGAWGAEQR	3	45.43	0.000254912	0.236055	11
DREGFFTNGLTLGAK	1	45.38	0.000631621	0	0
YNYLKPR	1	45.36	0.000472992	0	0
GSGTAEVELK	1	45.28	0.00097543	0	0
VVGAMQLYSVDR	1	45.25	0.000700072	0	0
YLSEVASGDNK	3	45.24	0.000519158	1.49473	107
EGLELPEDEEEK	2	45.17	0.000317772	0.0904167	11
SQAEFEK	3	45.15	0.000578908	1.51014	113
EYQTQLIQR	1	45.1	0.000825109	0	0
SIQADGLVWGSSK	1	45.1	0.00078339	0	0
VLDELTLTK	1	45.07	0.00055233	0	0
DGVVEITGK	1	45.06	0.00113216	0	0
ETLPFPIIDDK	1	45.06	0.000782841	0	0
LSFLYLITGNLEK	1	45.06	0.000346197	0	0
LTDISVTDPEK	1	45.04	0.000869487	0	0
WAIAQLNYADMLK	1	45.02	0.000651584	0	0
ITLDNAYMEK	1	45.01	0.000504801	0	0
IITLAGPTNAIFK	1	45	0.000227684	0	0
TPLVSVLLEGPPHSGK	1	45	0.000390541	0	0
SPDEAYAIAK	1	44.99	0.000786053	0	0
THNLEPYFESFINNLR	4	44.93	0.000625057	0.309768	40
NLQYYDISAK	1	44.93	0.000644339	0	0
LVFLGEQSVGK	1	44.89	0.000593541	0	0
VPFLVLECPNLK	1	44.89	0.000540025	0	0
DDEYDYLFK	1	44.87	0.00023949	0	0
FLEEYLSSTPQR	1	44.83	0.000688944	0	0
VGHSELVGEIIR	1	44.78	0.000480693	0	0
YTEQITNEK	1	44.76	0.000706823	0	0
LAEQAER	1	44.75	0.000778795	0	0
GTLSGWILSK	1	44.71	0.000696414	0	0
GSPLVVISQGK	1	44.7	0.000450663	0	0
DGLNEAWADLLELIDTR	1	44.69	0.000665666	0	0
TPFLLVGTQIDLR	1	44.68	0.000313176	0	0
IAIYELLFK	1	44.67	0.000228599	0	0
ILLNACCPGWVR	1	44.67	0.000834217	0	0
AYEFAER	1	44.64	0.00034184	0	0
QDGDQFYIK	1	44.63	0.000488977	0	0
DQNTVETLQR	1	44.62	0.000919808	0	0
IDGITIQAR	1	44.54	0.000926362	0	0
VHLSAEEK	1	44.47	0.000582355	0	0
VLQALEGLK	1	44.44	0.000392127	0	0
VISSIEQK	2	44.43	0.00098438	1.51408	108
VLSSIEQK	2	44.43	0.00098438	1.51408	108
DQLIHNLLK	3	44.42	0.000318041	0.375243	37
VDLVDENFTELR	1	44.39	0.000935262	0	0
FDAGELITQR	1	44.38	0.000975717	0	0
LTLDTIFVPNTGK	1	44.38	0.000510656	0	0
ALHSLLLR	1	44.34	9.38729e-05	0	0
EVCFACVDGK	1	44.3	0.000300944	0	0
FADDQLIIDFDNFVR	1	44.27	0.000695846	0	0
AIGPHDVLATLLNNLK	1	44.26	0.000209985	0	0
LGISSLIR	1	44.26	0.000586833	0	0
LLHIEELR	1	44.2	0.000416307	0	0
NMVPQQALVIR	1	44.19	0.000670676	0	0
HYGGLTGLNK	1	44.15	0.00118262	0	0
RPCFSALTPDETYKPK	2	44.11	0.00079959	0.0385783	17
VTQSNFAVGYK	2	44.08	0.000766048	0.096625	4
VLLTTQGVDMISK	1	44.07	0.000695342	0	0
ITVTSEVPFSK	1	44.06	0.000881488	0	0
LGGNEIVSFLK	1	44.02	0.000679617	0	0
AFSVFLFNTENK	1	43.98	0.000891877	0	0
GPVGLAIDFPESK	1	43.95	0.00103096	0	0
AAQEEYVK	1	43.91	0.000900272	0	0
VGESVFHTTR	1	43.89	0.00117188	0	0
DLFQVAFNR	1	43.84	0.000972727	0	0
INVYYNEATGNK	1	43.84	0.000760007	0	0
IISSIEQK	1	43.77	0.00111446	0	0
SQLLILDR	1	43.77	0.000820629	0	0
HQALQAEIAGHEPR	1	43.74	0.000997498	0	0
SASVLSVISR	2	43.71	0.000902269	0.118697	12
AEEDEILNR	1	43.68	0.000891381	0	0
YATLATVSR	1	43.68	0.000788529	0	0
ANLPQSFQVDTSK	1	43.66	0.0010591	0	0
ILQAVNFPFLVK	1	43.64	0.000211932	0	0
SEIDLFNIR	1	43.63	0.00127669	0	0
DPENFPFVVLGNK	1	43.56	0.00109698	0	0
GPVYIGELPQDFLR	1	43.56	0.000927368	0	0
VTVAGLAGK	1	43.56	0.000742335	0	0
AIGNIELGIR	1	43.54	0.000447014	0	0
VGEVIVTK	1	43.53	0.00135966	0	0
EQGVLSFWR	3	43.52	0.00126275	0.294948	9
GDLGIEIPAEK	2	43.51	0.000826692	0.125692	9
MNVLADALK	1	43.44	0.0015557	0	0
DIDFLAEK	1	43.38	0.00131331	0	0
QALVAIFTHLR	1	43.36	0.000422106	0	0
QASPSIVIALAGNK	1	43.34	0.00046113	0	0
EDQTEYLEER	3	43.31	0.00043166	0.22149	29
IATLASGLEVGK	2	43.3	0.000640797	0.13157	10
FMQASEDLLK	1	43.2	0.000930936	0	0
STQFEYAWCLVR	1	43.2	0.000715552	0	0
GLFIIDPNGVIK	1	43.19	0.00050372	0	0
AAIISAEGDSK	1	43.18	0.00146896	0	0
VFLENVIR	1	43.18	0.000752514	0	0
DYWNSGVIK	1	43.17	0.00106269	0	0
LDQWLSDWFQR	1	43.17	0.00107233	0	0
IILYENPNFTGK	1	43.12	0.000955556	0	0
FLQDCQELSLWINEK	1	43.1	0.000925682	0	0
NPLCPLGQTVQSELFR	1	43.05	0.000980991	0	0
AINGTWVGYEFPGYR	1	43.04	0.000960906	0	0
GLVGEIIK	1	43.03	0.00106765	0	0
VQAVVAVAR	1	43.03	0.000360859	0	0
VSILAAIDEASK	1	43.02	0.00113746	0	0
DLQVNVEHLVQK	2	43.01	0.000755052	0.19589	10
LVSDGNINSDR	1	43	0.00121287	0	0
AWDDFFPGSDR	1	42.96	0.000359136	0	0
IIDAALR	1	42.95	0.000879629	0	0
SVAADFIQQGIR	1	42.91	0.00132781	0	0
EIAEAYLGK	2	42.89	0.00135193	0.365077	8
VSNTLESR	1	42.87	0.00174032	0	0
LYEQLSGK	1	42.83	0.00120657	0	0
TFIAIKPDGVQR	2	42.81	0.000709479	1.53631	114
LGEMWNNTAADDK	1	42.8	0.000385733	0	0
ISNYSYPASPESIELK	1	42.75	0.00105911	0	0
AITIFQER	1	42.74	0.00127706	0	0
DLASVNNLLK	1	42.74	0.00118926	0	0
DPLLLAIIPK	2	42.73	5.60002e-05	0.259572	39
LGGSAVISLEGKPL	1	42.73	0.000546668	0	0
QIEELKGQEVSPK	1	42.73	0.000992003	0	0
DLAALEDK	1	42.71	0.00193958	0	0
YIDQEELNK	2	42.69	0.00119765	0.275248	1
HDVVFLITK	3	42.68	0.00114376	0.53494	29
YIEIYVQK	1	42.65	0.000928958	0	0
DAVALCELFNWLEK	1	42.63	0.00108333	0	0
NPVTIFSLATNEMWR	1	42.62	0.00112959	0	0
AFGFSHLEALLDDSK	1	42.56	0.001259	0	0
DLVSSLTSGLLTIGDR	1	42.54	0.000919356	0	0
QIFHPEQLITGK	1	42.52	0.000842435	0	0
QLFHPEQLITGK	1	42.52	0.000842435	0	0
ADFTEISK	1	42.5	0.00117529	0	0
LFGLLVK	1	42.5	0.000250242	0	0
VFANPEDCSSFGK	2	42.47	0.000495459	0.163315	3
TLQIFNIEMK	1	42.47	0.00116079	0	0
LQDPFSLYR	1	42.46	0.00135927	0	0
FNESFAEMNR	1	42.41	0.000212423	0	0
NDEVSSLDAFLDLIR	1	42.4	0.00130049	0	0
VMSALSVAPSK	1	42.4	0.00154793	0	0
YNPTWHCIVGR	1	42.39	0.00108432	0	0
NITYLPAGQSVLLQLPQ	1	42.38	0.000523177	0	0
LIDLHSPSEIVK	1	42.36	0.000731763	0	0
AVAQALEVIPR	1	42.31	0.000337806	0	0
YQQGDFGYCPR	1	42.24	0.000250755	0	0
EDPLLTPVPASENPFR	2	42.22	0.0011576	0.139333	1
TQSSLVPALTDFVR	1	42.22	0.00108862	0	0
FALITWIGENVSGLQR	1	42.2	0.000774289	0	0
AVFPSIVGRPR	2	42.11	0.000692074	0.000775	11
WTGMIIGPPR	1	42.1	0.00150449	0	0
SFVLNLGK	4	42.05	0.00082333	1.52319	108
VLDSGAPIK	1	42	0.00121775	0	0
ASWSSLSMDEK	1	41.99	0.000543874	0	0
DIEEIIDELK	1	41.99	0.00179289	0	0
AEVEETLKR	1	41.97	0.0017694	0	0
DNTIEHLLPLFLAQLK	1	41.95	0.000386149	0	0
EAYPGDVFYLHSR	1	41.95	0.00118398	0	0
LIFAGK	1	41.91	0.000792328	0	0
DLGEQYFK	1	41.87	0.00095244	0	0
RPNPAPGTR	1	41.83	0.000928446	0	0
DLTGVQNLR	1	41.78	0.00205097	0	0
ELAPLFEELR	1	41.76	0.00183372	0	0
NQTLTDWLLDAPK	1	41.75	0.0013935	0	0
SLTSNLPNVNLPNVNLPK	1	41.75	0.000604851	0	0
YNSFATALK	1	41.73	0.00135964	0	0
GVEVTVGHEQEEGGK	1	41.7	0.00130822	0	0
SGGGYIVVDPILR	1	41.67	0.0012424	0	0
VNLAELFK	1	41.65	0.0013644	0	0
VVQSLEQTAR	1	41.65	0.00189444	0	0
DGTGVVEFVR	1	41.63	0.00192036	0	0
AITSAYYR	1	41.6	0.00158775	0	0
LVLVGDGGTGK	1	41.57	0.00198539	0	0
TLSDYNIQK	1	41.54	0.00167297	0	0
EGPAVVGQFIQDVK	1	41.53	0.00153973	0	0
AFLTLAEDILR	1	41.52	0.00115217	0	0
FDDENFILK	1	41.52	0.001427	0	0
KPEDWDERPK	2	41.49	0.0013411	0.099965	7
IAEESNFPFIK	1	41.48	0.00182426	0	0
FLFLLLGPAGK	1	41.46	0.000253646	0	0
NYKTAPFDSR	1	41.44	0.00103721	0	0
AAPILFASAALALGSSLALK	2	41.37	0.000131302	1.51236	110
TELDSFLIEITANILK	1	41.34	0.000712478	0	0
DLLDLLVEAK	1	41.3	0.00144926	0	0
ANLVFK	1	41.28	0.000934639	0	0
LVLLGESAVGK	1	41.27	0.000966651	0	0
AIETLIK	1	41.24	0.000913222	0	0
IQLVEEELDR	1	41.2	0.00172197	0	0
SLQQLAEER	1	41.09	0.00245471	0	0
VAALTGLPFVTAPNK	1	41	0.000814186	0	0
YETSGIGEAR	1	40.99	0.00155649	0	0
TFDEIASGFR	2	40.88	0.00138002	0.300562	27
LNFSHGTHEYHAETIK	1	40.85	0.00142248	0	0
YMACCLLYR	1	40.82	0.000591979	0	0
NCILQLFGK	1	40.77	0.0020352	0	0
IEDVTPIPSDSTR	1	40.72	0.00182578	0	0
LTGADGTPPGFLLK	1	40.69	0.00163795	0	0
VFEGNRPTNSIVFTK	1	40.69	0.00167208	0	0
DYPLPDVAHVK	1	40.68	0.00194955	0	0
GPNVVGPYGLLQPIADALK	1	40.65	0.000525206	0	0
DLLFILTAK	1	40.63	0.000510331	0	0
SPDCTHDNPLETR	1	40.63	0.000592503	0	0
LLGLGVTDFSR	1	40.62	0.00164289	0	0
LPLQDVYK	1	40.61	0.00175096	0	0
TEIIILATR	1	40.57	0.000701601	0	0
INMLVIELK	1	40.44	0.00126511	0	0
ASLSLAPVNIFK	1	40.38	0.0011636	0	0
FSAVALCK	1	40.19	0.00219197	0	0
CDEPILSNR	1	40.1	0.0016271	0	0
DLDVAILVGSMPR	1	40.05	0.00227861	0	0
ACVIHGTDLK	1	40.04	0.00206093	0	0
FINMFAVLDELK	1	40	0.001965	0	0
SIPLDEGEDEAQR	1	39.97	0.00128384	0	0
VNAIEHVIIPR	1	39.95	0.000738453	0	0
AILFLPLPVSSD	1	39.86	0.00162144	0	0
FLQDYFDGNLK	1	39.86	0.00191577	0	0
FTQDTQPHYIYSPR	1	39.84	0.00194018	0	0
HTAAPTDPADGPV	1	39.82	0.0017563	0	0
THLPGFVEQAEALK	1	39.82	0.00208463	0	0
ALAAQLPVLPR	1	39.81	0.000161932	0	0
ETLEPLIQAAQLLQVK	1	39.78	0.000447084	0	0
DAGVIAGLNVLR	1	39.73	0.00117056	0	0
ILEVVK	1	39.73	0.00114395	0	0
LIEVVK	1	39.73	0.00114395	0	0
NPGGWVEK	1	39.6	0.00197366	0	0
YPIEHGIITNWDDMEK	1	39.6	0.00154055	0	0
FALDLFR	1	39.57	0.00161748	0	0
LGHDFNPNVQAAFQK	1	39.51	0.00174073	0	0
LDNLVAILDINR	2	39.5	0.00117251	0.194522	7
ACANPAAGSVILLENLR	1	39.47	0.00203928	0	0
LASYLDK	1	39.46	0.00218553	0	0
ETPFELIEALLK	1	39.45	0.00177062	0	0
HDPSLLPWTASYDPGSAK	1	39.4	0.00177964	0	0
ETAFEFLSSA	1	39.31	0.00170554	0	0
ALTVPELTQQVFDAK	1	39.27	0.00193427	0	0
LLAEPVPGIK	1	39.25	0.000629906	0	0
DLKPENLLLASK	1	39.2	0.00128041	0	0
VQLVVGDGR	1	39.19	0.002392	0	0
IPWFQYPIIYDIR	2	39.06	0.00192456	0.0983783	14
IYLPLLLPPR	3	39.03	0.000206293	1.50181	110
IIPGFMCQGGDFTR	1	38.95	0.00171923	0	0
DINTDFLLVVLR	1	38.92	0.00161574	0	0
LDPHLVLDQLR	1	38.84	0.00156087	0	0
NVCTELLPLIKPQGR	1	38.77	0.00116147	0	0
QATVGDINTERPGILDLK	1	38.64	0.00181224	0	0
DLIGVQNLLK	1	38.33	0.00120452	0	0
DAGYEFDICFTSVQK	1	38.32	0.00174469	0	0
VAPPGLTQIPQSQK	1	38.27	0.00195106	0	0
NVQALEIELQSQLALK	1	37.86	0.00103119	0	0
FVSISDLLVPK	1	37.84	0.00165259	0	0
AELSEEALLSVLPTIR	1	37.57	0.00197733	0	0
EKVDLVLLGK	1	37.52	0.00114172	0	0
QGLLPVLENLK	1	37.46	0.000924288	0	0
AGVHIK	1	37.43	0.00141863	0	0
HVLVTLGEK	1	37.23	0.00173149	0	0
DVPDWK	1	37.15	0.00214919	0	0
LLLQVQHASK	1	36.86	0.00120547	0	0
IPQLPAPPK	1	36.74	0.00120747	0	0
DILLFK	1	36.66	0.00174777	0	0
FFDANYDGK	1	36.6	0.00136735	0	0
DAQVVQVVLDGLSNILK	1	36.43	0.00142194	0	0
FVTILEGVLAK	1	36.27	0.00110942	0	0
VPPVQVSPLIK	3	36.24	0.000332758	1.55525	113
ALAELFGLLVK	1	36.19	0.000853549	0	0
ASVVPLK	1	36.11	0.00233886	0	0
APGIIPR	1	36.02	0.00106265	0	0
TCVADESAENCDK	2	35.88	0.000258226	0.364143	8
SLSLLLK	1	35.46	0.000540448	0	0
SVTLLIK	1	35.46	0.000540448	0	0
TLVLLDNLNLR	1	35.26	0.00230835	0	0
VNPLSLVEIILHVVR	1	35.2	0.000301995	0	0
SLLQGTILQYVK	1	35.17	0.00200698	0	0
IVLIR	2	35.15	0.00109977	0.0255883	2
IVLLR	2	35.15	0.00109977	0.0255883	2
LVLIR	2	35.15	0.00109977	0.0255883	2
LVLLR	2	35.15	0.00109977	0.0255883	2
VHAIPLR	1	34.68	0.00209351	0	0
LPLLSK	1	34.66	0.00117983	0	0
LGTLSALDILIK	1	34.21	0.00108105	0	0
IVPNVLLEQGK	1	34.11	0.00227068	0	0
ILFRPVASQLPR	1	33.65	0.00185553	0	0
NCNDFQYESK	1	33.2	0.00102905	0	0
KVTILELFR	1	32.65	0.00176556	0	0
ASSSAGNLGVLIPVIAVLTR	1	32.32	0.00161188	0	0
FLFILLGPK	1	31.46	0.00153617	0	0
FVLVK	1	29.42	0.000685727	0	0
LSPAVLLQGLAEVPIPTR	1	29.28	0.00218359	0	0
VLYVLK	1	27.41	0.00136164	0	0
FSNLVLQALLVLLKK	1	26.49	0.000673165	0	0
VILHLK	1	23.53	0.00155263	0	0

## Sheet: Peptides DDM - SOLAµ Lane 3
Sequence	# Matches	Max. IonScore	Max. Exp Value	ΔRT [min]	ΔScans
AAVPSGASTGIYEALELR	4	156.91	4.04353e-15	14.1233	970
SSLSSAQADFNQLAELDR	2	152.78	8.85746e-15	0.254287	35
GVGIISEGNETVEDIAAR	6	137.19	3.94385e-13	1.83591	134
NLVTEAVMQMLVDLAK	18	136.85	3.85193e-13	15.3827	1117
GHYTEGAELVDSVLDVVR	14	135.94	4.94085e-13	1.56494	134
ISVDQITDVVLYSLDK	4	133.12	6.97166e-13	1.53876	116
VPADLGAEAGLQQLLGALR	2	131.51	4.76764e-13	1.61128	108
ILGADTSVDLEETGR	1	131.37	1.80541e-12	0	0
EAALVDMVNDGVEDLR	6	126.69	4.30721e-12	7.41707	511
FQDGDLTLYQSNAILR	6	126.34	4.9242e-12	1.57466	108
VAVLGASGGIGQPLSLLLK	7	126.18	2.89189e-13	1.67688	116
FGVEQDVDMVFASFIR	20	124.87	6.27236e-12	4.19058	310
LLVVSNPVDILTYVAWK	6	123.89	1.77619e-12	1.54321	121
VNQIGSVTESIQACK	3	122.58	1.32499e-11	1.3794	104
VNQIGSVTESLQACK	3	122.58	1.32499e-11	1.3794	104
ELLQTELSGFLDAQK	12	122.04	1.19095e-11	3.25544	220
SLTDELALVDVLEDK	16	120.64	1.76479e-11	7.69866	525
GTGGVDTAAVGGVFDVSNADR	4	119.97	1.72185e-11	0.703603	31
DINQEVYNFLATAGAK	4	119.01	2.36762e-11	1.56923	107
MQVNAEEVVVGDLVEIK	3	118.95	2.29867e-11	0.966585	66
GNDISSGTVLSDYVGSGPPK	2	117.99	2.92293e-11	1.54693	107
MSATFIGNSTAIQELFK	5	117.72	3.55838e-11	1.90851	139
ILLANFLAQTEALMK	9	117.47	1.41458e-11	7.37953	524
IINEPTAAAIAYGLDK	3	117.04	3.23235e-11	1.6484	114
MASTFIGNSTAIQELFK	5	116.63	4.57354e-11	1.90851	139
MSSTFIGNSTAIQELFK	2	116.63	4.57354e-11	0.05215	13
QVLLSAAEAAEVILR	2	116.07	1.6437e-11	0.532427	37
TCLLNETGDEPFQYK	2	113.41	5.33563e-11	0.123362	9
DATNVGDEGGFAPNILENK	1	112.59	9.06079e-11	0	0
ACADPAAGSVILLENLR	1	112.08	1.17384e-10	0	0
LLDDNGNIAEELSILK	1	111.99	1.07826e-10	0	0
GLGTDEESILTLLTSR	2	110.77	1.56618e-10	1.62797	110
VPTPNVSVVDLTCR	7	110.71	1.73657e-10	1.53388	108
TQLEELEDELQATEDAK	1	110.35	1.39308e-10	0	0
LQQTQAQVDEVVDIMR	3	109.94	2.06331e-10	5.66593	407
YGQEDIDVIGLSFR	10	109.78	2.20912e-10	0.67481	55
LIGQIVSSITASLR	10	108.62	7.00761e-11	1.6792	137
NQVALNPQNTVFDAK	1	108.07	3.22827e-10	0	0
GVNLPGAAVDLPAVSEK	10	107.08	2.713e-10	1.58931	130
LISWYDNEFGYSNR	17	106.82	3.07795e-10	21.8983	1544
LAVEALSSLDGDLAGR	7	106.36	5.10966e-10	1.51702	117
VGEGFEEETVDGR	2	106.28	2.3786e-10	0.0923117	7
GSLGGGFSSGGFSGGSFSR	1	105.97	3.27544e-10	0	0
QGAIVAVTGDGVNDSPALK	4	105.96	4.11958e-10	0.230353	24
IIEIVDAITTTAQSHQR	1	104.7	4.42192e-10	0	0
SVTEQGAELSNEER	2	104	5.87208e-10	0.199442	8
VDFPQDQLSTLTGR	3	103.63	9.99243e-10	1.53961	108
ADALQAGASQFETSAAK	5	103.61	8.90622e-10	1.51221	107
VLGILAMIDEGETDWK	2	103.21	1.04818e-09	5.73928	390
DVLLVAQGEMALEEFLK	2	102.74	9.12566e-10	1.49627	110
TFTTQETITNAETAK	2	102.72	1.04507e-09	1.58309	111
VVIGMDVAASEFYR	3	102.16	1.48689e-09	4.35688	317
LVGILDILDEENR	3	101.51	1.17955e-09	0.799488	65
DQEGQDVLLFIDNIFR	6	100.45	1.72651e-09	2.95816	226
SLDLDSIIAEVK	25	100.37	1.96982e-09	2.15918	140
VVLAYEPVWAIGTGK	6	100.16	1.21924e-09	1.58938	109
EAFQNAYLELGGLGER	5	100.15	1.94176e-09	1.62251	117
VNPTVFFDIAVDGEPLGR	6	100.15	1.53119e-09	8.14886	591
LGGSLADSYLDEGFLLDK	1	100.04	1.94698e-09	0	0
EIEELQSQAQALSQEGK	1	100	1.86e-09	0	0
VFLLGEEVAQYDGAYK	1	99.74	2.42067e-09	0	0
TLATLNPESSLFIIASK	4	98.96	1.01011e-09	1.52205	104
VFLDPNILSDDGTVALR	2	98.68	2.26317e-09	0.423565	32
VLAQNSGFDLQETLVK	1	98.49	2.52011e-09	0	0
VIVVGNPANTNCLTASK	2	98.33	2.7983e-09	1.56825	117
TPSALAILENANVLAR	3	97.59	1.50666e-09	0.163907	17
AVFVDLEPTVIDEIR	3	97.48	3.17995e-09	0.58098	6
YADLTEDQLPSCESLK	2	97.39	2.39842e-09	0.262295	30
AIAVLTSGGDAQGMNAAVR	1	97.22	3.98308e-09	0	0
APVPTGEVYFADSFDR	2	97.05	3.14601e-09	0.00466833	0
HNEETGDNVGPLIIK	2	96.59	5.29562e-09	0.0767967	3
DNALLAQLIQDK	3	96.58	4.06604e-09	0.06811	20
ACPLDQAIGLLVAIFHK	1	96.55	2.1799e-09	0	0
ILDDDTIITTLENLK	2	96.5	3.13421e-09	0.758658	70
NPGLQNLLLDDFFK	2	96.3	5.13386e-09	1.58876	105
SASIYNPVIYIMMNK	35	95.35	5.80568e-09	8.76878	619
MEGNAEESTLFCFAVR	1	95.32	2.39418e-09	0	0
LYIGLAGLATDVQTVAQR	1	95.29	2.27767e-09	0	0
IQVIDISMILAEAIR	1	94.39	2.92952e-09	0	0
AQLADSFHLQQFFR	1	93.74	8.47451e-09	0	0
NNLGELINTLNAAK	3	93.32	7.96152e-09	1.64327	126
FLEQQNQVLQTK	15	93.14	1.13558e-08	1.12848	84
LGFSEVELVQMVVDGVK	8	93.08	7.4544e-09	4.51972	304
LFLVQDLVDSLK	2	92.72	5.55947e-09	0.245648	17
FGANAILGVSLAVCK	3	92.14	9.80562e-09	1.54396	108
TSIDAYDNFDNISLAQR	2	92.14	1.01111e-08	0.138513	7
LFIGGLSFETTEESLR	1	92.06	1.13881e-08	0	0
IEGSGDQIDTYELSGGAR	1	92.06	8.99224e-09	0	0
NLEAVETLGSTSTICSDK	1	92	1.1862e-08	0	0
AVFVDLEPTVIDEVR	20	91.9	1.17186e-08	2.31984	138
LQNELDNVSTLLEEAEK	1	91.89	1.19398e-08	0	0
FDEILEASDGIMVAR	3	91.68	1.30067e-08	4.1355	282
LQIWDTAGQESFR	1	91.28	1.61607e-08	0	0
NPDDITNEEYGEFYK	5	91.22	4.22852e-09	1.49912	107
EVGDGTTSVVIIAAELLK	3	91.02	6.8789e-09	1.63125	116
KNNLGELINTLNAAK	1	90.77	9.9666e-09	0	0
VIAGFSLLNLLFK	1	90.58	1.96871e-09	0	0
VNVDEVGGEALGR	11	90.53	1.86759e-08	2.00115	138
ILSISADIETIGEILK	2	90.51	4.84615e-09	0.05228	13
VDATEESDLAQQYGVR	1	90.37	1.60249e-08	0	0
AIVPILLDANVSTYDK	5	90.31	1.18716e-08	1.59807	107
GDFIALDLGGSSFR	1	90.13	2.11571e-08	0	0
IIYGGSVTGATCK	1	90.09	2.14998e-08	0	0
SSHTWVALSHIAGLCNR	1	90.08	2.10094e-08	0	0
LFVTNDAATILR	1	90.07	1.40714e-08	0	0
INVNEIFYDLVR	2	89.84	1.88311e-08	1.56953	106
TELEDTLDTTAAQQELR	1	89.72	2.18652e-08	0	0
LLGNVIVVVLAR	17	89.42	1.08573e-09	8.88622	622
AFGFSHLEALLDDSK	1	89.22	2.74652e-08	0	0
TIAECLADELINAAK	1	89.12	3.04317e-08	0	0
DPVQEAWAEDVDLR	9	89.1	1.75313e-08	1.68734	124
ATDCVGHDVVTLLR	1	89.01	2.72559e-08	0	0
TDLVAVWDVALSDGVHK	2	88.72	2.48412e-08	1.57722	114
ASQSQGIQQLLQAEK	3	88.5	3.10052e-08	1.53147	108
GHYTEGAELVDAVLDVVR	2	88.07	3.1269e-08	0.01673	1
KGVNLPGAAVDLPAVSEK	3	88.04	1.39762e-08	0.583618	44
LGGSAVISLEGKPL	2	87.91	1.65853e-08	0.20715	14
TGEAIVDAALSALR	1	87.91	3.39797e-08	0	0
TISIQQWLIQLTSK	5	87.65	1.17677e-08	0.321798	15
MDENQFVAVTSTNAAK	4	87.63	2.40754e-08	1.70579	120
AIAELGIYPAVDPLDSTSR	1	87.46	3.0331e-08	0	0
ETDLLLDDSLVSIFGNR	4	87.2	3.53463e-08	1.56399	129
LPIGDVATQYFADR	2	87.18	4.47936e-08	0.041395	15
DFLAGGIAAAISK	2	87.13	4.01808e-08	0.0430767	3
YAFQEALNSAGEK	2	87.02	3.36643e-08	0.188145	13
MEAVLNELVSVEDLLK	1	87	3.33209e-08	0	0
LGLQNDLFSLAR	1	86.93	4.1162e-08	0	0
RFDEILEASDGIMVAR	1	86.75	4.27982e-08	0	0
NQVAMNPTNTVFDAK	1	86.59	3.95801e-08	0	0
QDLPNAMNAAEITDK	1	86.56	3.74257e-08	0	0
VIDIFDTDGNGEVDFK	1	86.3	4.07896e-08	0	0
LSCAEDYLSLVLNR	4	86.28	5.67567e-08	1.51932	102
TYFPHFNLSHGSDQVK	7	86.13	4.69279e-08	1.63537	109
GSYGDLGGPIITTQVTIPK	1	86.07	3.02786e-08	0	0
LVLEVAQHLGESTVR	1	85.94	2.94159e-08	0	0
GLYDGPVCEVSVTPK	2	85.9	5.87335e-08	0.031125	20
TVLGNFAAFVQK	3	85.68	4.46153e-08	1.51629	102
VAPEEHPVLLTEAPLNPK	5	85.67	2.99476e-08	1.58998	119
ETSGNLEQLLLAVVK	3	85.66	2.86584e-08	1.56143	109
MVMTLTFGDVVAVR	1	85.64	6.24936e-08	0	0
DFLAGGVAAAISK	2	85.55	5.92051e-08	0.0146067	1
ASAELALGENNEVLK	2	85.39	7.02435e-08	0.0411683	3
HSSLAGCQIINYR	1	85.35	6.97265e-08	0	0
LISQIVSSITASLR	15	85.05	1.89128e-08	1.53211	138
HLEINPDHSIIETLR	4	85.03	5.48019e-08	1.71923	122
FNALFAQGNYSEAAK	2	84.98	6.17902e-08	0.252038	3
AVCMLSNTTAIAEAWAR	2	84.89	6.30841e-08	0.415827	5
DAFQNAYLELGGLGER	2	84.84	6.36505e-08	0.269498	23
VALTGLTVAEYFR	1	84.77	4.768e-08	0	0
HQAQIDHYLGLANK	1	84.77	7.35205e-08	0	0
VEMLEIIEAIYK	1	84.38	6.9668e-08	0	0
AFATDSADTGEDK	7	84.32	2.5888e-08	0.312835	36
GQETSTNPIASIFAWTR	1	84.17	8.03932e-08	0	0
NVTELNEPLSNEER	1	83.87	7.6298e-08	0	0
NISFTVWDVGGQDK	2	83.64	9.94782e-08	0.137328	9
LAGTQPLEVLEAVQR	4	83.57	4.26355e-08	0.4816	10
VYVSLTCAFR	2	83.45	1.12286e-07	0.60229	19
FSPLTSNLINLLAENGR	2	83.3	6.24426e-08	1.77849	120
IVLDNSVFSEHR	3	83.22	9.62391e-08	0.792243	40
SPAGLQVLNDYLADK	1	83.21	1.03624e-07	0	0
VVDALGNAIDGK	1	83.19	1.2545e-07	0	0
NLQNLLILTAIK	6	83.08	8.11865e-09	1.64107	131
SYELPDGQVITIGNER	4	82.93	1.13071e-07	0.50392	14
LQQELDDLLVDLDHQR	1	82.71	1.03409e-07	0	0
FLANVSTVLTSK	9	82.58	6.68014e-08	10.2888	704
ASGVAVSDGVIK	3	82.38	1.58976e-07	1.54764	115
MAATFIGNSTAIQELFK	3	82.36	1.0657e-07	1.6349	111
NNLAGAEELFAR	2	82.33	1.55847e-07	0.0628967	12
QISNLQQSISDAEQR	2	82.33	1.23975e-07	0.47158	5
LGEYGFQNALIVR	4	82.32	1.0316e-07	1.68018	115
ELADEIALVDVMEDK	1	82.05	1.38781e-07	0	0
NTISLLVAGLK	1	81.94	3.96636e-08	0	0
NLDLDSIIAEVK	8	81.91	1.44294e-07	1.04649	66
YYTSASGDEMVSLK	2	81.91	6.05519e-08	2.9837	208
GHVASVLNAWPEDVIK	1	81.86	1.27393e-07	0	0
FTQAGSEVSALLGR	2	81.61	1.57375e-07	0.0272583	2
VAHALAEGLGVIACIGEK	1	81.54	1.1083e-07	0	0
FNISNGGPAPEAITDK	3	81.21	1.68774e-07	0.491893	45
IVSNASCTTNCLAPLAK	2	81.2	1.73335e-07	1.51379	108
SQETDCPYFSTPLLLGK	2	81.2	1.31234e-07	1.57277	108
TVLIMELINNVAK	2	80.99	8.71794e-08	4.65834	314
YFLVGAGAIGCELLK	1	80.88	1.42902e-07	0	0
VGGVQSLGGTGALR	1	80.82	1.73454e-07	0	0
HSQFIGYPITLFVEK	11	80.8	1.17279e-07	1.74008	113
IVNGWQVEEADDWLR	1	80.74	1.58969e-07	0	0
IVLEDGTLHVTEGSGR	3	80.69	1.30098e-07	0.118645	25
FQDSSQWLQIDLK	2	80.65	2.01473e-07	0.202025	35
FVFSLVDAMNGK	2	80.62	1.86397e-07	3.86453	266
NVQALEIELQSQLALK	4	80.59	5.84891e-08	0.7772	68
YSQFINFPIYVWSSK	2	80.59	1.73721e-07	1.54246	105
ANLQIDQINTDLNLER	1	80.49	1.66601e-07	0	0
YLTVAAVFR	5	80.39	1.17921e-07	0.18142	45
IVEANPLLEAFGNAK	4	80.36	1.53715e-07	1.63726	125
LFVSGACDASAK	2	80.32	1.98799e-07	0.02911	7
FLLSAQPLQLQAWMDR	1	80.29	1.48262e-07	0	0
YNIIPVLSDILQESVK	1	80.28	8.71933e-08	0	0
SLSALGNVISALAEGTK	1	80.26	1.29981e-07	0	0
ACGLVASNLNLKPGECLK	2	80.19	1.78038e-07	1.47337	105
EYLPIGGLAEFCK	3	80.04	2.23433e-07	0.184173	15
IINEPTAAAIAYGLDR	1	80	2.07e-07	0	0
CEFQDAYVLLSEK	1	79.85	1.68728e-07	0	0
GLSPAQADSQFLENAK	1	79.76	2.43596e-07	0	0
FSGWYDADLSPAGHEEAK	2	79.71	1.06371e-07	0.0162583	1
LAALADQWQFLVQK	2	79.7	1.59121e-07	0.208678	32
LALGDDSPALKEK	1	79.69	2.41111e-07	0	0
LALGDDSPALQEK	1	79.69	2.41111e-07	0	0
FNYGFEYLGVQDK	1	79.59	1.90678e-07	0	0
WLLLTGISAQQNR	4	79.43	1.62486e-07	1.59947	125
SQIHDIVLVGGSTR	3	79.42	1.92575e-07	0.177343	12
EAEAAIYHLQLFEELR	6	79.37	2.4972e-07	0.220822	14
TITLEVEPSDTIENVK	4	79.33	2.21694e-07	1.50562	118
ICVLDVDLQGVR	2	79.24	2.65647e-07	0.181892	12
AYLESEVAISEELVQK	1	79.19	2.25342e-07	0	0
LTPFILGALIAMYEHK	1	79.14	1.47498e-07	0	0
VPDGMVGLIIGR	1	79.1	1.66701e-07	0	0
SLDLFNCEVTNLNDYR	2	79.08	1.58819e-07	0.05849	8
SVGNTIDPVILFQK	4	79.01	1.66424e-07	0.228493	23
VGWEQLLTTIAR	1	78.86	2.2883e-07	0	0
ACGDSTLTQITAGLDPVGR	1	78.77	2.92027e-07	0	0
LTLSALIDGK	3	78.68	1.74142e-07	1.56601	106
LTLSALLDGK	3	78.68	1.74142e-07	1.56601	106
YSALFLGVAYGAK	2	78.64	3.433e-07	0.252067	18
IGAADYQPTEQDILR	1	78.47	3.34958e-07	0	0
QSLEASLAETEGR	1	78.36	3.23857e-07	0	0
IHFPLATYAPVISAEK	10	78.29	1.87539e-07	1.48037	106
NLDKEYLPIGGLAEFCK	1	78.28	2.69697e-07	0	0
GVVDSEDIPLNLSR	5	78.19	3.32234e-07	1.57046	110
GVVDSEDLPLNISR	5	78.19	3.32234e-07	1.57046	110
LNSQGFGCAWLSK	1	78.13	3.19167e-07	0	0
YATLIYTNYEAGK	4	78.08	3.55538e-07	1.54202	108
GISLNPEQWSQLK	2	78.05	3.30584e-07	1.61657	115
YISPDQLADLYK	5	78	3.81167e-07	1.69034	123
ALQASALNAWR	2	77.75	4.25577e-07	0.0502017	4
TFDTFCPLGPALVTK	1	77.67	3.53118e-07	0	0
YGDLLPADGILIQGNDLK	2	77.53	2.44596e-07	0.0980467	6
VIGGDDLSTLTGK	2	77.45	4.26332e-07	0.192327	9
NQLTSNPENTVFDAK	1	77.33	3.88346e-07	0	0
IGGIGTVPVGR	4	77.32	1.38088e-07	0.396387	21
LHIIEVGTPPTGNQPFPK	2	77.26	2.22699e-07	0.190615	2
LGANSLLDLVVFGR	3	77.21	2.24327e-07	1.55187	111
VGTLDVLVGLSDELAK	1	77.13	2.13975e-07	0	0
FSNLVLQALLVLLK	3	77.09	8.79453e-09	0.215297	12
SPLVMDVLNIQGVQR	1	76.97	3.315e-07	0	0
FDQFFGEGCAPGSQR	2	76.97	1.105e-07	0.0319617	1
VFVGYNSTGAELR	1	76.96	4.28923e-07	0	0
NFINNPLAQADWAAK	1	76.87	4.72855e-07	0	0
LSQIGVENTEENR	1	76.77	4.29171e-07	0	0
HVFGESDELIGQK	2	76.58	5.48366e-07	0.10083	7
IQYQLVDISQDNALR	1	76.48	4.34068e-07	0	0
ALEESNYELEGK	5	76.37	4.37129e-07	0.744015	49
VINEPTAAALAYGLDK	1	76.37	4.09448e-07	0	0
TTDIFQTVDLWEGK	2	76.37	5.51313e-07	0.371093	54
ELISNASDALDK	1	76.34	5.66748e-07	0	0
YATALYSAASK	1	76.09	6.99975e-07	0	0
TVSDLAVVLFETATLR	2	76.06	2.60129e-07	0.0268433	2
FYFVGDEDLLEIIGNSK	1	76.01	4.84932e-07	0	0
EAINVEQAFQTIAR	1	75.95	6.0094e-07	0	0
LYPPSAEYPDLR	1	75.91	6.03936e-07	0	0
LTFDTTFSPNTGK	2	75.79	5.11448e-07	0.0471933	3
HDADGQATLLNLLLR	1	75.77	3.49602e-07	0	0
SKPVVSFIAGLTAPPGR	1	75.67	2.1817e-07	0	0
SANLVAATLGAILNR	7	75.66	2.51271e-07	1.48733	107
VTLLDGTEYSCDLEK	1	75.63	4.17128e-07	0	0
EPGLFDLIIINDSLDK	3	75.58	5.46471e-07	1.54559	105
YLIANATNPESK	2	75.56	7.90828e-07	0.123188	8
VGYTPDWIFLLR	8	75.44	4.80075e-07	1.57415	124
FALDGFFSSIR	1	75.4	6.89284e-07	0	0
GNPTVEVDLHTAK	3	75.38	6.69286e-07	1.54394	105
DALSDLALHFLNK	3	75.36	5.64679e-07	0.147507	9
PVINIEDLTEK	6	75.22	6.35785e-07	2.32988	186
EVDEQMLNVQNK	2	75.21	5.13718e-07	3.49403	238
ESYVETELIFALAK	3	75.14	6.078e-07	1.57707	126
AMGIMNSFVNDIFER	2	75.14	4.57764e-07	0.03283	25
ALLQMVQQFAVDFEK	1	75.1	5.80976e-07	0	0
NSILAQVLDQSAR	1	74.97	6.95747e-07	0	0
ALESPERPFLAILGGAK	3	74.92	2.62517e-07	0.918817	64
NFSGAELEGLVR	1	74.76	9.10681e-07	0	0
DNPGVVTCLDEAR	1	74.74	4.80105e-07	0	0
GPDGLTAFEATDNQAIK	1	74.74	7.57088e-07	0	0
GVVDSDDLPLNVSR	1	74.71	7.45433e-07	0	0
VVSSVLQFGNISFK	1	74.57	4.3468e-07	0	0
LTTLELLEVR	1	74.53	3.17134e-07	0	0
EILEELQLNTK	3	74.52	7.59344e-07	1.59789	109
FQDNLDFIQWFK	1	74.51	6.60205e-07	0	0
IPQSTLSEFYPR	2	74.44	7.64467e-07	0.334957	16
TPYTDVNIVTIR	1	74.43	6.52647e-07	0	0
YLTESYGTGQDIDDR	1	74.38	3.13688e-07	0	0
SSPQFGVTLLTYELLQR	1	74.34	4.78568e-07	0	0
TELEDTLDSTAAQQELR	1	74.33	7.45335e-07	0	0
SIQFVDWCPTGFK	7	74.3	6.98486e-07	0.964537	44
IGLSVSEVIEGYEIACR	1	74.26	7.06824e-07	0	0
TAVETAVLLLR	2	74.11	2.60061e-07	0.0676683	20
TCDGVQCAFEELVEK	1	74.1	3.4236e-07	0	0
NSADTLWGIQK	3	74.01	1.12008e-06	1.56652	112
TKEEALELINGYIQK	1	73.94	5.50976e-07	0	0
IAEFAFEYAR	1	73.91	8.84014e-07	0	0
ELENFFQELEK	2	73.89	9.18719e-07	0.212817	28
VANVSLLALYK	1	73.82	2.13701e-07	0	0
TCLLNETGDEPFQYKN	1	73.79	4.70059e-07	0	0
TGTAEVSSILEER	2	73.68	1.09923e-06	0.0466233	3
QEAIDWLLGLAVR	2	73.62	6.14832e-07	0.0288033	18
IYEATLEDCCAK	2	73.58	3.42054e-07	0.41587	28
IPGGIIEDSCVLR	1	73.52	1.00042e-06	0	0
YFPTQALNFAFK	13	73.51	1.2055e-06	1.73521	129
TSATWLALSR	1	73.5	1.07204e-06	0	0
EIFLSQPILLELEAPLK	2	73.46	1.05942e-07	0.130508	24
VLVVHDGFEGLAK	2	73.34	7.22977e-07	0.398998	30
LICCDILDVLDK	5	73.34	1.20728e-06	1.52356	115
IAVGSDADLVIWDPDSVK	3	73.32	8.38055e-07	1.52061	113
VIQCFAETGQVQK	1	73.3	1.11321e-06	0	0
SVDPTLALSVYLR	3	73.15	6.31845e-07	1.62205	129
LGILDLLDEECK	1	73.14	1.23506e-06	0	0
IFVGGLSPDTPEEK	2	73.05	1.16679e-06	0.16004	14
NFDEALVDYFCDEFK	1	73.05	2.94793e-07	0	0
ALIAGGGAPEIELALR	2	73.04	3.67478e-07	0.198005	2
DAVLLVFANK	3	72.97	7.69608e-07	1.53197	106
FVFDAVTDIIIK	2	72.89	6.81108e-07	1.49387	102
SFYPEEVSSMVLTK	2	72.88	1.04334e-06	3.54553	246
IDTIEIITDR	1	72.81	1.32209e-06	0	0
EVQGFESATFLGYFK	1	72.81	1.08385e-06	0	0
NITFFSTNCVEGTAR	1	72.76	8.87186e-07	0	0
VGLQVVAVK	1	72.72	2.80646e-07	0	0
AAGVNVEPFWPGLFAK	2	72.72	1.02904e-06	0.211088	2
LLIHQSLAGGIIGVK	1	72.66	6.23301e-08	0	0
VRPAELEQFESTIGFK	3	72.53	1.06109e-06	0.171928	17
HGVQELEIELQSQLSK	1	72.51	9.62197e-07	0	0
VVLDDKDYFLFR	1	72.48	1.32478e-06	0	0
GDADQASNILASFGLSAR	1	72.44	1.14033e-06	0	0
VLQATVVAVGSGSK	1	72.42	7.24587e-07	0	0
HEDTNLASSTIIK	4	72.4	1.32351e-06	0.611907	52
VQAMYIWIDGTGEGLR	1	72.28	1.16833e-06	0	0
DVIATDKEEIAFK	1	72.22	1.25356e-06	0	0
LNDLEDALQQAK	3	72.13	1.59823e-06	0.645037	69
FYAYNPLAGGLLTGK	1	72.08	1.12738e-06	0	0
NTGIICTIGPASR	7	72.03	1.71066e-06	1.4915	122
NSQSFFSGLFGGSSK	1	71.99	1.15099e-06	0	0
AWTQVLLGQAEDK	1	71.97	1.57244e-06	0	0
ILQAVNFPFLVR	1	71.96	4.01181e-07	0	0
TFVNITPAEVGVLVGK	3	71.93	5.3541e-07	1.50899	110
VLTPELYAELR	3	71.82	1.25284e-06	1.53249	111
FFADLLDYIK	3	71.81	1.88194e-06	1.55756	110
IASTILTSPDLR	6	71.8	1.16282e-06	1.48324	110
ELQNLIQELQQAR	1	71.72	1.07003e-06	0	0
AILFLPLPVSSD	2	71.66	1.06104e-06	0.0863633	23
AKIHDIVLVGGSTR	2	71.65	8.85666e-07	0.125902	9
AQIHDIVLVGGSTR	2	71.65	8.85666e-07	0.125902	9
AQIHDLVLVGGSTR	2	71.65	8.85666e-07	0.125902	9
IDEAILITWTK	1	71.63	1.18176e-06	0	0
LFVLFGAEILK	2	71.59	2.21896e-07	1.55196	103
DFPLNDLLSATELDK	2	71.57	1.49078e-06	1.59876	115
YLTVAAIFR	6	71.54	8.31225e-07	0.585542	37
SVFIIFFQGDQLK	1	71.5	1.18581e-06	0	0
LYTLVLTDPDAPSR	2	71.49	1.54333e-06	1.57529	108
SEWGDLLNDLQK	7	71.47	1.59323e-06	1.51576	102
VWFVSNIDGTHIAK	3	71.47	1.61105e-06	1.56629	107
SQIFSTASDNQPTVTIK	1	71.46	1.46829e-06	0	0
SPDFTNENPLETR	2	71.34	1.26336e-06	0.170212	17
HEVLEGNVGYLR	1	71.33	1.70064e-06	0	0
YAAELHLVHWNTK	2	71.31	1.34978e-06	0.0967517	7
TVDNFVALATGEK	1	71.21	1.92614e-06	0	0
LGELPSWILMR	1	71.19	1.85139e-06	0	0
DLGATWVVLGHSER	2	71.16	1.65752e-06	1.63006	112
AVFQANQENLPILK	1	71.14	1.0191e-06	0	0
QVVAVTGDGTNDGPALK	2	71.09	1.54829e-06	0.175857	11
ISGSILNELIGLVR	6	71.08	3.86016e-07	1.30476	52
VFSGLVSTGLK	2	71.03	8.67746e-07	0.0823517	6
FQDNFEFIQWFK	1	71.02	1.5181e-06	0	0
GAEEMETVIPVDVMR	1	70.75	1.3252e-06	0	0
VSQPIEGHAASFAQFK	1	70.73	1.77509e-06	0	0
AIWNVINWENVTER	1	70.69	1.68487e-06	0	0
PMFVVNTNVPR	3	70.65	2.58298e-06	0.795385	58
QLSQSLLPAIVELAEDAK	2	70.58	7.96235e-07	0.11031	33
VGDPAEDFGTFFSAVIDAK	1	70.38	1.65378e-06	0	0
IMNTFSVVPSPK	1	70.26	2.34531e-06	0	0
ILLAELEQLK	2	70.09	6.17079e-07	0.0407517	3
GNSIIMLEALER	1	70.01	2.86839e-06	0	0
SLHDALCVLAQTVK	1	69.96	1.71068e-06	0	0
QGLLPLTFADPADYNK	2	69.87	2.04532e-06	0.145762	6
ALGTEVIQLFPEK	1	69.83	1.57548e-06	0	0
ALTVPELTQQMFDSK	2	69.66	2.1899e-06	5.92896	426
ALTGHLEEVALALLK	2	69.57	3.69866e-07	0.0157533	1
NPLGDDEASTTTSK	10	69.54	1.60645e-06	1.6677	116
NEAIQAAHDAVAQEGQCR	1	69.48	1.31882e-06	0	0
ASITPGTILIILTGR	1	69.42	1.94289e-07	0	0
IQFAPVEPGPGPWAQTVR	1	69.32	1.88874e-06	0	0
EWTDGLFTHVLR	1	69.25	2.81081e-06	0	0
LVTPGYVPTEQDVLR	4	69.25	2.1809e-06	1.51888	107
DFTPSGIAGAFQR	1	69.23	2.72229e-06	0	0
EIVHIQAGQCGNQIGAK	1	69.2	2.40453e-06	0	0
EIVHLQAGQCGNQIGAK	1	69.2	2.40453e-06	0	0
TSIAIDTIINQK	2	69.16	2.01423e-06	0.503883	35
NPPGFAFVEFEDPR	1	69.12	1.96551e-06	0	0
DSTLIMQLLR	9	69.1	2.44823e-06	3.92257	267
LPDGYEFSFPNR	4	69.02	2.01129e-06	1.49155	106
NTLFNLSNFLDK	4	69.01	3.04587e-06	0.18113	31
NAPAIIFIDELDAIAPK	2	68.94	1.27644e-06	1.33716	97
DVNAAIATIK	5	68.88	3.61728e-06	0.294745	17
KVEDLFLTFAK	2	68.88	1.55951e-06	0.0737783	23
GILAADESVGSMAK	1	68.88	3.16431e-06	0	0
TLTIVDTGIGMTK	4	68.8	2.25422e-06	2.9997	213
TLTLVDTGIGMTK	4	68.8	2.25422e-06	2.9997	213
VAGMDVELTVEER	1	68.73	3.16834e-06	0	0
GQFSTDELVAEVEK	4	68.72	3.13536e-06	1.66461	124
SLNNQFASFIDK	12	68.7	3.23751e-06	0.957942	68
SICTTVLELLDK	2	68.6	2.67104e-06	1.56724	107
DTDIVDEAIYYFK	1	68.56	2.6679e-06	0	0
YLPDTLLLEECGLLR	2	68.54	2.54725e-06	0.561665	41
MVVESAYEVIK	4	68.43	2.71308e-06	2.4004	174
CCSGAIIVLTK	4	68.42	3.9567e-06	0.124447	25
ALPFWNEEIVPQIK	2	68.37	2.32873e-06	0.08293	19
TLSDPELFHEWTGNVK	1	68.3	2.60323e-06	0	0
MLSLDFLDDVR	1	68.26	3.20951e-06	0	0
TDYNASVSVPDSSGPER	1	68.26	1.82121e-06	0	0
ADIANLADEFK	2	68.24	3.94417e-06	0.0148483	1
QNLFQEAEEFLYR	1	68.24	2.78192e-06	0	0
NPLCPLGQTVQSELFR	1	68.2	3.04226e-06	0	0
LLDEVFFSEK	1	68.19	3.85331e-06	0	0
LQSIGTENTEENR	1	68.18	3.11712e-06	0	0
AAVENLPTFLVELSR	1	68.13	1.88424e-06	0	0
SVDLVIQELINTVK	1	68.11	1.2053e-06	0	0
ISEQFTAMFR	5	68.06	2.92309e-06	4.98677	371
IKHEDTNLASSTIIK	1	68.06	2.12588e-06	0	0
IGGGIDVPVPR	1	68.02	1.37252e-06	0	0
HALIIYDDLSK	2	68.01	3.78709e-06	0.0964417	7
SLTNDWEDHLAVK	3	68	2.89243e-06	1.20118	86
LASQANIAQVLAELK	3	67.95	1.17037e-06	0.0647667	5
RPSANCDPFAVTEALIR	5	67.95	3.16641e-06	1.56432	109
APSWIDTGLSEMR	2	67.91	2.77501e-06	4.05331	279
DLASVQALLR	2	67.83	3.10679e-06	0.369518	43
SANAEDAQEFSDVER	1	67.79	9.64779e-07	0	0
HGGTIPIVPTAEFQDR	2	67.76	3.14052e-06	0.0862833	6
VLVVDQLSMR	1	67.75	4.2054e-06	0	0
EGDVLTLLESER	1	67.75	5.0532e-06	0	0
VVAEPVELAQEFR	1	67.57	3.71842e-06	0	0
VGINYQPPTVVPGGDLAK	13	67.48	2.45642e-06	1.56405	117
AVLVDLEPGTMDSVR	2	67.47	4.22583e-06	2.43264	177
VPSTEAEALASSLMGLFEK	1	67.43	3.60531e-06	0	0
GLLSSLDHTSIR	1	67.41	3.53118e-06	0	0
VGGQAGAHGAEALER	6	67.34	4.40036e-06	1.67659	113
LASTLVHLGEYQAAVDGAR	2	67.34	3.0535e-06	0.250283	3
WGTDEAQFIYILGNR	1	67.27	4.04999e-06	0	0
GILAADESTGSIAK	1	67.2	5.14474e-06	0	0
VLQSFSDGLK	9	67.19	4.10618e-06	1.51526	107
GTLGGLFSQILQGEDIVR	2	67.19	2.06264e-06	0.33114	1
GAAQNIIPASTGAAK	4	67.18	3.47437e-06	1.70143	115
VIMVTGDHPITAK	2	67.18	3.99122e-06	1.56495	109
AVTEQGAELSNEER	1	67.12	3.46448e-06	0	0
TFCQLILDPIFK	1	67.1	3.11e-06	0	0
IIFVVGGPGSGK	1	66.94	2.87269e-06	0	0
ILLLGAGESGK	7	66.93	3.27471e-06	1.53684	108
LLLLGAGESGK	7	66.93	3.27471e-06	1.53684	108
ILMVGLDAAGK	3	66.79	5.70646e-06	3.11958	221
SSVSGIVATVFGATGFLGR	1	66.79	2.65952e-06	0	0
ISFLENNLEQLTK	1	66.78	4.33431e-06	0	0
EIIDLVLDR	15	66.73	4.41635e-06	2.00936	114
IVEGLPINDFSR	4	66.7	5.50525e-06	1.56121	108
LPELGDLGQFFR	1	66.58	5.02211e-06	0	0
LDIDSPPITAR	7	66.51	3.83058e-06	1.54179	111
YEELQITAGR	2	66.5	5.57442e-06	0.878035	25
IPGGATLVFEVELLK	1	66.48	1.63056e-06	0	0
WELLQQVDTSTR	4	66.35	5.73555e-06	1.09316	87
GDGPVQGTIYFELK	3	66.28	5.05158e-06	1.50201	105
NLTNPNTVIILIGNK	1	66.14	1.24042e-06	0	0
FAAYFQQGDMESNGK	2	65.96	1.82529e-06	1.32742	93
FHFSDLPLTELELVK	1	65.85	4.10825e-06	0	0
FVEFFGPGVAQLSIADR	1	65.78	4.35997e-06	0	0
WVVIGDENYGEGSSR	1	65.58	3.76304e-06	0	0
GTLSGWILSK	2	65.56	5.23976e-06	0.00986667	2
IILDLISESPIK	4	65.53	1.9313e-06	1.71141	108
NDPLLVGVPASENPFK	1	65.51	5.18796e-06	0	0
EFADSLGIPFLETSAK	2	65.5	6.29909e-06	1.62521	111
LNIIIVAEGAIDK	1	65.37	1.88761e-06	0	0
AAVEEGIVLGGGCALLR	2	65.34	4.83947e-06	0.23984	1
TTPSYVAFTDTER	2	65.33	4.58685e-06	1.52207	108
TFIIGELHPDDR	1	65.27	6.22564e-06	0	0
WEVLIGSTHILTPQK	1	65.24	2.60327e-06	0	0
AFATDSADTGEDKIPK	1	65.23	5.69841e-06	0	0
QLLQANPILESFGNAK	1	65.19	4.13174e-06	0	0
EAVLGLWGK	10	65.17	8.86418e-06	1.72942	111
LECSEELGDLVK	2	65.16	7.16255e-06	0.197647	14
FDECNFDFISR	2	65.13	1.71865e-06	0.137213	32
LTLSALVDGK	2	65.11	5.44183e-06	1.56117	108
TEVNYTQLVDLHAR	2	64.98	6.52848e-06	0.0300067	2
ADIGVAMGIAGSDVSK	1	64.91	7.23183e-06	0	0
GIQEEMEALVK	2	64.77	8.96917e-06	0.0659167	12
NGGLGHMNIALLSDLTK	1	64.71	6.32181e-06	0	0
EEAQAEIEQYR	1	64.68	5.71886e-06	0	0
LLVVYPWTQR	10	64.65	4.8673e-06	1.795	125
VFEEDALSWEDK	1	64.62	4.33155e-06	0	0
FFTVTLPVALDPGAK	1	64.59	4.01404e-06	0	0
LNTQEIFDDWAR	1	64.56	6.61396e-06	0	0
YPHLQVIGGNVVTAAQAK	1	64.56	3.56944e-06	0	0
IGQLEEQLEQEAK	1	64.52	7.92896e-06	0	0
SALTVQFVQGIFVEK	1	64.49	4.08976e-06	0	0
EGFFTNGLTLGAK	4	64.47	8.43164e-06	0.834692	61
SSYYVVSGNDPAAEEPSR	1	64.46	4.69106e-06	0	0
TCDISFSDPDDLLNFK	1	64.45	3.73279e-06	0	0
GHVDILAPTVQELAALEK	1	64.42	3.41532e-06	0	0
IVADKDYSVTANSK	1	64.4	7.69725e-06	0	0
DNHLLGTFDLTGIPPAPR	2	64.4	6.75325e-06	1.69383	115
LGYILTCPSNLGTGLR	2	64.39	6.95078e-06	0.09924	7
LLCGLLAER	3	64.33	9.9624e-06	1.52763	108
EPLPSLEAVYLITPSEK	2	64.25	5.50602e-06	0.267453	32
DITYFIQQLLR	1	64.23	4.87068e-06	0	0
LAVNMVPFPR	4	64.17	1.01831e-05	4.44764	298
MIAAQLLAYYFTELK	1	64.17	7.54165e-06	0	0
IITLTGPTNAIFK	1	64.12	3.34978e-06	0	0
EAVVNTQELLDLLVK	1	64.06	3.86755e-06	0	0
VAGQDGSVVQFK	1	63.96	1.15113e-05	0	0
IIAEGANGPTTPEADK	2	63.93	8.35449e-06	0.88333	59
LSSPATLNSR	20	63.83	1.22958e-05	2.03015	166
DISEASVFDAYVLPK	1	63.78	9.04594e-06	0	0
LFLVDDLVDSLK	5	63.77	6.23342e-06	0.401427	80
VFANAPDSACVIGLKK	1	63.77	9.4026e-06	0	0
TLIQNCGASTIR	1	63.74	1.16445e-05	0	0
LGIYTVLFER	1	63.72	5.77483e-06	0	0
GATQQILDEAER	1	63.69	1.03684e-05	0	0
QLLQANPILEAFGNAK	1	63.65	5.28611e-06	0	0
DAGVIAGLNVLR	1	63.63	4.42181e-06	0	0
YVTVQTISGTGALR	2	63.62	7.4953e-06	1.01828	77
VPQVSTPTLVEVAR	3	63.61	4.05026e-06	0.251997	37
EITALAPSTMK	3	63.57	1.15819e-05	2.14307	149
QVVDSAYEVIK	1	63.5	1.01174e-05	0	0
GFIGPGIDVPAPDMSTGER	1	63.49	8.17077e-06	0	0
IVVVTAGVR	1	63.35	4.53133e-06	0	0
ALEHFTDLYDIK	3	63.28	1.02907e-05	0.533782	39
YDYEEVEAEGANK	1	63.24	2.79803e-06	0	0
GQFSTDELVAEVEKR	1	63.24	9.6034e-06	0	0
ELQELVQYPVEHPDK	1	63.21	9.09693e-06	0	0
GDLGIEIPAEK	6	63.17	9.08472e-06	0.102253	22
LKPGYLEATVDWFR	1	63.17	8.65096e-06	0	0
VTHAVVTVPAYFNDAQR	1	63.14	8.85652e-06	0	0
EILQDGGLQVVEK	1	63.12	9.99433e-06	0	0
AFMTADLPNELIELLEK	2	63.12	8.62925e-06	0.893993	64
VLDAYGLLGVLR	1	62.98	3.65038e-06	0	0
ALTVPELTQQMFDAK	6	62.98	1.007e-05	6.19533	440
VAQLEQVYIR	1	62.97	1.11025e-05	0	0
VTILELFR	10	62.9	4.28239e-06	1.89836	107
GDFCIQVGR	1	62.9	1.04367e-05	0	0
VLFLLGADGGCITR	1	62.88	1.05107e-05	0	0
LPLMECVQVTK	1	62.79	1.47285e-05	0	0
KVLQSFSDGLK	3	62.76	7.68012e-06	1.0579	67
LTGSLSGWTSPK	2	62.75	1.3803e-05	0.043305	3
FDAMAELETVK	2	62.71	9.53718e-06	4.83936	343
LASDLLEWIR	1	62.7	1.33989e-05	0	0
LTDQLPLIIVCDR	3	62.66	6.31431e-06	0.356277	36
WLGLDEACQLAQFK	1	62.6	1.1925e-05	0	0
MLLADQDQSWK	5	62.44	1.35129e-05	2.44017	180
QAAPCVLFFDELDSIAK	1	62.41	1.01619e-05	0	0
ADQLTEEQIAEFK	2	62.4	1.22569e-05	0.0819383	6
HNQLPLVIEFTEQTAPK	1	62.4	7.48072e-06	0	0
ALTVPELTQQVFDAK	4	62.31	9.60545e-06	0.57417	12
ALGVLAQLIWSR	1	62.23	5.50539e-06	0	0
AGFAGDDAPR	2	62.21	1.01298e-05	1.53476	105
DQGTYEDYVEGLR	1	62.17	5.61231e-06	0	0
ISVYYNEATGGK	1	62.09	1.38127e-05	0	0
APFDLFENR	4	62.08	1.3349e-05	0.546725	36
TVIIEQSWGSPK	1	62.06	1.47174e-05	0	0
DPELWGSVLLESNPYR	1	62.03	1.26576e-05	0	0
TVTLIPGDGIGPEISAAVMK	2	62.03	7.26872e-06	2.3589	162
LGTLSALDILIK	1	61.97	2.00129e-06	0	0
SVLFVCLGNICR	1	61.96	1.38821e-05	0	0
DQVANSAFVER	2	61.95	1.51907e-05	0.0931717	8
GLGTDEDTLNEILASR	1	61.92	1.37535e-05	0	0
LDALQTFIR	1	61.89	1.06455e-05	0	0
GCDVVVIPAGVPR	2	61.88	1.29078e-05	0.0991067	7
VLATTFDPYLGGR	1	61.79	1.33768e-05	0	0
GEFQLVLDALDK	1	61.75	1.52048e-05	0	0
LHFFMPGFAPLTSR	7	61.73	1.44357e-05	5.7292	398
DAGQISGLNVLR	1	61.63	1.46689e-05	0	0
TGAIVDVPVGEELLGR	2	61.63	8.00435e-06	0.186562	12
FVGIKDEDQLEAFLK	1	61.62	1.14661e-05	0	0
ALAELFGLLVK	1	61.59	2.46166e-06	0	0
LLIIGDSGVGK	1	61.56	1.03338e-05	0	0
LLLIGDSGVGK	1	61.56	1.03338e-05	0	0
DICNDVLSLLEK	5	61.52	1.82516e-05	1.52623	105
ILDWHVANTDKK	1	61.5	1.6035e-05	0	0
FVTILEGVLAK	1	61.48	3.44939e-06	0	0
WVGGPEIELIAIATGGR	3	61.48	1.12016e-05	1.53041	108
NVLIVEDIIDTGK	2	61.42	1.13574e-05	0.08855	9
INVYYNEAAGNK	1	61.4	1.43801e-05	0	0
HLQDLFAPLVVR	1	61.37	5.68977e-06	0	0
LNIPVSQVNPR	3	61.28	8.89955e-06	0.282497	14
NFILDQTNVSAAAQR	1	61.24	1.36795e-05	0	0
ALGVNAMLR	2	61.2	2.39711e-05	0.59187	44
SPAQILIR	1	61.12	4.21111e-06	0	0
SPAQILLR	1	61.12	4.21111e-06	0	0
TDAAVSFAK	2	61.08	2.18742e-05	0.0770017	2
GVQVETISPGDGR	1	61.05	1.60581e-05	0	0
DVAGDASESALLK	2	61.01	1.9337e-05	0.264508	17
GPFTDVVTTNLK	2	61	1.91433e-05	0.517212	9
FLQDYFDGNLK	2	61	1.541e-05	0.225	15
GPELLTMWFGESEANVR	1	60.98	1.25684e-05	0	0
NLVDSYMAIVNK	1	60.97	1.78363e-05	0	0
TYSWDNAQVILVGNK	1	60.9	1.64192e-05	0	0
TYSWDNAQVLLVGNK	1	60.9	1.64192e-05	0	0
TIMGILVSYQIK	1	60.84	8.28259e-06	0	0
VIGSGCNLDSAR	3	60.74	1.83425e-05	1.53105	108
NIIQLIINAYNSIR	1	60.74	6.32501e-06	0	0
FEELNADLFR	3	60.68	2.08209e-05	1.58255	108
ESTLHLVLR	4	60.66	1.00934e-05	1.51037	126
ELAEAQEDSILK	1	60.66	2.40953e-05	0	0
ELLIIGGVAAR	1	60.63	4.0221e-06	0	0
VDLLNQEIEFLK	6	60.61	1.55544e-05	1.55376	115
AASCVLLHTGQK	1	60.6	1.8987e-05	0	0
NSSYFVEWIPNNVK	7	60.58	1.95121e-05	0.89729	54
LGVAGHWR	1	60.5	2.04988e-05	0	0
FFDDDLLVSTSR	2	60.45	1.74905e-05	0.17216	35
VTIAQGGVLPNIQAVLLPK	2	60.44	1.21993e-06	0.0926367	11
DSNNLCLHFNPR	1	60.42	1.35265e-05	0	0
AIGVLTSGGDAQGMNAAVR	1	60.42	1.89734e-05	0	0
QGFGELLQAVPLADSFR	1	60.4	1.60514e-05	0	0
FFLCQVAGDAK	2	60.28	1.79074e-05	0.223275	17
LTVEDPVTVEYITR	1	60.24	1.75054e-05	0	0
ADLINNLGTIAK	4	60.17	1.91842e-05	1.55744	109
ELEEIVQPIISK	2	60.17	1.18278e-05	0.158993	11
LLLNNDNLLR	1	60.08	1.07992e-05	0	0
SSASFSTTAVSAR	1	60.07	1.86962e-05	0	0
DNLSYIEHIFEISR	3	60.06	2.04653e-05	0.241893	11
LTFDSSFSPNTGK	2	60.05	1.82388e-05	0.031655	2
ELHINLIPNK	3	60.03	1.03284e-05	0.1113	9
HSQFIGYPITLYLEK	2	60.03	1.57905e-05	0.0297117	2
HSQFLGYPITLYLEK	2	60.03	1.57905e-05	0.0297117	2
LAEQIATLCATLK	1	59.97	1.88296e-05	0	0
APVLPLVLPLQPR	3	59.94	4.05565e-07	1.47634	100
ELYLGLLYPTEDYK	1	59.91	2.0674e-05	0	0
LIIWDSYTTNK	6	59.88	2.13827e-05	1.29784	108
INVYYNEATGGK	2	59.84	2.17881e-05	0.12254	8
EVEPALELLEPIDQK	1	59.8	1.67541e-05	0	0
SGELSPEAVLFSYLQK	1	59.74	1.90574e-05	0	0
IAVAAQNCYK	1	59.71	2.89179e-05	0	0
SGSLAVDNADPILK	1	59.66	2.10339e-05	0	0
AGKPVICATQMLESMIK	2	59.63	1.95463e-05	10.1358	695
ATSASSHLNK	2	59.61	1.97459e-05	0.05908	4
DVVICPDASLEDAK	1	59.59	2.03316e-05	0	0
TPLVSVLLEGPPHSGK	2	59.59	1.27485e-05	0.167737	12
IQIWDTAGQER	4	59.57	2.89821e-05	1.55233	109
IQLWDTAGQER	4	59.57	2.89821e-05	1.55233	109
LQIWDTAGQER	4	59.57	2.89821e-05	1.55233	109
LQLWDTAGQER	4	59.57	2.89821e-05	1.55233	109
NPDDITQEEYGEFYK	1	59.57	8.33579e-06	0	0
TPELNLDQFHDK	2	59.46	1.99869e-05	0.0255167	2
HFSVEGQLEFR	2	59.42	3.32006e-05	0.447938	32
EEASDYLELDTIK	1	59.42	2.09718e-05	0	0
AITIAGIPQSIIECVK	1	59.41	1.23143e-05	0	0
LPPGEYILVPSTFEPNK	1	59.41	1.77555e-05	0	0
GFGFVTFDDHDPVDK	1	59.39	1.37521e-05	0	0
TFLALINQVFPAEEDSK	1	59.39	1.97938e-05	0	0
NLQEEIDALESR	1	59.38	2.31844e-05	0	0
SQLSCVVVDDIER	1	59.38	2.82596e-05	0	0
GLAPVQAYLHIPDIIK	1	59.28	4.7803e-06	0	0
DDGSWEVIEGYR	2	59.27	1.3605e-05	0.123962	9
AIIYGNVLQSILAIIR	1	59.24	1.13168e-06	0	0
ALVFQPVTELK	5	59.08	1.24213e-05	1.5558	108
LSCFAQTVSPAEK	1	59.02	2.61907e-05	0	0
TLAYIITELDER	1	58.98	2.5358e-05	0	0
ILLLGLDNAGK	2	58.96	9.0846e-06	0.0297217	2
CLELFTELAEDK	1	58.91	2.6734e-05	0	0
GVMLAVDAVIAELKK	1	58.9	8.95333e-06	0	0
DISTTLNADEAVAR	1	58.86	3.20492e-05	0	0
DTTINEIEDTFR	2	58.85	2.24796e-05	0.146482	9
VQVDDDDFVHLR	3	58.85	2.44995e-05	1.44073	96
DKDISWFSPNGEK	2	58.82	1.8174e-05	0.167123	13
FYGPEGPYGVFAGR	1	58.81	2.45289e-05	0	0
ELISNSSDALDK	2	58.78	3.42342e-05	1.53644	107
GGIVDEGALLR	1	58.75	2.64704e-05	0	0
TTGIIETQFSFK	2	58.75	2.80706e-05	0.56269	39
NLATTVTEEILEK	1	58.74	2.95388e-05	0	0
YDEGTLFSSFLSFTVK	1	58.72	2.43712e-05	0	0
LTLDTIFVPNTGK	1	58.66	1.90602e-05	0	0
FSVLLLHGIR	1	58.65	7.43698e-06	0	0
LALFNPDVCWDR	2	58.62	2.9061e-05	0.175492	1
EQLGPVTQEFWDNLEK	2	58.61	2.7131e-05	0.0385267	5
DESLNIFQNLNR	1	58.53	3.47196e-05	0	0
TNEAQAIETAR	1	58.44	3.88123e-05	0	0
NCILQLFGK	2	58.36	3.54492e-05	0.0895017	6
AAPILFASAALALGSSLALK	1	58.27	2.68085e-06	0	0
GGATDNILYR	1	58.26	3.96337e-05	0	0
INEWLTLVEK	1	58.23	3.22424e-05	0	0
QEATLVVGGDGR	1	58.21	3.58644e-05	0	0
ITLDNAYMEK	4	58.09	2.47606e-05	2.27279	175
VPAINVNDSVTK	1	58.08	3.57872e-05	0	0
IAIYELLFK	1	58.06	1.04731e-05	0	0
SVHSLISDFKDPPTAK	1	58.03	2.57346e-05	0	0
FNTSDVSAIEK	1	57.96	3.46304e-05	0	0
YLAEFATGNDR	4	57.95	2.64535e-05	0.0942283	14
NPITFLDLNNLWR	1	57.94	3.43082e-05	0	0
DFNVGDYIQAVLDR	1	57.92	3.47894e-05	0	0
LSLDELHR	1	57.88	2.56614e-05	0	0
DLTTFLYHLR	2	57.86	3.42913e-05	0.01934	3
THNLEPYFESFINNLR	3	57.85	3.17454e-05	0.439568	21
APIQWEER	1	57.72	3.49921e-05	0	0
ETLEPLIQAAQLLQVK	1	57.72	7.52246e-06	0	0
FPGQLNADLR	3	57.67	5.036e-05	1.56326	120
YEEENFYLEPYLK	1	57.65	3.49594e-05	0	0
LSLEEFIR	1	57.62	3.67586e-05	0	0
EQVANSAFVER	1	57.58	4.59151e-05	0	0
VPSLPDVTVTLGGK	1	57.53	1.872e-05	0	0
DVFSECCQAADK	1	57.52	4.51378e-06	0	0
TPLFDQIIDMLR	1	57.52	4.1332e-05	0	0
SSEEIESAFR	1	57.51	2.8387e-05	0	0
GGYFDEFGIIR	1	57.51	4.02741e-05	0	0
VANVELYYR	2	57.5	4.19674e-05	0.0792967	13
DAGTIAGLNVLR	3	57.48	3.81415e-05	1.5629	108
LQTSSVLVSGLR	1	57.47	1.88909e-05	0	0
NFFTDVYDLYIK	1	57.42	4.15703e-05	0	0
SDPSIVLLLQCDIQK	1	57.41	3.02283e-05	0	0
SLNILTAFQK	1	57.4	2.17454e-05	0	0
TASNVEEAFINTAK	2	57.36	4.22404e-05	0.0928283	6
QVVNQVWEAADVLIK	1	57.32	2.05742e-05	0	0
VLGILGLGR	1	57.29	7.09224e-06	0	0
QALQDTLALYK	1	57.26	3.42975e-05	0	0
PVINIEDLTEKDK	2	57.24	3.76654e-05	0.192392	13
FDFVHDLVLYLYR	3	57.24	3.62494e-05	1.58107	124
VSFELFADK	3	57.22	3.90721e-05	1.54539	122
STAGDTHLGGEDFDNR	2	57.22	1.28976e-05	0.0161983	1
NIIHGSDSVESAEK	2	57.14	3.84462e-05	1.522	107
IDIPSFDWPIAPFPR	1	57.13	4.30854e-05	0	0
VATVSLPR	32	57.09	2.74585e-05	14.7597	939
SALASVIMGLSPILGK	2	57.09	1.54393e-05	0.162962	30
CGGIQYLQNAIESR	1	57.09	4.7295e-05	0	0
GLIDLALSQAVTDVYAR	1	57.08	2.31144e-05	0	0
SLISVIHLITAAR	2	57.06	4.62453e-06	0.0154017	1
LVFLGLDNAGK	1	57.03	3.38841e-05	0	0
HFCPNVPIILVGNK	1	56.99	3.17978e-05	0	0
ATEPVIAFYEK	1	56.94	4.31915e-05	0	0
DLSSVQTLLTK	2	56.93	3.70052e-05	0.592033	58
VANPSGNLTETYVQDR	1	56.85	4.61612e-05	0	0
IATLASGLEVGK	3	56.82	3.06755e-05	0.488207	19
LELFLPEEYPMAAPK	2	56.59	4.74742e-05	1.5498	109
TEVLPGQLGYLR	1	56.55	4.08316e-05	0	0
CNEPAVWSQLAK	1	56.52	4.79114e-05	0	0
DIVHSGLAYTMER	1	56.52	4.98055e-05	0	0
VSLDVNHFAPEELTVK	1	56.48	4.05954e-05	0	0
GLAGLGDVAEVR	1	56.42	4.90274e-05	0	0
EILVGDVGVTITDPFK	1	56.4	3.40194e-05	0	0
PPYTITYFPVR	2	56.33	4.52814e-05	1.56182	107
NSNILEDLETLR	1	56.29	5.45115e-05	0	0
VGAFTVVCK	1	56.26	4.86196e-05	0	0
SEDYALPVYVDR	1	56.25	4.80203e-05	0	0
FDGILGMAYPR	1	56.23	5.37213e-05	0	0
FLLSEETLNIYQNLNR	1	56.16	4.01891e-05	0	0
GFTEDGIVFLPR	2	56.12	6.65835e-05	0.000808333	3
VLLESEQFLTELTR	1	56.11	3.55114e-05	0	0
IVSQLLTLMDGLK	1	56.1	2.5529e-05	0	0
TVTNAVVTVPAYFNDSQR	1	56.09	4.83462e-05	0	0
LSDDNTIGKEEIQQR	1	56.07	4.38731e-05	0	0
IVYGHLDDPANQEIER	1	56	4.82282e-05	0	0
ETTAGHLALLVTK	1	55.98	2.87677e-05	0	0
IALYETPTGWK	2	55.93	5.60318e-05	0.020995	18
VLDLDLFR	1	55.91	5.55211e-05	0	0
VVGAMQLYSVDR	2	55.87	5.82348e-05	3.20785	227
FSLYFLAYEDK	2	55.85	5.36933e-05	0.249475	20
NICFTVWDVGGQDK	1	55.79	4.23131e-05	0	0
DLDDFQSWLSR	1	55.76	4.48628e-05	0	0
DSGIQACFER	2	55.73	2.95367e-05	0.477275	31
AILVDLEPGTMDSVR	6	55.72	7.03282e-05	2.57597	186
EVGVYEAVKDDSWLK	1	55.69	5.26059e-05	0	0
DVFHMVVEVPR	1	55.67	6.31475e-05	0	0
CNEIINWLDK	2	55.61	6.18276e-05	1.60424	109
TPSAAYLWVGTGASEAEK	1	55.6	5.4396e-05	0	0
DIDFLAEK	2	55.48	8.21104e-05	0.0500383	23
LNVWDIGGQR	1	55.48	6.27153e-05	0	0
SLQQLAEER	1	55.47	8.78336e-05	0	0
LLYNNVSNFGR	2	55.43	5.71404e-05	0.0503517	13
SESLVVCDVAEDLVEK	1	55.43	5.45626e-05	0	0
SILLSVPLLVVDNK	3	55.36	5.09375e-06	0.08526	19
LWGDSGIQECFNR	1	55.35	3.12165e-05	0	0
YQIDPDACFSAK	1	55.32	2.79077e-05	0	0
TCGFDFTGALEDISK	5	55.32	3.15797e-05	0.719503	70
SPSAIFSAELSK	1	55.31	7.09606e-05	0	0
NAGVEGSLIVEK	1	55.26	8.47388e-05	0	0
DLQVNVEHLVQK	3	55.26	4.4082e-05	0.415362	36
LLEELEEGQK	2	55.23	7.85781e-05	0.117458	9
IFGVTTLDIVR	2	55.19	2.97695e-05	1.58995	109
NDFTEEEEAQVR	1	55.18	2.45745e-05	0	0
ITPSYVAFTPEGER	1	55.13	6.49098e-05	0	0
IAPLEEGTLPFNLAEAQR	1	55.03	4.53804e-05	0	0
IPILSTFLTAR	1	55	1.43884e-05	0	0
GPLQSVQVFGR	1	54.97	7.76944e-05	0	0
LAMQEFMILPVGAESFR	1	54.81	6.11184e-05	0	0
LYTLVTYVPVTTFK	1	54.78	3.60936e-05	0	0
TFAPEEISAMVLTK	2	54.76	6.81758e-05	3.84547	263
GSDFDCELR	1	54.75	1.69158e-05	0	0
IHCTQTLLEGDGPK	2	54.74	7.13442e-05	0.0873017	7
ASDVVLGFAELK	1	54.73	7.38643e-05	0	0
LTLLEFVDFLQEEQK	1	54.73	5.41784e-05	0	0
SQFTITPGSEQIR	1	54.72	8.31413e-05	0	0
ASGQAFELILSPR	1	54.71	7.47123e-05	0	0
DAGMQLHSYR	1	54.69	5.55287e-05	0	0
EDPPACYATVFDK	1	54.67	3.9749e-05	0	0
IIVLGLLPR	2	54.66	8.54949e-07	0.126515	22
IDFYFDENPYFENK	1	54.64	2.92024e-05	0	0
VNLGVGAYR	1	54.63	7.21413e-05	0	0
MVDMLQDSFPAR	1	54.57	3.92783e-05	0	0
VFEELTDIER	2	54.45	9.08072e-05	0.209483	15
VDNSSLTGESEPQTR	3	54.42	5.22237e-05	0.204658	14
ISLIQIFR	1	54.4	1.54308e-05	0	0
LQALDTGWNELHK	1	54.34	8.72466e-05	0	0
ISLGLPVGAVINCADNTGAK	1	54.34	5.4115e-05	0	0
LNWLSVDFNNWK	1	54.33	9.40893e-05	0	0
NPSLLGILYGK	6	54.26	4.40593e-05	0.403853	15
GQYISPFHDIPIYADK	1	54.23	7.70247e-05	0	0
TIQFVDWCPTGFK	6	54.22	7.79592e-05	0.571793	11
DILADLIPK	1	54.18	3.4375e-05	0	0
NQTLTDWLLDAPK	1	54.17	7.92447e-05	0	0
AGAGSATLSMAYAGAR	1	54.06	6.87129e-05	0	0
VGHSELVGEIIR	1	54.02	5.68659e-05	0	0
IFLTTAEVIAQQVSDK	1	54	4.75738e-05	0	0
TPFLLVGTQIDLR	1	53.92	3.73068e-05	0	0
HFVALSTNTTK	1	53.88	0.000133419	0	0
TEQAISFAK	1	53.86	0.000110394	0	0
ALYDFEPENEGELGFK	1	53.86	5.98223e-05	0	0
TLNPVFNEQFTFK	2	53.84	8.98378e-05	0.0842683	22
IGANFLQR	5	53.74	8.68089e-05	0.749285	46
EGVVQGVASVAEK	3	53.74	0.000105667	0.151802	22
VVAGVANALAHK	9	53.69	3.93358e-05	1.77911	123
AVFPSIVGRPR	1	53.69	5.85761e-05	0	0
LLQDFFNGR	1	53.67	0.000101156	0	0
IVLELFADIVPK	1	53.63	2.68777e-05	0	0
VHLVGIDIFTGK	2	53.61	5.22614e-05	0.06786	5
VQALEEANNDLENK	2	53.6	8.81762e-05	0.112363	26
GLDCECLGGGR	1	53.56	2.42305e-05	0	0
TNAENEFVTIK	3	53.56	0.000120932	0.481863	29
DISTNYYASQK	1	53.55	7.1976e-05	0	0
DTFNHLTTWLEDAR	1	53.53	8.11804e-05	0	0
LSELDDR	3	53.49	0.000138567	0.144305	14
TAVCDIPPR	2	53.49	9.29005e-05	1.46133	100
GFPTIYFSPANK	2	53.49	0.000104093	0.0710017	5
IEINFPAEYPFKPPK	1	53.47	7.48883e-05	0	0
TSFFQALGITTK	1	53.42	9.35e-05	0	0
THLPGFVEQAEALK	3	53.41	9.00673e-05	0.03037	25
LIAPVAEEETTIPNNK	2	53.4	8.38757e-05	1.52667	114
LLNTFLER	1	53.25	8.04357e-05	0	0
QLLLTADDR	1	53.17	0.000137114	0	0
AIGNIELGIR	1	53.15	4.89014e-05	0	0
KITIADCGQI	2	53.14	0.000138065	0.014745	1
IGAEVYHNLK	2	53.08	0.000138017	1.53319	104
AIANECQANFISIK	1	53.08	0.000105296	0	0
SGEDPLVK	2	53.06	0.000134205	1.57627	113
VVDLMVHMASK	3	53.02	0.000131456	6.41333	448
DGIVPFLQVFGHGK	1	53.02	9.7033e-05	0	0
ATENDIYNFFSPLNPVR	1	53	9.47244e-05	0	0
SDLLLEGFNNYR	1	52.99	0.000107501	0	0
IGLFGGAGVGK	1	52.98	8.78609e-05	0	0
GEFITTVQQR	1	52.96	0.000134802	0	0
FLIDGFPR	1	52.89	0.000111033	0	0
GNSGGIQPDLLISLTAPK	1	52.89	5.03763e-05	0	0
GLPLLLFR	1	52.84	2.96398e-05	0	0
FAFQAEVNR	1	52.84	0.000121159	0	0
AQLGVQAFADALLIIPK	2	52.8	1.46946e-05	0.119572	20
EDPLLTPVPASENPFR	1	52.76	0.000101431	0	0
DSVVAGFQWATK	1	52.73	0.000129067	0	0
EAYPGDVFYLHSR	1	52.7	0.00010499	0	0
GQLVPLETVLDMLR	1	52.68	8.33544e-05	0	0
LPPLPLTLALGAFLNHR	2	52.65	1.00501e-05	1.53832	111
YLGYTLNPDLIR	1	52.61	9.26588e-05	0	0
VLDELTLTK	1	52.56	0.000125068	0	0
SIVEEIEDLVAR	1	52.52	0.000134342	0	0
LFDQAFGLPR	1	52.45	0.0001388	0	0
TCLLIVFSK	1	52.42	8.24826e-05	0	0
TQELLSQLPFK	1	52.4	0.000104442	0	0
SDIDEIVLVGGSTR	2	52.34	0.000136336	0.0886333	6
LVQAFQFTDK	2	52.23	0.000125966	0.10108	7
AGNLGGGVVTIER	1	52.22	0.000129555	0	0
ETGWAAPFLR	2	52.18	0.000187656	0.429288	42
SPASDTYIVFGEAK	1	52.18	0.000127727	0	0
APIIAVTR	3	52.11	2.39919e-05	0.69712	36
FNHFSLNLNTNHGR	2	52.11	0.000127034	0.05548	4
GLNQALVDLHALGSAR	2	52.02	7.72512e-05	0.343227	24
ALAVGGLGSIIR	1	52	3.53336e-05	0	0
EDGAISTIVLR	1	52	0.000159001	0	0
EQISDIDDAVR	1	51.98	0.000136599	0	0
YQLSIHETEDPNDNR	2	51.98	7.95506e-05	0.150453	12
AVTEQGHELSNEER	1	51.94	9.30814e-05	0	0
AANVQASK	1	51.85	0.000195613	0	0
DLEDLQILIK	4	51.83	0.000124668	0.171335	9
FEIWDTAGQER	1	51.78	0.000105203	0	0
VLETAEDIQER	1	51.71	0.000161887	0	0
NAVTQEFGPVPDTAR	2	51.71	0.000152443	0.19176	16
ASALEQFVNSVR	1	51.68	0.00016233	0	0
ALAAELNQLR	1	51.65	8.89085e-05	0	0
GWDENVYYTVPLVR	1	51.64	0.000135384	0	0
NLGSINTELQDVQR	1	51.62	0.000160456	0	0
DGNGYISAAELR	1	51.61	0.000159791	0	0
VWINTSDIILVGLR	1	51.6	5.25792e-05	0	0
IINDLLQSLR	2	51.58	7.99278e-05	0.160838	8
IVLLDSSLEYK	2	51.56	9.94981e-05	0.122075	26
NMVPQQALVIR	1	51.55	0.000123172	0	0
GLFIIDPNGVIK	2	51.53	7.38226e-05	1.59366	108
LAEMPADSGYPAYLGAR	1	51.51	0.000130669	0	0
FEELCSDLFR	1	51.46	8.85975e-05	0	0
AYLPVNESFGFTADLR	1	51.43	0.000135976	0	0
ELAPYDENWFYTR	1	51.36	9.46825e-05	0	0
AFITNIPFDVK	1	51.34	0.00011385	0	0
SDDSVIQLLNPNR	1	51.32	0.000177835	0	0
VNLAELFK	3	51.31	0.00014977	1.59037	135
DTNGSQFFITTVK	1	51.28	0.000158628	0	0
LAGESESNLR	1	51.26	0.000204624	0	0
IEEELGSK	1	51.24	0.000234506	0	0
GVYLLTSHR	1	51.2	0.000199885	0	0
LQTLATNLLASEASDK	1	51.2	0.000126303	0	0
QIGENLIVPGGVK	3	51.19	7.86938e-05	0.186668	25
AQTLLIQVISGQQLPK	1	51.16	2.06711e-05	0	0
FGFPAFSGISR	1	51.14	0.000174593	0	0
YALYDATYETK	2	51.12	0.000140242	0.0142933	1
EANELQQWINEK	1	51.1	0.000164564	0	0
LALDIEIATYR	1	51.07	0.00013913	0	0
LALDLEIATYR	1	51.07	0.00013913	0	0
YLAEVAAGDDKK	1	51.06	0.00019194	0	0
DYPLPDVAHVK	2	51.05	0.000179034	0.0290067	2
LLDNLLALIR	5	51.01	1.268e-05	0.263882	25
IRLENEIQTYR	1	50.97	0.000147569	0	0
ALIEILATR	1	50.96	9.41972e-05	0	0
VLGLVLLR	3	50.92	5.25912e-06	0.457343	16
NLATAYDNFVELVANLK	1	50.89	0.000128723	0	0
CAVVDVPFGGAK	2	50.84	0.000228698	0.196135	14
VFIGNLNTLVVK	1	50.81	3.60985e-05	0	0
LITPAVVSER	1	50.77	0.000104691	0	0
AIADTGANVVVTGGK	1	50.68	0.000202651	0	0
IGIFGQDEDVTSK	1	50.67	0.000206118	0	0
ATSIDPNTYITWIDK	1	50.58	0.000171059	0	0
TFIAIKPDGVQR	1	50.51	0.000123154	0	0
YNTDCVQGLTHSK	2	50.49	0.000111663	0.154157	11
LFGAAEVQR	1	50.47	0.000293011	0	0
YIIIGDTGVGK	2	50.43	0.000155333	0.109822	8
LGISSLIR	1	50.4	0.00014501	0	0
AEAESLYQSK	1	50.25	0.000193532	0	0
TGPNLHGLFGR	2	50.25	0.0001907	0.233155	2
VCQEAVWEAFR	2	50.2	0.000180016	0.589782	12
EFSITDVVPYPISLR	1	50.19	0.00016368	0	0
NNAASEGVLASFFNSLLSK	1	50.17	0.000163474	0	0
GVLFGVPGAFTPGCSK	2	50.14	0.000228029	0.143998	33
MVVDAVMMLDDLLQLK	1	50.11	0.000180373	0	0
GDLLFLTNR	1	50.05	0.000232804	0	0
VVVLGLLPR	1	50.02	2.98622e-06	0	0
ELGIWEPLAVK	2	50.02	0.000120444	0.088135	6
AYGENIGYSEK	1	49.97	0.000131405	0	0
QETEVELYNEFPEPIK	1	49.97	0.000186282	0	0
GYSFTTTAER	2	49.96	0.000162994	0.188733	19
VMVQPINLIFR	1	49.96	0.000116569	0	0
YQLDPTASISAK	2	49.89	0.0002559	0.0650767	5
IFGEDFIEQFK	1	49.87	0.000228746	0	0
EAAENSLVAYK	2	49.85	0.000282594	0.136867	5
FNESFAEMNR	1	49.85	3.83003e-05	0	0
SIQADGLVWGSSK	1	49.82	0.000274651	0	0
SFMNNWEVYK	1	49.79	0.000109677	0	0
IISNASCTTNCLAPLAK	1	49.79	0.000227751	0	0
IGFPWSEIR	1	49.75	0.000343728	0	0
SSAVLLSALQK	1	49.75	0.000109633	0	0
DLTDYLMK	1	49.71	0.000145391	0	0
IEEELGDEAR	1	49.69	0.000167005	0	0
YPIFFFGTHETAFLGPK	1	49.65	0.000213534	0	0
VDAFAGTWK	1	49.63	0.000297822	0	0
DLVPDLSNFYAQYK	1	49.54	0.000235131	0	0
EQGVLSFWR	3	49.53	0.000344317	0.0748867	9
RAPFDLFENK	1	49.46	0.000290461	0	0
AVLDALLEGK	2	49.45	0.00023665	0.254498	37
VQQTVQDLFGR	2	49.45	0.000286023	0.166643	12
GYLGPEQLPDCLK	1	49.39	0.000291728	0	0
VNIIPIIAK	1	49.38	1.73018e-05	0	0
VNIIPLIAK	1	49.38	1.73018e-05	0	0
LLPVQENFLLK	2	49.37	8.55523e-05	0.09477	20
LYSLLFR	1	49.36	0.000108346	0	0
AGATSEGVLANFFNSLLSK	1	49.32	0.0001994	0	0
QIFLGGVDK	1	49.28	0.000270293	0	0
TLFSNIVLSGGSTLFK	1	49.25	0.000167579	0	0
MFLGFPTTK	3	49.2	0.000238649	1.57397	107
YSLEPVAVELK	2	49.19	0.000230764	0.079585	6
ATENDIANFFSPLNPIR	1	49.19	0.000249442	0	0
DLLDDLKSELTGK	1	49.17	0.000290544	0	0
FQLLEGPPESMGR	1	49.16	0.000294853	0	0
ELAPLFEELR	1	49.15	0.000335059	0	0
AANNGALPPDLSYIVR	1	49.15	0.000236548	0	0
YIDQEELNK	1	49.11	0.000272492	0	0
NGFVVLK	1	49.09	0.0001788	0	0
AVAGDASESALLK	1	49.09	0.000363149	0	0
LYPEGLAQLAR	1	49.05	0.00028126	0	0
ASLSLAPVNIFK	1	49.05	0.000143119	0	0
NSLESYAFNMK	1	49.02	0.000171054	0	0
TIIPLISQCTPK	2	48.92	0.000178885	0.104068	7
DSNYHLLMSVQESLER	1	48.91	0.000230066	0	0
GGPPFAFVEFEDPR	1	48.9	0.0002248	0	0
QLLCGAAVGTR	1	48.89	0.000387366	0	0
ALLQEMPLTALLR	2	48.82	0.000128596	4.46585	314
DLYEDELVPLFEK	1	48.82	0.000270313	0	0
ECCHGDLLECADDR	2	48.71	8.07516e-06	0.0771767	5
LMIEMDGTENK	1	48.69	0.000127771	0	0
ALGQNPTNAEVLK	1	48.65	0.000259271	0	0
IPVGPETLGR	1	48.62	0.000171068	0	0
NCMLTTICCGK	2	48.61	4.88909e-05	0.08191	7
NCMLTTLCCGK	2	48.61	4.88909e-05	0.08191	7
DPLADLNIKDFL	1	48.61	0.000338105	0	0
GHVEPGESDLQTALR	1	48.6	0.000378225	0	0
FDDENFILK	3	48.57	0.000280075	1.51291	123
IQFVGACNPPTDPGR	1	48.57	0.000285635	0	0
NSVVEASEAAYK	1	48.56	0.000319729	0	0
DPENFPFVVLGNK	1	48.51	0.000352322	0	0
FQSLGVAFYR	1	48.48	0.000396627	0	0
SLDFLIELLHK	1	48.47	0.000190592	0	0
TFDEIASGFR	2	48.46	0.000240928	0.0820533	7
GLGEISAASEFK	3	48.41	0.000364855	0.917125	66
GDLLFLTNFR	1	48.37	0.000276537	0	0
SLLQALNEVK	1	48.3	0.000269937	0	0
GAWSNVLR	1	48.26	0.000643394	0	0
LSLNIDPDAK	1	48.26	0.000311248	0	0
ILQAVNFPFLVK	1	48.18	9.88356e-05	0	0
NTEDLTEEWLR	1	48.15	0.000272534	0	0
LFIYNPTTGEFLGR	1	48.12	0.000300632	0	0
TLQIFNIEMK	1	48.11	0.000316005	0	0
VAALTGLPFVTAPNK	1	48.11	0.000153753	0	0
DGPNALTPPPTTPEWVK	3	48.11	0.000325276	0.340363	32
MVEGFFDR	2	48.08	0.000135369	1.81247	128
HLSVNDLPVGR	1	48.07	0.00031425	0	0
NAVEEYVYDFR	1	48.07	0.000221456	0	0
TKPADDEMLFIYSHYK	1	48.03	0.000262068	0	0
HFDADGNGYIEGK	1	48.02	0.000137252	0	0
LLADPTGAFGK	1	48.01	0.000421403	0	0
LDCPFFGSPIPTLR	1	47.99	0.000374897	0	0
EDLVFIFWAPECAPLK	1	47.96	0.00028952	0	0
IELLGSYDPQK	1	47.94	0.000434678	0	0
SQLLGSAHEVQR	1	47.94	0.000328619	0	0
LDNLVAILDINR	2	47.94	0.000160694	0.102407	7
LGESQTLQQFSR	1	47.92	0.000415697	0	0
KVPQVSTPTLVEVAR	2	47.84	9.20848e-05	0.847462	60
EADDIVNWLK	2	47.83	0.000438411	0.0319383	2
NFIVWLEDQK	1	47.82	0.000449334	0	0
DCVGPEVEK	1	47.81	0.000202004	0	0
SEIDLFNIR	1	47.78	0.000488503	0	0
LEQISPFPFDLIK	1	47.77	0.000223091	0	0
IPDQLVILDMK	2	47.73	0.00029545	3.89874	267
SEDLLDYGPFR	1	47.73	0.000329721	0	0
AAYFGIYDTAK	1	47.65	0.000407144	0	0
GEMMDLQHGSLFLQTPK	2	47.65	0.000282596	0.0695867	5
LAQSNGWGVMVSHR	3	47.61	0.0003693	3.2882	238
QITVNDLPVGR	3	47.59	0.000304816	1.60395	117
YPENFFLLR	1	47.55	0.000362132	0	0
IEEVVLEAR	1	47.53	0.00040354	0	0
CSTILLQGK	1	47.52	0.000429251	0	0
LQVGFIDFVCTFVYK	1	47.51	0.00034508	0	0
DGVSAAVISAELASFLATK	1	47.51	0.000248387	0	0
KVTILELFR	1	47.5	5.77941e-05	0	0
MTILQTYFR	1	47.49	0.000489263	0	0
TLNDELEIIEGMK	1	47.49	0.000444704	0	0
VDDLLIIEEK	1	47.44	0.000399368	0	0
VVDLLAPYAK	1	47.43	0.000291859	0	0
NLDIERPTYTNLNR	4	47.43	0.000397578	0.42092	24
VTQSNFAVGYK	1	47.42	0.00035774	0	0
LYQPEYQEVSTEEQR	1	47.38	0.000269645	0	0
DIAAYIK	1	47.37	0.000368295	0	0
DLDVAILVGSMPR	1	47.3	0.000436659	0	0
LSNIFVIGK	1	47.28	0.000156202	0	0
SALSGHLETVILGLLK	1	47.26	5.63795e-05	0	0
LLPQLTYLDGYDR	1	47.19	0.000372421	0	0
DVVICPDASLEDAKK	1	47.16	0.000401926	0	0
VIILGDSGVGK	1	47.14	0.000322639	0	0
QVCEIIESPLFLK	1	47.14	0.000365142	0	0
TQIDHYVGIAR	1	47.12	0.000478428	0	0
QLGQDLLNSYIENEGK	1	47.1	0.000400693	0	0
ALDDFVLGSAR	1	47	0.000518768	0	0
ELVLALYDYQEK	1	46.99	0.000422971	0	0
DILCGAADEVLAVLK	1	46.97	0.000420905	0	0
IEDVTPIPSDSTR	1	46.94	0.000432926	0	0
SGGGGGGGLGSGGSIR	1	46.9	0.000461433	0	0
MVIPGGIDVHTR	2	46.88	0.000430744	2.80236	198
LPEGDLGK	1	46.86	0.000377095	0	0
WPFWLSPR	1	46.79	0.000718281	0	0
SVEAAAELSAK	1	46.77	0.000680572	0	0
IITLAGPTNAIFK	1	46.77	0.000139901	0	0
VVVDALSGLK	1	46.73	0.000255851	0	0
HIYYITGETK	1	46.73	0.000462867	0	0
FLQASEELLK	1	46.72	0.000459678	0	0
AHTMTDDVTFWK	1	46.72	0.00025112	0	0
LTLIDPETLLPR	1	46.7	0.000162485	0	0
LLLPWLEAR	4	46.65	0.000125438	1.5731	127
HVGDLGNVTAGK	2	46.65	0.000472554	1.25369	80
TWNDPSVQQDIK	1	46.65	0.000459578	0	0
LCLISTFLEDGIR	1	46.65	0.000484449	0	0
SSENFDELLK	2	46.62	0.000432275	0.0124783	14
GPFLLGIK	1	46.59	0.000310282	0	0
VEDPTFLNQLQSGVNR	1	46.56	0.000468097	0	0
AVAQALEVIPR	1	46.54	0.000126437	0	0
ASHLVLYTGAK	1	46.54	0.000523494	0	0
TSQVVATFLDELAQK	1	46.54	0.000400384	0	0
LSFLYLITGNLEK	1	46.5	0.000241782	0	0
SGYLLPDTK	1	46.44	0.000616268	0	0
SQWSPALTISK	1	46.44	0.000629887	0	0
YSQVLANGLDNK	1	46.42	0.000554123	0	0
ALGVGFATR	1	46.39	0.000529262	0	0
QFLFRPWDVTK	1	46.37	0.000455583	0	0
KFNALFAQGNYSEAAK	1	46.34	0.000465709	0	0
GILLITGR	1	46.31	0.000235053	0	0
YPSPFFVFGEK	1	46.3	0.000597778	0	0
GAEILADTFK	1	46.29	0.0006391	0	0
DGLNEAWADLLELIDTR	1	46.27	0.000467375	0	0
FADDQLIIDFDNFVR	1	46.26	0.000441244	0	0
IPLLADVTR	2	46.25	0.000182596	1.58209	108
AAYQVAALPK	1	46.2	0.000536139	0	0
MIFAGIK	1	46.18	0.000339797	0	0
AFLTLAEDILR	1	46.18	0.00039402	0	0
SLYSSAENEPPVPLVR	1	46.13	0.000480249	0	0
WLLLCNPGLAELIAEK	1	46.1	0.000289656	0	0
FFGNLMDASK	1	46.08	0.000347712	0	0
INLELR	1	46.07	0.000559846	0	0
RFEELGVK	1	46.06	0.000610685	0	0
DSVLTWLLR	1	45.96	0.000500688	0	0
DLELLYPFK	1	45.96	0.000515899	0	0
ITVVGVGQVGMACAISILGK	1	45.85	0.000228814	0	0
IVTITGPTDAIFK	1	45.83	0.000310847	0	0
IWHHTFYNELR	1	45.83	0.000572063	0	0
APILIATDVASR	1	45.79	0.000279451	0	0
SSGSSYPSLLQCLK	1	45.79	0.000529903	0	0
NDGVLLLQALTR	1	45.77	0.000312523	0	0
LVRPPVQIYGIEGR	2	45.77	0.000150965	0.0621133	4
LIDLHSPSEIVK	1	45.74	0.000336024	0	0
GLLNFEHQR	1	45.71	0.000500817	0	0
APDFVFYAPR	1	45.7	0.000520812	0	0
IEVEKPFAIAK	1	45.7	0.00028934	0	0
VLLENQITHFR	1	45.7	0.000423917	0	0
APNDFNLR	1	45.69	0.000852486	0	0
SQGGEPTYNVAVGR	1	45.68	0.000624614	0	0
ELDDATEANEGLSR	1	45.68	0.000312307	0	0
YETSGIGEAR	1	45.59	0.000534172	0	0
ELTTEIDNNIEQISSYK	1	45.58	0.000524335	0	0
GAAGALLVYDITR	1	45.57	0.000532477	0	0
EVDIGIPDATGR	1	45.52	0.000652263	0	0
DNFTLIPEGVNGIEER	1	45.52	0.000593349	0	0
LLIEMEQR	1	45.44	0.000881567	0	0
NLDSLEEDLDFLR	1	45.43	0.000607206	0	0
LLILALER	1	45.39	9.39471e-05	0	0
YSTDVSVDEVK	1	45.38	0.000456332	0	0
LTFSCLGGSDNFK	1	45.38	0.000430256	0	0
APGIIPR	2	45.33	0.000124563	0.0769933	15
ISLPVILMDETLK	1	45.33	0.000265246	0	0
AENFFILR	1	45.31	0.000550607	0	0
QAVTNPNNTFYATK	1	45.29	0.000613788	0	0
HEQILVLDPPTDLK	1	45.29	0.000459971	0	0
LYEQLSGK	2	45.27	0.000665653	0.222883	16
NFPNAIEHTLQWAR	1	45.16	0.0006873	0	0
LIGPNCPGVINPGECK	1	45.16	0.000659869	0	0
SQAEFEK	2	45.12	0.000593687	1.53657	110
GSPLVVISQGK	4	45.11	0.000385398	1.67587	138
ADFTEISK	1	45.1	0.000647417	0	0
LQEYTQTILR	1	45.09	0.000497136	0	0
DLIDDLK	1	45.06	0.00118674	0	0
DLLDDLK	1	45.06	0.00118674	0	0
LFQVEYAIEAIK	1	45.06	0.000472512	0	0
TVSGVNGPLVILDHVK	1	45.06	0.000232357	0	0
QITLNDLPVGR	1	45.05	0.000423584	0	0
QPAENVNQYLTDPK	1	45	0.000732067	0	0
ELAGHTGYLSCCR	1	44.99	0.000309033	0	0
TIAQDYGVLK	1	44.97	0.000706892	0	0
EIFGLYGQTTGK	1	44.93	0.000723074	0	0
EIAEAYLGK	1	44.91	0.000874922	0	0
EVDDLEQWIAER	1	44.91	0.000568215	0	0
DAEAWFNEK	3	44.88	0.000337927	0.673643	70
AAYFGVYDTAK	2	44.86	0.000845862	0.0145883	1
YALYDASFETK	1	44.85	0.000715239	0	0
SQYEQLAEQNR	1	44.85	0.000615401	0	0
ILAFPCNQFGR	1	44.83	0.000749782	0	0
VGVFYVENPFFGQR	1	44.83	0.000657703	0	0
ILFLDVLFPLVVDK	1	44.82	7.25141e-05	0	0
IYLPLLLPPR	3	44.81	5.4511e-05	1.54398	109
EMIFEVLAPLAENDAIK	1	44.8	0.000640739	0	0
SIVTLDGGK	1	44.77	0.000945264	0	0
YLAEVATGEK	1	44.77	0.000746875	0	0
LWEYLLELLR	1	44.76	0.000391008	0	0
VPDVLVAEPPTAR	1	44.75	0.000457228	0	0
VEVTEFEDIK	1	44.74	0.000862846	0	0
EDKLECSEELGDLVK	1	44.72	0.00068132	0	0
GNNVLYISTQK	1	44.7	0.000742069	0	0
DISLSDYK	1	44.66	0.000713027	0	0
GLLDVTCK	1	44.65	0.000988885	0	0
FVSISDLLVPK	1	44.65	0.000318774	0	0
EGVLYVGSK	1	44.64	0.000786748	0	0
ATAFGILNGLCK	1	44.64	0.000532515	0	0
YIEEAIEK	1	44.63	0.000903919	0	0
IMNVIGEPIDER	1	44.63	0.00078684	0	0
FLLSESGSGK	1	44.55	0.000647137	0	0
LGLHSLR	1	44.54	0.000270702	0	0
DVPLGTPLCIIVEK	1	44.54	0.000462302	0	0
ACADVTLAELVSGLEVVGR	1	44.54	0.000602926	0	0
LLGLAELLR	1	44.48	0.00012654	0	0
YPIEHGIITNWDDMEK	1	44.48	0.000468733	0	0
SLVNLGGSK	1	44.43	0.00111599	0	0
VTDALNATR	2	44.43	0.00126203	0.198522	1
VLGDVIEVHGK	1	44.43	0.000488584	0	0
TTPDVIFVFGFR	1	44.43	0.000713946	0	0
ELSDFISYLQR	1	44.38	0.000773278	0	0
ALAAQLPVLPR	1	44.36	8.42806e-05	0	0
ITVTSEVPFSK	1	44.35	0.000826385	0	0
DNNLELVQEILR	1	44.35	0.000683145	0	0
ITDLYTDLR	1	44.32	0.000815471	0	0
VVLIGGKPDR	1	44.31	0.000183487	0	0
DKLNNLVLFDK	1	44.3	0.000542441	0	0
VTLTPEEEAHLK	1	44.3	0.000795085	0	0
KEENLADWYSQVITK	1	44.27	0.000740739	0	0
DQNTVETLQR	1	44.25	0.00103167	0	0
LMCPQEIVDYIADK	1	44.25	0.000663353	0	0
SFVLNLGK	1	44.24	0.000497249	0	0
DLSTVEALQNLK	1	44.23	0.000932603	0	0
DHGVNSFLVYMAFK	1	44.22	0.000679304	0	0
EVLLDEDDDLWIALR	1	44.2	0.000771784	0	0
VLSIGDGIAR	1	44.18	0.000825	0	0
HGYIGEFEIIDDHR	1	44.17	0.000643146	0	0
HDVVFLITK	1	44.12	0.00083454	0	0
FMQASEDLLK	1	44.08	0.000771911	0	0
LLLQVQHASK	1	44.06	0.000229697	0	0
GSGTAEVELK	2	44.05	0.0014463	0.08305	9
YLSEVASGDNK	1	44.03	0.000683984	0	0
IPWFQYPIIYDIR	1	44.03	0.000622702	0	0
EWHHFLVVNMK	1	44	0.000939533	0	0
NIILEEGK	1	43.97	0.00125271	0	0
VVFIFGPDK	2	43.96	0.000668982	0.327957	22
FNVWDTAGQEK	2	43.94	0.000843619	0.01461	1
IGPYQPNVPVGIDYVIPK	1	43.9	0.00037479	0	0
NVNQSLLELHK	1	43.87	0.000713755	0	0
VQIAVANAQELLQR	1	43.87	0.000330214	0	0
RPCFSALTPDETYKPK	1	43.86	0.000840801	0	0
DLLFILTAK	1	43.8	0.000245953	0	0
LASFYER	1	43.77	0.000755566	0	0
GNLEVLLFTIQSK	1	43.77	0.000402969	0	0
CDEPILSNR	1	43.76	0.000702613	0	0
TEWLDGK	1	43.68	0.00125779	0	0
TVPFCSTFAAFFTR	1	43.6	0.000818467	0	0
ILEFFGLK	1	43.58	0.000425375	0	0
SCLLLQFTDK	1	43.54	0.000973694	0	0
ISNYSYPASPESIELK	1	43.54	0.000882964	0	0
HPDASVNFSEFSK	1	43.52	0.000680286	0	0
KPDDLPAFPLFSAFGR	1	43.49	0.000761113	0	0
AEVNGLAAQGK	1	43.48	0.000998458	0	0
GGQDNIPVLK	2	43.42	0.000791679	0.28514	23
VSVPVIGGHAGK	1	43.4	0.000326818	0	0
VEIIANDQGNR	1	43.4	0.00112444	0	0
VEILANDQGNR	1	43.4	0.00112444	0	0
GMTLVTPLQLLLFASK	1	43.34	0.000210868	0	0
YIEIYVQK	1	43.28	0.000810567	0	0
LPGLLGNFPGPFEEEMK	1	43.28	0.000989127	0	0
VPVLGSLLNLPGIR	1	43.19	6.4764e-05	0	0
YNPTWHCIVGR	1	43.14	0.000868666	0	0
IAFAITAIK	1	43.09	0.00026509	0	0
TIAPALVSK	1	43.07	0.000572082	0	0
DVIEEYFK	1	43.07	0.000983882	0	0
FSMVQVWPVR	1	43.07	0.00139322	0	0
ATAGDTHLGGEDFDNR	1	43.05	0.000431042	0	0
VQFLELNMR	2	43.03	0.00121448	3.65419	255
VAVVNQIAR	1	43.02	0.000498884	0	0
YESLTDPSK	1	43.02	0.00117238	0	0
SSVVGGFVSHYLLEK	1	42.98	0.000969239	0	0
LQSQLLSIEK	1	42.94	0.000825759	0	0
LQSQLLSLEK	1	42.94	0.000825759	0	0
IAQLEEQLDNETK	1	42.92	0.00108738	0	0
RAPFDLFENR	1	42.82	0.00125375	0	0
ILEPGLNILIPVLDR	1	42.77	8.1909e-05	0	0
SVEELLEAELLK	1	42.69	0.00115459	0	0
ESPEVLLTLDILK	1	42.68	0.000604252	0	0
GDYPLEAVR	3	42.67	0.00160334	0.798675	59
YMACCLLYR	2	42.67	0.000405566	1.94442	147
EGPAVVGQFIQDVK	1	42.67	0.00115451	0	0
LFLVEDLVDSLK	1	42.63	0.000764061	0	0
QATVGDINTERPGILDLK	1	42.61	0.000756622	0	0
YSFLQFDPAPR	1	42.58	0.00120629	0	0
QIFHPEQLITGK	2	42.58	0.000698378	0.352487	4
QLFHPEQLITGK	2	42.58	0.000698378	0.352487	4
ADVVESWIGEK	1	42.56	0.00148917	0	0
AALTQNPQFK	1	42.55	0.00167049	0	0
TGAFSIPVIQIVYETLK	1	42.55	0.000308527	0	0
FILNLPTFSVR	2	42.52	0.000475794	0.0920983	29
AVDSLVPIGR	3	42.51	0.000653621	0.142223	11
LVIPSELGYGER	1	42.51	0.00135213	0	0
ALANSLACQGK	1	42.49	0.00167964	0	0
LGAEVYHTLK	1	42.44	0.0015708	0	0
DMANPTALLLSAVMMLR	2	42.44	0.00112893	8.10884	589
LSSDVLTLLIK	1	42.41	0.000169364	0	0
VAEIPFNSTNK	2	42.41	0.00163049	0.0442533	3
AQLAAITLIIGTFER	1	42.41	0.000289929	0	0
NFAFLEFR	1	42.4	0.001312	0	0
MNVLADALK	1	42.39	0.00198984	0	0
AEEDEILNR	1	42.37	0.00120521	0	0
STVAQLVK	1	42.35	0.00137085	0	0
ISVNDFIIK	1	42.33	0.000915196	0	0
WTGMIIGPPR	1	42.32	0.0015943	0	0
LENEIQTYR	3	42.31	0.00147754	1.04634	93
WGDIEFPPPFGR	1	42.25	0.00129557	0	0
ADIQLLVYTIDDLIDK	1	42.23	0.000733054	0	0
DLFQVAFNR	1	42.21	0.00136767	0	0
VISGVLQLGNIVFK	1	42.2	0.000186793	0	0
QEILAALEK	4	42.15	0.00148727	0.285163	8
VTVLGHVQR	1	42.11	0.00059057	0	0
INFTEDR	1	42.05	0.00143771	0	0
DITAALAAER	1	42.03	0.00208036	0	0
NLLSVAYK	3	41.94	0.00105236	1.52696	108
ITPENLPQILLQLK	1	41.89	0.000132664	0	0
SIHTLFGDK	1	41.88	0.0021859	0	0
SLHTLFGDK	1	41.88	0.0021859	0	0
VNPLSLVEIILHVVR	1	41.86	6.51628e-05	0	0
LSLLLLEK	1	41.84	0.000324045	0	0
VYSTSVTGSR	1	41.84	0.00137801	0	0
EDQTEYLEER	1	41.83	0.000597092	0	0
GFGFILFK	1	41.8	0.00147335	0	0
LDVTSVEDYK	1	41.79	0.00146681	0	0
LDITTLTGVPEEHIK	1	41.77	0.000898119	0	0
TCVADESAENCDK	1	41.76	6.66807e-05	0	0
IQEAGTEVVK	1	41.73	0.00217879	0	0
SNTPILVDGK	1	41.71	0.00178413	0	0
YDLLCLEGLVR	1	41.71	0.00181111	0	0
YEILTPNAIPK	1	41.68	0.00140595	0	0
VADALTK	1	41.65	0.00269803	0	0
LAADDFR	1	41.65	0.0019936	0	0
ETWLSENQR	1	41.62	0.0014565	0	0
NELESYAYSLK	2	41.6	0.00136637	0.146955	10
IIPGFMCQGGDFTR	2	41.55	0.000955284	1.58717	115
ETLPFPIIDDK	1	41.54	0.00176065	0	0
VFLAQK	2	41.5	0.000895551	0.0634683	12
SASVLSVISR	1	41.41	0.00153227	0	0
NICQFLVEIGLAK	1	41.35	0.00115786	0	0
LEDLEVIQHR	1	41.34	0.00150943	0	0
IPLWLTGSLLR	1	41.34	0.000363584	0	0
DFVNYLVR	1	41.31	0.00151989	0	0
FNASQLITQR	1	41.3	0.00196447	0	0
SLATWENENK	1	41.28	0.00159745	0	0
ENPYYDSR	1	41.26	0.00039653	0	0
AAQGEPQVQFK	1	41.25	0.00210345	0	0
FDLMYAK	3	41.14	0.00151134	0.760597	49
AGGAFDPYTLVR	2	41.14	0.00168055	0.259118	30
AYAQHVFR	1	41.13	0.0022202	0	0
DEFEGLFK	1	41.1	0.00128857	0	0
SSVLENFVGR	1	41.1	0.00208034	0	0
SPSWDPFR	1	41.09	0.00163777	0	0
QLEILNFR	1	41.08	0.00189109	0	0
ALTLIAGSPLK	1	41.06	0.000517064	0	0
STQFEYAWCLVR	1	41.03	0.00117935	0	0
GFLIDGYPR	1	41.02	0.0019253	0	0
LAGVTALSCWLPLR	1	41.02	0.0011623	0	0
LAIWDTAGQER	1	40.99	0.00184709	0	0
IIELLNVTELTQK	1	40.97	0.00057988	0	0
QFLSETEK	1	40.92	0.00201465	0	0
DLGEQYFK	1	40.92	0.00119746	0	0
VLIAAHGNSLR	1	40.91	0.000823125	0	0
LFEGDKDR	1	40.9	0.00195486	0	0
DINTDFLLVVLR	1	40.89	0.000953204	0	0
SPIAEAVFR	1	40.84	0.00240648	0	0
LLGELILDR	1	40.81	0.000896239	0	0
LLGELLLDR	1	40.81	0.000896239	0	0
ELGITALHIK	1	40.81	0.000572597	0	0
SAGGDFGNPLR	1	40.79	0.00165069	0	0
AEYLASIFGTEK	1	40.77	0.00178813	0	0
GIIDSTVSDQR	1	40.75	0.00236853	0	0
LLVSASQDGK	1	40.71	0.00264095	0	0
SYLYFTQFK	1	40.71	0.00204652	0	0
VIFFLPWQK	1	40.69	0.00109623	0	0
VLYPNDNFFEGK	1	40.65	0.00168755	0	0
LGGSPFGPAGTGK	1	40.61	0.00255474	0	0
EISLWFKPEELVEYK	1	40.58	0.00147435	0	0
IAQGVSGSIQDK	1	40.57	0.0024556	0	0
HLLGVEDLLQK	1	40.44	0.000957868	0	0
LYLVDLAGSEK	1	40.43	0.0019745	0	0
VNFTVDQIR	1	40.41	0.00244312	0	0
IIALDGDTK	1	40.4	0.00336988	0	0
CCGVDFEVK	1	40.37	0.000486716	0	0
IGGIFAFK	1	40.36	0.00108613	0	0
MLQSIIK	1	40.34	0.00152575	0	0
IEGLLAAFPK	1	40.34	0.00151188	0	0
LLELQYFISR	1	40.33	0.00119098	0	0
CCAAPDHEACFAVEGPK	1	40.33	0.000254878	0	0
MLSNFLTEDLFK	1	40.32	0.0019787	0	0
DPLLLAIIPK	2	40.29	9.82176e-05	0.0311133	1
DGEEAGAYDGPR	1	40.27	0.0003383	0	0
ALSSEWKPEIR	1	40.27	0.00242449	0	0
EEAQMEVEQYR	1	40.25	0.000722207	0	0
LEAPDADELPR	1	40.22	0.00218164	0	0
EDLIAYLK	1	40.21	0.00202946	0	0
LSGTGSAGATIR	1	40.2	0.0028984	0	0
DLQSNVEHLTEK	1	40.2	0.00203413	0	0
DIVEAHYR	1	40.19	0.00244084	0	0
LPLQDVYK	1	40.18	0.00236972	0	0
AASFLLALEPELEAR	1	40.17	0.0016107	0	0
GTAVVNGEFK	1	40.16	0.00255415	0	0
XFLVWINEEDHLR	1	40.15	0.00206735	0	0
DGDILGK	1	40.11	0.00343196	0	0
GLAPDLPEDLYHLIK	1	40.07	0.00124477	0	0
LVVITAGAR	1	40.03	0.00117188	0	0
QEYDESGPSIVHR	1	40.03	0.00163368	0	0
DDNGKPYVLPSVR	1	40	0.00256	0	0
NFLELTELK	1	39.97	0.0021649	0	0
EFSITDLVPYSITLR	1	39.97	0.0013795	0	0
SSAFDYLWIVPISSIK	1	39.96	0.00150379	0	0
MVNHFIAEFK	1	39.88	0.00243126	0	0
ALVQNDTLLQVK	1	39.81	0.00120143	0	0
MDIAIHHPWIR	1	39.81	0.00277896	0	0
LAPEYEAAATR	1	39.75	0.00290236	0	0
EDQSILCTGESGAGK	1	39.75	0.00133466	0	0
ELVDGAPLWLLK	1	39.74	0.00113601	0	0
ITVPFLEQCPIR	1	39.73	0.00209104	0	0
SVGYRPDFVGFEIPDK	1	39.7	0.00212697	0	0
EGLELPEDEEEK	1	39.69	0.00131564	0	0
ACGLIIFR	1	39.62	0.00236297	0	0
LVLVGDGGTGK	1	39.61	0.0025161	0	0
FGLEGCEVLIPALK	1	39.61	0.00214415	0	0
LEVLQLTR	1	39.59	0.00191777	0	0
DQLIHNLLK	2	39.57	0.000960548	0.08064	6
GSLQDLLAQR	1	39.56	0.00310408	0	0
DNNLLGR	1	39.5	0.00231136	0	0
LVSDGNINSDR	1	39.49	0.00274966	0	0
HSTVLENLPDK	1	39.45	0.0025027	0	0
ASSSAGNLGVLIPVIAVLTR	1	39.39	0.000299208	0	0
YVGESEANIR	1	39.38	0.00286056	0	0
HIFALFNTEQR	1	39.37	0.00305792	0	0
QTYFLPVIGLVDAEK	1	39.33	0.00154019	0	0
AIDLFTDAIK	1	39.31	0.00268433	0	0
SIPAYLAETLYYAMK	1	39.31	0.00252608	0	0
GLFIIDDK	1	39.25	0.00300691	0	0
ATLSLLER	1	39.24	0.00272199	0	0
AGLLQR	1	39.21	0.0019252	0	0
EVGVYEAVK	1	39.19	0.00328372	0	0
AALQELLSK	1	39.18	0.00327318	0	0
SKAEAESLYQSK	1	39.17	0.00269358	0	0
ARDDLITDLLNEAK	1	39.17	0.00265121	0	0
ADMVIEAVFEELSLK	1	39.17	0.00225171	0	0
ELFQETLESLR	1	39.15	0.0030283	0	0
HFSGLEEAVYR	1	39.13	0.0029201	0	0
EASDIILTDDNFTSIVK	1	39.11	0.00256535	0	0
GLGMTLSYLFR	1	39.1	0.00340784	0	0
HLEINPDHPIVETLR	1	39.06	0.00204252	0	0
IGLIQFCLSAPK	1	39.01	0.00225457	0	0
CIESLIAIFQK	1	38.96	0.00237597	0	0
LNVLANVIR	1	38.94	0.000867978	0	0
EGIPALDNFLDKL	1	38.93	0.00280185	0	0
IEIFQTLPVR	1	38.91	0.00172228	0	0
LAETVFNFQEK	1	38.91	0.00294331	0	0
TFIAVKPDGVQR	1	38.91	0.00235207	0	0
TFLAVKPDGVQR	1	38.91	0.00235207	0	0
NFGSYVTHETK	1	38.74	0.00225216	0	0
QGIVPPGLTENELWR	1	38.68	0.00255453	0	0
FALITWIGENVSGLQR	1	38.64	0.00176437	0	0
IDEPLEGSEDR	1	38.6	0.0014356	0	0
NIIIALIDR	1	38.57	0.000688027	0	0
SITIIGGGFLGSELACALGR	1	38.56	0.0018111	0	0
NSGTCLSPAVIVGLLK	1	38.55	0.00164771	0	0
VIDYILHGK	1	38.52	0.00265743	0	0
DFPLSGYVELR	1	38.5	0.00298045	0	0
KQELEEILHDLESR	1	38.42	0.00285602	0	0
AWGNNQDGVVASQPAR	1	38.41	0.00294192	0	0
LNFSHGTHEYHAETIK	1	38.36	0.00252375	0	0
LETVALPLQGLEDLAADR	1	38.35	0.00156453	0	0
EAFSLFDK	1	38.32	0.00268697	0	0
ALDVNVALR	1	38.31	0.00211026	0	0
EAIDSYIK	1	38.26	0.00300052	0	0
MNPEYDYLFK	1	38.26	0.00162715	0	0
QDGDQFYIK	1	38.25	0.00212465	0	0
AIEPPPLDAVIEAEHTLR	1	38.21	0.00211411	0	0
ELDALDANDELTPLGR	1	38.19	0.00268518	0	0
ACVIHGTDLK	1	38.18	0.00316274	0	0
QTALVELLK	1	38.16	0.00213859	0	0
ILENLR	1	38.13	0.00353006	0	0
FILIQNR	1	38.13	0.00247643	0	0
GAALITAVGVR	1	38.13	0.00189962	0	0
VISGILTQGR	1	38.13	0.00257641	0	0
VEAFCATWK	1	38.13	0.00267639	0	0
ASVVPLK	1	38.12	0.00147232	0	0
YEFGIFNQK	1	38.12	0.00357675	0	0
VEIVDPVDIYLNLLR	1	38.11	0.00125938	0	0
NVDVEFFK	1	38.1	0.0031441	0	0
LGIHEDSQNR	1	38.1	0.0034074	0	0
AAVESLGFILFR	1	38.1	0.00172693	0	0
HPDYSVSLLLR	1	38.07	0.00304893	0	0
STVLSLLLR	1	38.06	0.00107857	0	0
LLQDFFNGK	1	38.06	0.00364213	0	0
AGILFEDIFDVK	1	38.06	0.00322008	0	0
LILDWVPYINGK	2	38.06	0.00229783	0.79876	74
ANAFVAELK	1	38.05	0.00368187	0	0
FPFEIVK	1	38.01	0.00245884	0	0
FPFELVK	1	38.01	0.00245884	0	0
HELIEFR	1	38.01	0.00292531	0	0
DNFTLIPEGTNGTEER	1	37.99	0.0027323	0	0
ATEILNLLLK	1	37.98	0.00101901	0	0
IDIIPNPQER	1	37.97	0.00292844	0	0
GAVLFGLDPAVIK	1	37.95	0.00130664	0	0
VIFLENYR	1	37.91	0.00301772	0	0
LGHDFNPNVQAAFQK	1	37.81	0.00257472	0	0
GSLTFEPLTLVPIQTK	1	37.75	0.00135144	0	0
LNIIIIAEGAIDR	1	37.74	0.000942297	0	0
ECCDKPLLEK	1	37.72	0.0030766	0	0
LDQLIYIPLPDEK	1	37.72	0.00274697	0	0
MDDREDLVYQAK	1	37.66	0.0023824	0	0
VVDLLVIK	1	37.53	0.000741736	0	0
SIGVPIK	1	37.26	0.00179475	0	0
LIFAGK	1	37.22	0.00233295	0	0
FLDLLEPLGR	1	37.22	0.00350891	0	0
DILLFK	1	37.16	0.0015577	0	0
NVNIFK	1	37.11	0.00306394	0	0
THLGLPVFNTVK	1	37.08	0.00201761	0	0
VVGVLLGSWQK	1	37.01	0.00263764	0	0
LPEAVQLIEK	1	36.95	0.00151377	0	0
FIIPQIVK	1	36.94	0.00144646	0	0
LVLLLL	2	36.93	2.02768e-05	0.107678	23
EHYGDLADCCEK	1	36.92	0.000335339	0	0
LGGIGQFLAK	1	36.9	0.00254196	0	0
SVINLLFAAYTGDVSALR	1	36.9	0.00224591	0	0
IECVSAENTEDCIAK	1	36.7	0.00184934	0	0
EGLQDIVIGIIK	1	36.54	0.00154165	0	0
DPLNPIK	1	36.47	0.00242331	0	0
DLGIFGLYK	1	36.29	0.0035127	0	0
DYFEEYGK	1	36.28	0.00176629	0	0
EILGIIVSYK	1	36.23	0.00151277	0	0
ELLGILVSYK	1	36.23	0.00151277	0	0
LFYLALPPTVYEAVTK	1	36.03	0.00215782	0	0
LLAEPVPGIK	1	36.01	0.00132824	0	0
GALQYLVPILTQTLTK	1	35.96	0.000811241	0	0
THILLFLPK	2	35.82	0.000968728	0.195568	13
EDDPNFFK	1	35.75	0.00300662	0	0
ILNIFGVIK	1	35.66	0.000910007	0	0
EVCFACVDGK	1	35.56	0.0019319	0	0
NEIDNYEEDYQK	1	35.4	0.00125455	0	0
LVLDAFALPLTNLFK	1	35.37	0.00100189	0	0
EESDDEAAVEEEEEEK	1	35.31	0.000500552	0	0
LINSLYPPGQEPIPK	1	35.22	0.00345699	0	0
LAVEAVLR	1	35.19	0.00354149	0	0
LLGQFTLIGIPPAPR	1	35.16	0.000563861	0	0
FLFLLLGPAGK	2	35.13	0.0010895	0.368647	20
SSLLLDLIK	1	35.08	0.00214215	0	0
SPGANLLPVLTK	1	34.96	0.00172343	0	0
LPLLSK	1	34.63	0.00118801	0	0
SPDCTHDNPLETR	1	34.63	0.0023588	0	0
VTVITK	1	34.59	0.00218948	0	0
AILCPALSALVVYLK	1	34.55	0.0014907	0	0
DLIGVQNLLK	1	34.52	0.0028961	0	0
ILLNPVQVFDVTK	1	34.43	0.00277646	0	0
LFGLLVK	1	34.12	0.0010456	0	0
NVIQSVLQAIR	1	34.1	0.00311236	0	0
ASWSSLSMDEK	1	34.1	0.00338469	0	0
VVVHPLVLLSVVDHFNR	1	34.06	0.00153132	0	0
DNTIEHLLPLFLAQLK	1	34.05	0.00228259	0	0
VHAIPLR	1	33.99	0.002454	0	0
IFGGLILDIK	1	33.97	0.00198429	0	0
LFGGLILDIK	1	33.97	0.00198429	0	0
VPPVQVSPLIK	2	33.94	0.000565104	0.215655	9
LEILQIHTK	1	33.15	0.00334079	0	0
TIAIIAEGIPEALTR	1	33.08	0.00334587	0	0
LSPAVLLQGLAEVPIPTR	1	33.05	0.000916583	0	0
NLLLAEVINIIK	1	33.01	0.00112508	0	0
IPVIIER	1	32.51	0.00314187	0	0
VPVNLLR	1	32.36	0.00127768	0	0
IVLIR	1	32.22	0.00215925	0	0
IVLLR	1	32.22	0.00215925	0	0
LVLIR	1	32.22	0.00215925	0	0
LVLLR	1	32.22	0.00215925	0	0
LLEPVLLLGK	2	31.62	0.00079195	0.141502	30
VILHLK	2	31.37	0.00025531	0.176207	15
FSNLVLQALLVLLKK	1	31.16	0.000229679	0	0
AVLHVALR	2	30.34	0.00231175	0.126837	9
VLLVLELQGLQK	1	29.51	0.00162318	0	0
VLYVLK	1	29.5	0.000841514	0	0
APVLLR	1	27.75	0.00251821	0	0

## Sheet: Peptides DDM - ZIPTIP Lane 1
Sequence	# Matches	Max. IonScore	Max. Exp Value	ΔRT [min]	ΔScans
GTGGVDTAAVGGVFDVSNADR	29	138.22	2.71943e-13	27.8673	1895
GHYTEGAELVDSVLDVVR	15	137.55	3.32248e-13	1.68784	151
SSHTWVALSHIAGLCNR	1	137.37	3.87535e-13	0	0
QVLLSAAEAAEVILR	1	131.48	5.1563e-13	0	0
AAVPSGASTGIYEALELR	15	131.38	1.45556e-12	22.1922	1523
ILLANFLAQTEALMK	7	127.75	1.4018e-12	7.49586	496
FQDGDLTLYQSNAILR	4	126.35	4.90129e-12	1.46085	99
GVGIISEGNETVEDIAAR	4	124.2	7.79388e-12	1.86568	129
LGIYDADGDGDFDVDDAK	2	122.8	2.91268e-12	0.520345	13
ADALQAGASQFETSAAK	7	121.15	1.57693e-11	1.5237	108
LAVEALSSLDGDLAGR	43	120.7	1.81718e-11	26.8779	1854
FGVEQDVDMVFASFIR	14	119.54	2.2179e-11	4.08101	273
MQVNAEEVVVGDLVEIK	2	118.34	2.73325e-11	1.11077	54
LISWYDNEFGYSNR	38	118.2	2.33845e-11	23.8608	1645
VNQIGSVTESIQACK	2	116.79	4.99446e-11	0.040165	3
VNQIGSVTESLQACK	2	116.79	4.99446e-11	0.040165	3
GHYTEGAELVDAVLDVVR	3	116.55	4.31553e-11	0.612878	19
ISVDQITDVVLYSLDK	5	115.38	4.05628e-11	1.47727	103
TCLLNETGDEPFQYK	5	114.92	3.99413e-11	0.33086	25
YGQEDIDVIGLSFR	8	114.14	7.96013e-11	1.53514	109
TFTTQETITNAETAK	2	113.9	7.90318e-11	1.58761	117
SLSALGNVISALAEGTK	1	113.71	5.8307e-11	0	0
NISFTVWDVGGQDK	4	113.43	1.04861e-10	1.70328	116
EAALVDMVNDGVEDLR	3	113.27	8.14791e-11	5.98552	407
TKEEALELINGYIQK	1	113.21	6.42277e-11	0	0
GNDISSGTVLSDYVGSGPPK	4	113.01	9.22564e-11	1.57066	108
VGEGFEEETVDGR	3	111	8.38016e-11	1.55246	112
QGAIVAVTGDGVNDSPALK	3	110.95	1.35394e-10	0.235213	41
TPSALAILENANVLAR	8	110.94	7.32894e-11	25.7105	1741
VNVDEVGGEALGR	16	109.78	2.23542e-10	2.04513	157
EEEIAALVIDNGSGMCK	4	108.43	1.70105e-10	2.03135	136
EIEELQSQAQALSQEGK	1	108.07	2.90077e-10	0	0
TSIDAYDNFDNISLAQR	1	107.72	2.89911e-10	0	0
SYELPDGQVITIGNER	8	106.97	4.4401e-10	1.75577	107
SSLSSAQADFNQLAELDR	2	106.8	3.48912e-10	0.0122283	3
YITGDQLGALYQDFVR	2	106.42	4.62909e-10	0.119785	8
LSLCGEESFGTGSDHIR	2	105.63	3.70629e-10	0.102238	7
MEGNAEESTLFCFAVR	1	104.97	2.62696e-10	0	0
LGFSEVELVQMVVDGVK	19	104.93	5.17399e-10	7.14364	470
IHFPLATYAPVISAEK	9	103.3	6.15072e-10	1.50451	107
LQQTQAQVDEVVDIMR	2	103.2	9.81192e-10	5.59084	388
TGAIVDVPVGEELLGR	2	103.13	5.56936e-10	0.14078	9
IQYQLVDISQDNALR	1	102.89	9.66402e-10	0	0
VVIGMDVAASEFYR	2	102.78	1.28644e-09	4.65618	328
ASQSQGIQQLLQAEK	4	102.78	1.09927e-09	1.50537	115
TVEEAENIAVTSGVVR	1	102.67	1.2167e-09	0	0
VQAMYIWIDGTGEGLR	3	102.65	1.02403e-09	3.68237	258
ILGADTSVDLEETGR	2	102.39	1.41596e-09	0.230555	16
LIGQIVSSITASLR	13	102.27	3.26109e-10	12.8122	893
LYSTWIGGSILASLDTFK	1	101.14	1.196e-09	0	0
IDTIEIITDR	2	100.92	2.12388e-09	0.32476	2
IVSNASCTTNCLAPLAK	5	100.11	2.24248e-09	1.78357	114
TAVETAVLLLR	1	99.26	1.11462e-09	0	0
LASTLVHLGEYQAAVDGAR	2	99.06	2.08598e-09	0.251805	7
GQETSTNPIASIFAWTR	1	98.56	2.8699e-09	0	0
IEGSGDQIDTYELSGGAR	1	98.52	2.10204e-09	0	0
LFIGGLSFETTEESLR	2	97.57	3.22847e-09	0.319857	4
DQEGQDVLLFIDNIFR	7	97.04	3.82544e-09	3.06544	217
VPTPNVSVVDLTCR	9	96.51	4.88036e-09	1.77745	119
TCGFDFTGALEDISK	11	96.45	2.66096e-09	16.0801	1103
NLEAVETLGSTSTICSDK	2	96.27	4.49671e-09	0.01253	26
AYLESEVAISEELVQK	5	95.92	4.87411e-09	0.375908	90
AFATDSADTGEDK	9	95.86	1.95861e-09	1.54826	110
MAVTFIGNSTAIQELFK	2	95.69	4.93686e-09	1.81028	122
LATNAAVTVLR	1	95.62	3.50921e-09	0	0
TLATLNPESSLFIIASK	4	95.43	2.27702e-09	1.5038	101
LISQIVSSITASLR	21	95.07	2.19376e-09	13.3297	940
TELEDTLDSTAAQQELR	1	94.39	7.2783e-09	0	0
LSQIGVENTEENR	3	94.33	7.54559e-09	1.51072	118
LLVVSNPVDILTYVAWK	3	93.99	1.73576e-09	1.57044	108
YAFQEALNSAGEK	2	93.09	8.41907e-09	0.16546	18
LAGTQPLEVLEAVQR	1	92.79	5.26017e-09	0	0
EIVHIQAGQCGNQIGAK	3	92.69	1.02002e-08	0.204915	54
EIVHLQAGQCGNQIGAK	3	92.69	1.02002e-08	0.204915	54
KGVNLPGAAVDLPAVSEK	1	92.44	4.90341e-09	0	0
DINQEVYNFLATAGAK	1	92.39	1.09874e-08	0	0
SVGNTIDPVILFQK	4	92.07	1.01202e-08	0.233933	55
HLEINPDHSIIETLR	2	92.02	1.09596e-08	0.04519	27
LFLVDDLVDSLK	4	91.99	9.54942e-09	0.305963	29
GQFSTDELVAEVEK	4	91.93	1.48119e-08	0.333567	17
DAGTIAGLNVLR	1	91.8	1.42049e-08	0	0
LVLEVAQHLGESTVR	2	91.76	7.00147e-09	0.186798	13
VALTGLTVAEYFR	3	91.43	1.02881e-08	1.59484	108
AVFVDLEPTVIDEVR	17	91.41	1.27569e-08	1.46442	104
AGTGVDNVDLEAATR	1	91.32	1.52377e-08	0	0
TGEAIVDAALSALR	1	91.28	1.57883e-08	0	0
HDADGQATLLNLLLR	2	91.25	9.8986e-09	0.324987	22
INVNEIFYDLVR	2	91.19	1.34958e-08	1.50355	101
IIEIVDAITTTAQSHQR	2	91.07	9.4577e-09	0.117572	30
TNIVTASVDAINFHDK	1	91.01	1.67614e-08	0	0
GTLGGLFSQILQGEDIVR	1	90.95	9.24055e-09	0	0
AVCMLSNTTAIAEAWAR	3	90.88	1.56784e-08	1.25363	90
LGVEFDETTADDR	1	90.67	1.03702e-08	0	0
EYLPIGGLAEFCK	8	90.59	2.00347e-08	1.69649	111
DATNVGDEGGFAPNILENK	2	90.57	1.4909e-08	1.55993	108
SLDLDSIIAEVK	11	90.47	1.92498e-08	0.438675	93
NLQNLLILTAIK	6	90.38	1.51176e-09	1.58979	116
WLLLTGISAQQNR	3	90.26	1.36574e-08	1.52653	102
NLDYVATSIHEAVTK	2	90.17	2.11074e-08	0.33814	0
LGVQDLFGSR	1	90.13	2.96006e-08	0	0
VAPEEHPVLLTEAPLNPK	3	89.98	9.99593e-09	0.304705	57
QISNLQQSISDAEQR	3	89.88	2.17425e-08	0.495173	93
DPVQEAWAEDVDLR	4	89.57	1.75549e-08	1.4934	95
NPGLQNLLLDDFFK	2	89.34	2.65421e-08	1.53222	101
VSQPIEGHAASFAQFK	2	89.08	2.58313e-08	1.63258	117
FNALFAQGNYSEAAK	4	89.05	2.37702e-08	0.413617	38
SLTDELALVDVLEDK	4	88.81	2.6436e-08	0.162977	78
MVMTLTFGDVVAVR	1	88.6	3.18179e-08	0	0
INAANIATDDER	1	88.58	2.53083e-08	0	0
SASIYNPVIYIMMNK	18	88.44	2.94315e-08	9.38139	604
TQLEELEDELQATEDAK	1	88.42	2.22294e-08	0	0
ESYVETELIFALAK	2	88.2	3.01955e-08	1.57923	108
VLLTGLLDLQAR	1	88.14	7.51962e-09	0	0
GEDLTEEEDGGIIR	1	88.01	2.41931e-08	0	0
LGGSLADSYLDEGFLLDK	1	87.84	3.19008e-08	0	0
GVNLPGAAVDLPAVSEK	7	87.63	2.40754e-08	1.71918	108
AIAELGIYPAVDPLDSTSR	2	87.46	3.02413e-08	0.449772	22
ACGLVASNLNLKPGECLK	2	87.33	3.43964e-08	1.54	106
FDEILEASDGIMVAR	2	87.17	3.66466e-08	2.56604	174
DESSPYAAMLAAQDVAQR	1	86.94	2.55912e-08	0	0
DAFQNAYLELGGLGER	1	86.82	4.03461e-08	0	0
ANLQIDQINTDLNLER	1	86.68	3.86609e-08	0	0
SDPSIVLLLQCDIQK	1	86.63	3.59582e-08	0	0
FTQAGSEVSALLGR	2	86.62	4.65993e-08	0.153233	11
YATLIYTNYEAGK	4	86.24	5.43108e-08	1.46675	105
IGAADYQPTEQDILR	2	86.15	5.67827e-08	0.275595	4
EVGDGTTSVVIIAAELLK	2	86.15	2.11115e-08	0.133968	30
DNALLAQLIQDK	1	85.85	4.79729e-08	0	0
HSSLAGCQIINYR	1	85.62	6.60719e-08	0	0
FLEQQNQVLQTK	12	85.55	6.51952e-08	0.72688	72
QFAEENGLLFLEASAK	1	85.53	5.7799e-08	0	0
INVYYNEATGGNYVPR	1	85.44	5.38656e-08	0	0
VAVLGASGGIGQPLSLLLK	1	85.33	3.51707e-09	0	0
IILDLISESPIK	3	85.31	1.7961e-08	0.170422	28
FNISNGGPAPEAITDK	2	85.23	6.73312e-08	0.39543	29
LLGNVIVVVLAR	12	84.99	3.01109e-09	1.6442	171
VIQCFAETGQVQK	3	84.98	7.56096e-08	0.156217	12
FEETGQELAELLEEEK	1	84.74	6.54688e-08	0	0
RFDEILEASDGIMVAR	1	84.59	7.08974e-08	0	0
QDLPNAMNAAEITDK	1	84.41	6.14002e-08	0	0
AIADTGANVVVTGGK	1	84.4	8.56864e-08	0	0
AQLADSFHLQQFFR	1	84.36	7.40204e-08	0	0
TTDIFQTVDLWEGK	2	84.28	8.82737e-08	0.000875	17
MASTFIGNSTAIQELFK	2	84.03	8.12478e-08	1.95426	83
MSATFIGNSTAIQELFK	2	84.03	8.12478e-08	1.95426	83
MSSTFIGNSTAIQELFK	1	84.03	8.12478e-08	0	0
SEDYALPVYVDR	2	83.93	8.1522e-08	0.123852	22
ACADPAAGSVILLENLR	1	83.87	7.77337e-08	0	0
FLANVSTVLTSK	10	83.61	5.26969e-08	1.69237	124
AIWNVINWENVTER	1	83.6	8.68667e-08	0	0
AALSGANVLTLIEK	1	83.51	4.18917e-08	0	0
FQIQDISVETEDNKEK	1	83.42	8.46278e-08	0	0
IPQSTLSEFYPR	1	83.41	9.62238e-08	0	0
VYVSLTCAFR	4	83.34	1.18642e-07	1.62546	117
VQVDDDDFVHLR	2	83.22	8.81397e-08	0.204268	10
SEWGDLLNDLQK	2	83.19	1.04342e-07	0.0195983	22
EPGLFDLIIINDSLDK	2	83.18	9.37637e-08	1.5477	104
NITFFSTNCVEGTAR	2	83.03	7.86425e-08	0.08446	30
VIVVGNPANTNCLTASK	1	82.86	9.86041e-08	0	0
FNYGFEYLGVQDK	1	82.82	9.06357e-08	0	0
IHEGCEEPATHNALAK	1	82.75	9.13121e-08	0	0
TCDISFSDPDDLLNFK	1	82.42	6.30076e-08	0	0
GLSPAQADSQFLENAK	1	82.31	1.28366e-07	0	0
TLFSNIVLSGGSTLFK	3	82.21	8.02567e-08	0.202098	14
EIVVLETLEDIDK	2	82.13	1.24919e-07	0.898235	60
MAATFIGNSTAIQELFK	1	82.04	1.20971e-07	0	0
VGTLDVLVGLSDELAK	2	81.97	7.02041e-08	0.199852	11
VFLLGEEVAQYDGAYK	2	81.95	1.41375e-07	0.189562	12
EESDDEAAVEEEEEEK	1	81.93	1.09006e-08	0	0
NNLAGAEELFAR	6	81.76	1.83705e-07	1.53877	116
ILAIGLINEALDEGDAQK	1	81.68	7.91272e-08	0	0
AFATDSADTGEDKIPK	2	81.46	1.48258e-07	0.0332717	59
QGFGELLQAVPLADSFR	1	81.44	1.22743e-07	0	0
FGANAILGVSLAVCK	10	81.43	1.18349e-07	21.0217	1439
IVLDNSVFSEHR	5	81.39	1.45221e-07	1.58709	121
YFLVGAGAIGCELLK	2	81.35	1.32275e-07	0.926613	63
NLATAYDNFVELVANLK	1	81.29	1.18512e-07	0	0
LFVYDPNNPPSSEVLR	1	81.14	1.55364e-07	0	0
EAEAAIYHLQLFEELR	4	80.98	1.79549e-07	0.06464	54
TELEDTLDTTAAQQELR	1	80.91	1.58948e-07	0	0
IVEANPLLEAFGNAK	4	80.77	1.33167e-07	0.162187	59
NPLGDDEASTTTSK	16	80.73	1.2172e-07	1.95138	170
TYFPHFNLSHGSDQVK	9	80.66	1.6536e-07	1.79113	120
SANLVAATLGAILNR	5	80.64	7.42162e-08	1.57556	139
SSVSGIVATVFGATGFLGR	2	80.59	1.22652e-07	0.190503	33
VNPTVFFDIAVDGEPLGR	5	80.46	1.41221e-07	6.92377	479
LFLVQDLVDSLK	2	80.42	9.75907e-08	0.31891	21
YDYEEVEAEGANK	1	80.41	5.45948e-08	0	0
TVLGNFAAFVQK	2	80.33	1.51073e-07	1.6061	106
LPIGDVATQYFADR	1	80.21	2.23431e-07	0	0
HNQLPLVIEFTEQTAPK	1	79.56	1.51054e-07	0	0
ALEESNYELEGK	5	79.52	2.11087e-07	0.293452	67
QEATLVVGGDGR	1	79.26	2.83399e-07	0	0
ICVLDVDLQGVR	1	79.12	2.73089e-07	0	0
MDENQFVAVTSTNAAK	2	79.08	1.96516e-07	1.50403	111
GSLGGGFSSGGFSGGSFSR	4	78.99	1.62145e-07	0.373598	96
EHALLAYTLGVK	2	78.87	2.33492e-07	0.392763	27
LFVSGACDASAK	3	78.76	2.75404e-07	0.291763	12
LFIGGLSFETTDESLR	1	78.69	2.48105e-07	0	0
FVFDAVTDIIIK	5	78.68	1.74819e-07	10.3613	693
AYSEALAAFGNGALFVEK	1	78.64	2.65339e-07	0	0
VIDIFDTDGNGEVDFK	1	78.49	2.51303e-07	0	0
VSHVSTGGGASLELLEGK	1	78.43	2.61259e-07	0	0
IGGIGTVPVGR	3	78.4	1.07685e-07	0.120187	64
AIVPILLDANVSTYDK	2	78.4	1.85739e-07	0.709615	47
LYTLVLTDPDAPSR	3	78.33	3.19491e-07	1.49347	101
FLVFVANFDENDPK	1	77.99	3.24858e-07	0	0
AVVQVFEGTSGIDAK	1	77.93	3.76891e-07	0	0
VDATEESDLAQQYGVR	1	77.9	2.7733e-07	0	0
EAFQNAYLELGGLGER	3	77.86	3.29e-07	0.13826	33
DALSDLALHFLNK	2	77.83	3.24688e-07	0.0947583	4
GAAQNIIPASTGAAK	8	77.58	3.22977e-07	1.76201	129
GNVAYATSTGGIVNK	1	77.14	4.22135e-07	0	0
YFPTQALNFAFK	5	77.12	5.10453e-07	0.184942	61
NPDDITNEEYGEFYK	4	77.11	1.0894e-07	0.32509	44
FSPLTSNLINLLAENGR	2	77.09	2.63836e-07	1.56475	104
SQGGEPTYNVAVGR	3	76.9	4.70621e-07	1.53584	107
ELLQTELSGFLDAQK	3	76.84	3.99537e-07	1.50622	103
LGGSAVISLEGKPL	2	76.76	2.16134e-07	1.57118	106
SPDFTNENPLETR	1	76.75	3.34988e-07	0	0
IMNTFSVVPSPK	1	76.71	5.16197e-07	0	0
IIQTPGLWESENQNK	1	76.65	4.30381e-07	0	0
HALLEADVAAHQDR	2	76.6	5.19593e-07	0.157805	12
SIQFVDWCPTGFK	7	76.59	4.17729e-07	0.60155	73
EGVVQGVASVAEK	6	76.56	5.52001e-07	0.224128	27
EILEELQLNTK	3	76.42	4.89133e-07	1.47498	100
GCITIIGGGDTATCCAK	1	76.29	3.00753e-07	0	0
EGFFTNGLTLGAK	3	76.26	5.58357e-07	0.942893	66
DVAGDASESALLK	4	76.25	5.6913e-07	0.18971	26
GPGDGAEEAEAPSGGPGGR	1	76.23	1.83439e-07	0	0
FQDSSQWLQIDLK	3	76.13	5.7898e-07	0.995745	68
CEFQDAYVLLSEK	1	76.08	3.90867e-07	0	0
TCLLNETGDEPFQYKN	2	75.8	3.19578e-07	0.068245	6
DSLYVDGDCTMDIR	1	75.78	1.26836e-07	0	0
VDNSSLTGESEPQTR	3	75.69	3.89823e-07	0.104207	30
IAEFAFEYAR	2	75.47	6.56978e-07	0.257222	6
NLVTEAVMQMLVDLAK	7	75.46	5.2907e-07	13.5265	938
VFIGNLNTLVVK	1	75.44	1.24305e-07	0	0
SLISVIHLITAAR	1	75.11	7.39965e-08	0	0
TLTTVQGIADDYDK	1	75.05	6.79922e-07	0	0
YSQFINFPIYVWSSK	1	75.02	6.38993e-07	0	0
FQIQDISVETEDNK	1	74.98	5.90899e-07	0	0
DDGSWEVIEGYR	1	74.89	3.89208e-07	0	0
SLHDALCVLAQTVK	1	74.79	6.07367e-07	0	0
YISPDQLADLYK	6	74.36	8.81282e-07	1.63851	118
SVLFVCLGNICR	1	74.35	7.74966e-07	0	0
VGGQAGAHGAEALER	10	74.26	9.03685e-07	1.66977	135
AMTTLNIQYGDSAR	2	74.18	7.06597e-07	0.10741	16
ELAGHTGYLSCCR	2	74.15	3.74977e-07	0.012065	24
ALAAELNQLR	1	74.1	4.97978e-07	0	0
AVLVDLEPGTMDSVR	1	73.92	9.89441e-07	0	0
ASGVAVSDGVIK	2	73.86	1.13066e-06	0.0392817	3
QVVAVTGDGTNDGPALK	1	73.67	8.5263e-07	0	0
VLLESEQFLTELTR	1	73.67	6.22828e-07	0	0
VQALEEANNDLENK	2	73.57	8.87874e-07	0.0478983	76
IVLEDGTLHVTEGSGR	1	73.57	6.70301e-07	0	0
KEEELQGALAR	1	73.54	1.05779e-06	0	0
ADVGFAMGIAGTDVAK	1	73.52	9.2261e-07	0	0
VGYTPDWIFLLR	4	73.45	7.54599e-07	1.53742	158
LQIWDTAGQESFR	1	73.3	1.04071e-06	0	0
AGFAGDDAPR	6	73.25	7.9726e-07	1.59339	130
IYIDSNNNPER	3	73.17	1.0892e-06	1.51693	118
TTLQVDTLNAELAAER	1	73.06	9.96036e-07	0	0
GVVDSEDIPLNLSR	2	73	1.12767e-06	0.12991	9
GVVDSEDLPLNISR	2	73	1.12767e-06	0.12991	9
CIGGVIFFHETLYQK	5	72.8	9.65646e-07	15.072	1008
LVGILDILDEENR	2	72.78	9.14744e-07	0.040355	17
ALESPERPFLAILGGAK	2	72.69	4.81751e-07	0.858623	59
ADQLTEEQIAEFK	2	72.51	1.29322e-06	0.06968	5
FDECNFDFISR	2	72.5	2.86794e-07	0.13741	6
ISPSELLHGIASLK	2	72.44	4.73236e-07	0.194572	12
LFTESTGVLALEDK	1	72.41	1.15684e-06	0	0
LASQANIAQVLAELK	1	72.38	4.74039e-07	0	0
PVINIEDLTEK	3	72.37	1.22549e-06	1.58496	107
VGSGDTNNFPYLEK	1	72.31	1.15442e-06	0	0
VRPAELEQFESTIGFK	2	72.24	1.14929e-06	0.193252	13
HEVLEGNVGYLR	2	72.21	1.4338e-06	0.178503	38
VVDLMVHMASK	3	72.09	1.62847e-06	5.96091	414
LNFSHGTHEYHAETIK	4	72.07	1.06789e-06	0.16362	58
NLDLDSIIAEVK	4	72.04	1.42227e-06	0.373782	84
ETDLLLDDSLVSIFGNR	5	72.01	1.15514e-06	1.56953	112
EVEPALELLEPIDQK	2	71.98	1.06173e-06	1.56393	103
IAVGSDADLVIWDPDSVK	2	71.97	1.19125e-06	1.58267	105
YQLSIHETEDPNDNR	2	71.95	8.29743e-07	0.00514833	24
LTFSCLGGSDNFK	2	71.91	9.59812e-07	0.0591033	0
INVYYNEAAGNK	3	71.85	1.32912e-06	0.317765	23
VVAGVANALAHK	15	71.82	6.05045e-07	1.67536	130
AEVNGLAAQGK	4	71.79	1.49661e-06	0.07094	17
YATALYSAASK	1	71.74	1.90917e-06	0	0
GDSVIVVLR	2	71.6	1.35253e-06	0.0626483	1
YLTVAAIFR	8	71.55	8.29313e-07	1.63517	111
YLTVAAVFR	4	71.46	9.86005e-07	0.275198	49
TTGIIETQFSFK	5	71.41	1.6696e-06	1.7358	107
APSWIDTGLSEMR	1	71.37	1.25102e-06	0	0
TCDGVQCAFEELVEK	1	71.36	6.06845e-07	0	0
NIVWIAECIAQR	2	71.15	1.5846e-06	0.216562	10
ASAELALGENNEVLK	4	71.1	1.87852e-06	0.201535	78
TFVNITPAEVGVLVGK	3	71.09	6.18539e-07	1.47015	101
IAQGVSGSIQDK	1	70.92	2.39492e-06	0	0
HGGTIPIVPTAEFQDR	1	70.91	1.50433e-06	0	0
KVLQSFSDGLK	5	70.61	1.24261e-06	1.53784	123
KFNALFAQGNYSEAAK	1	70.58	1.87247e-06	0	0
DKDISWFSPNGEK	2	70.49	1.49182e-06	0.0536783	28
VLAQNSGFDLQETLVK	1	70.49	1.63475e-06	0	0
GTAYVVYEDIFDAK	1	70.47	1.90704e-06	0	0
AMGIMNSFVNDIFER	2	70.43	1.36313e-06	0.173343	12
TNEAQAIETAR	2	70.33	2.44683e-06	1.70566	121
GILAADESVGSMAK	3	70.26	2.28879e-06	2.87614	188
GILAADESTGSIAK	4	70.16	2.63125e-06	0.290045	19
VGAFTVVCK	3	70.13	2.13027e-06	0.227617	72
VWFVSNIDGTHIAK	3	70.06	2.23392e-06	1.50616	102
LGEYGFQNALIVR	4	70.03	1.75285e-06	0.216332	85
EAINVEQAFQTIAR	1	70.03	2.35865e-06	0	0
HQAFEAELSANQSR	1	69.98	1.79826e-06	0	0
VMLGETNPADSKPGTIR	2	69.95	2.28111e-06	1.36213	96
NICFTVWDVGGQDK	1	69.93	1.59043e-06	0	0
LTGQLFLGGSIVK	1	69.89	5.17954e-07	0	0
DGNGYISAAELR	1	69.88	2.35416e-06	0	0
VQIAVANAQELLQR	1	69.86	7.28097e-07	0	0
LTPFILGALIAMYEHK	2	69.86	1.21349e-06	4.09553	271
CCSGAIIVLTK	1	69.82	2.87158e-06	0	0
HEDTNLASSTIIK	4	69.82	2.2931e-06	0.20555	56
GVMLAVDAVIAELKK	2	69.76	8.34886e-07	3.76583	252
FSVLLLHGIR	2	69.75	5.77293e-07	0.0147	1
GPLQSVQVFGR	1	69.73	2.59651e-06	0	0
YLTESYGTGQDIDDR	1	69.68	9.2576e-07	0	0
LGYILTCPSNLGTGLR	4	69.64	2.1131e-06	0.328	22
LAIWDTAGQER	1	69.63	2.52087e-06	0	0
NSILAQVLDQSAR	1	69.63	2.36298e-06	0	0
LNSQGFGCAWLSK	1	69.63	2.25953e-06	0	0
GNPTVEVDLHTAK	3	69.58	2.47296e-06	1.53898	113
ELAPYDENWFYTR	1	69.57	1.42978e-06	0	0
TVSDLAVVLFETATLR	2	69.51	1.13623e-06	0.075335	5
ISVYYNEATGGK	2	69.46	2.30443e-06	0.09926	7
TGTAEVSSILEER	2	69.4	2.92205e-06	1.61644	111
NSSYFVEWIPNNVK	6	69.37	2.54345e-06	0.818395	83
DHGVNSFLVYMAFK	1	69.29	2.28456e-06	0	0
GSYGDLGGPIITTQVTIPK	1	69.29	1.40724e-06	0	0
LQQELDDLLVDLDHQR	1	69.18	2.25861e-06	0	0
WLGLDEACQLAQFK	1	69.14	2.69397e-06	0	0
GLYDGPVCEVSVTPK	1	69.12	2.79825e-06	0	0
NLDKEYLPIGGLAEFCK	2	69.1	2.25139e-06	0.183713	11
VANVELYYR	3	69.08	2.8983e-06	0.28463	22
ALQASALNAWR	6	69.08	3.10223e-06	1.85341	112
LSDDNTIGKEEIQQR	1	69.05	2.3708e-06	0	0
IHCTQTLLEGDGPK	2	69.02	2.60027e-06	0.0201833	4
YEELQITAGR	2	69.01	3.29708e-06	0.207263	9
TVDNFVALATGEK	1	68.99	3.28075e-06	0	0
AVAGDASESALLK	1	68.98	3.8448e-06	0	0
VGWEQLLTTIAR	1	68.84	2.37723e-06	0	0
NLLLAEVINIIK	2	68.7	2.42813e-07	0.286945	0
CGGIQYLQNAIESR	1	68.68	3.27956e-06	0	0
INVYYNEATGGK	4	68.63	2.89941e-06	0.201985	19
FAAYFQQGDMESNGK	2	68.63	1.10356e-06	1.50964	110
IQVIDISMILAEAIR	3	68.57	1.10501e-06	1.83989	126
VGINYQPPTVVPGGDLAK	9	68.51	1.96596e-06	1.4787	104
SGELSPEAVLFSYLQK	1	68.39	2.60055e-06	0	0
EQFLDGDGWTDR	1	68.36	1.04305e-06	0	0
NDFTEEEEAQVR	1	68.29	1.20084e-06	0	0
SESLVVCDVAEDLVEK	1	68.11	2.95144e-06	0	0
FFDDDLLVSTSR	1	68.1	3.19831e-06	0	0
TISIQQWLIQLTSK	3	68.09	1.03234e-06	0.124085	51
LEDLEVIQHR	1	68.07	3.08012e-06	0	0
FFLCQVAGDAK	3	68.01	3.1625e-06	0.1919	30
ALLQEMPLTALLR	1	67.98	9.31442e-07	0	0
SIVEEIEDLVAR	1	67.95	3.81572e-06	0	0
LGLQNDLFSLAR	1	67.91	3.55978e-06	0	0
LHIIEVGTPPTGNQPFPK	3	67.89	1.92628e-06	0.405955	45
SLTNDWEDHLAVK	1	67.78	2.95936e-06	0	0
AFMTADLPNELIELLEK	3	67.78	2.94269e-06	1.46351	111
TECALLGFVTDLK	1	67.76	3.83562e-06	0	0
GDLLFLTNFR	1	67.75	3.18973e-06	0	0
QLSQSLLPAIVELAEDAK	1	67.74	1.56489e-06	0	0
VLTPELYAELR	4	67.69	3.32772e-06	1.51883	106
LGISSLIR	1	67.66	2.68234e-06	0	0
IQFVGACNPPTDPGR	1	67.62	3.65856e-06	0	0
AAVEEGIVLGGGCALLR	1	67.62	2.8542e-06	0	0
RPSANCDPFAVTEALIR	8	67.61	3.49362e-06	1.86028	107
VVSSVLQFGNISFK	1	67.58	2.10372e-06	0	0
EIFLSQPILLELEAPLK	2	67.58	4.45185e-07	0.0922017	15
IYEATLEDCCAK	1	67.56	1.45572e-06	0	0
LIIWDSYTTNK	4	67.55	3.70043e-06	0.823745	19
NDGVLLLQALTR	1	67.49	2.05865e-06	0	0
IDEAILITWTK	1	67.44	3.42573e-06	0	0
HQAQIDHYLGLANK	2	67.35	4.06872e-06	0.28492	57
EEAQAEIEQYR	1	67.3	3.13762e-06	0	0
IVNGWQVEEADDWLR	2	67.24	3.17183e-06	0.833905	56
TSIAIDTIINQK	2	67.18	3.23509e-06	0.38357	26
XFLVWINEEDHLR	5	67.12	4.1632e-06	15.07	1030
VANVSLLALYK	1	66.98	1.05235e-06	0	0
GDFIALDLGGSSFR	1	66.92	4.38989e-06	0	0
NSGTCLSPAVIVGLLK	1	66.88	2.5537e-06	0	0
EIIDLVLDR	15	66.8	4.26216e-06	1.83394	168
SFLIWVNEEDHTR	1	66.77	4.02874e-06	0	0
GQFSTDELVAEVEKR	1	66.76	4.26997e-06	0	0
GSGTAEVELK	1	66.72	7.00158e-06	0	0
HSQFIGYPITLFVEK	5	66.55	3.1094e-06	1.64011	112
IQIWDTAGQER	2	66.47	6.1428e-06	1.52481	108
IQLWDTAGQER	2	66.47	6.1428e-06	1.52481	108
LQIWDTAGQER	2	66.47	6.1428e-06	1.52481	108
LQLWDTAGQER	2	66.47	6.1428e-06	1.52481	108
ILDDDTIITTLENLK	1	66.41	3.19984e-06	0	0
HALIIYDDLSK	1	66.38	5.65004e-06	0	0
SSEEIESAFR	1	66.36	3.84959e-06	0	0
GLDCECLGGGR	1	66.34	1.40526e-06	0	0
NTEDLTEEWLR	1	66.32	4.11855e-06	0	0
LQSIGTENTEENR	2	66.19	4.92894e-06	0.13884	29
AFLTLAEDILR	1	66.17	3.94928e-06	0	0
IELLGSYDPQK	1	66.06	6.67665e-06	0	0
LFGAAEVQR	1	66.05	8.10743e-06	0	0
NTLFNLSNFLDK	3	66.02	6.10084e-06	0.129045	38
FDFVHDLVLYLYR	1	66.02	4.80066e-06	0	0
NFDEALVDYFCDEFK	1	65.98	1.40053e-06	0	0
SLNNQFASFIDK	7	65.89	6.18317e-06	0.485598	85
SDLLLEGFNNYR	1	65.82	5.56364e-06	0	0
YFATTSIVLFLNKK	2	65.81	2.29619e-06	0.120852	17
LFVTNDAATILR	1	65.8	3.72183e-06	0	0
VGLQVVAVK	1	65.77	1.39046e-06	0	0
NTISLLVAGLK	1	65.72	1.66108e-06	0	0
APIQWEER	2	65.7	5.19466e-06	0.124307	15
IGQLEEQLEQEAK	1	65.65	6.22137e-06	0	0
VAALTGLPFVTAPNK	1	65.45	2.9508e-06	0	0
VFDKDGNGYISAAELR	1	65.43	5.71404e-06	0	0
AVDSLVPIGR	2	65.41	3.43849e-06	0.07395	5
LPDGYEFSFPNR	5	65.4	4.62887e-06	1.63877	119
LSSPATLNSR	25	65.33	8.64614e-06	1.78054	174
GPFTDVVTTNLK	1	65.3	6.99437e-06	0	0
VTDALNATR	1	65.29	1.0353e-05	0	0
NTGIICTIGPASR	6	65.28	8.25706e-06	1.50828	107
HNEETGDNVGPLIIK	3	65.22	7.34986e-06	1.55045	109
SMTDLLNAEDIKK	1	65.11	7.86213e-06	0	0
SVEAAAELSAK	1	65.09	1.00202e-05	0	0
FQDNLDFIQWFK	2	65.07	5.91226e-06	0.0463933	21
LNDLEDALQQAK	3	65.01	8.23456e-06	0.165533	16
FVTILEGVLAK	1	65	1.5337e-06	0	0
GNPTVEVDLYTAK	2	64.91	8.16809e-06	0.03845	3
LGTLSALDILIK	1	64.9	1.01932e-06	0	0
FNVLQYVVPEVK	1	64.88	4.69751e-06	0	0
GYSFTTTAER	4	64.86	5.27439e-06	1.75196	124
TVTLIPGDGIGPEISAAVMK	1	64.86	4.31096e-06	0	0
QITVNDLPVGR	2	64.79	5.42647e-06	1.58588	114
ALVQNDTLLQVK	1	64.75	4.10333e-06	0	0
TVEGAGSIAAATGFGK	1	64.75	7.40274e-06	0	0
NVQFVFDAVTDVIIK	1	64.74	4.39816e-06	0	0
IQFAPVEPGPGPWAQTVR	1	64.73	5.67022e-06	0	0
AVFPSIVGRPR	2	64.63	4.02889e-06	0.262317	5
LWGDSGIQECFNR	1	64.57	3.80563e-06	0	0
GFAFVTFDDHDSVDK	1	64.57	3.82309e-06	0	0
GPDGLTAFEATDNQAIK	3	64.34	8.30131e-06	1.61573	112
LEVLQLTR	1	64.33	6.49401e-06	0	0
NAPAIIFIDELDAIAPK	2	64.22	3.78443e-06	1.59284	110
DSNYHLLMSVQESLER	1	64.22	6.69843e-06	0	0
DFLAGGIAAAISK	2	64.18	7.92534e-06	0.260303	35
VVGAMQLYSVDR	3	64.17	8.65184e-06	3.17878	229
DQGTYEDYVEGLR	1	64.13	3.61253e-06	0	0
CNEPAVWSQLAK	1	64.09	8.36426e-06	0	0
VFVGYNSTGAELR	1	63.98	8.51882e-06	0	0
LQTSSVLVSGLR	1	63.94	4.25846e-06	0	0
TFVVQGFGNVGLHSMR	1	63.91	8.6166e-06	0	0
ILLLGLDNAGK	2	63.88	2.92621e-06	0.153725	10
IKHEDTNLASSTIIK	4	63.87	4.92245e-06	0.142185	61
AASCVLLHTGQK	2	63.83	9.21149e-06	0.240167	5
LLDNLLALIR	2	63.72	7.00622e-07	0.0426583	29
TEVNYTQLVDLHAR	2	63.69	9.02158e-06	0.0862183	6
LVTPGYVPTEQDVLR	3	63.66	7.21132e-06	1.52121	110
VLQSFSDGLK	12	63.65	9.40718e-06	3.10275	217
FDMHGDINTIVCNSK	2	63.52	4.35739e-06	0.0306883	2
VIGGDDLSTLTGK	1	63.5	1.05864e-05	0	0
TVLIMELINNVAK	4	63.5	5.33787e-06	4.93758	310
ALTVPELTQQMFDAK	3	63.39	9.59807e-06	6.59662	507
VYTVVDEMFLAGEIR	1	63.33	9.0116e-06	0	0
ALEHFTDLYDIK	4	63.25	1.04803e-05	0.186813	19
DVVICPDASLEDAKK	1	63.19	9.81055e-06	0	0
LASDLLEWIR	1	63.13	1.29141e-05	0	0
LALTTAEFLAYQCEK	1	63.12	9.53118e-06	0	0
ASITPGTILIILTGR	2	63.08	8.85671e-07	0.05511	17
QETEVELYNEFPEPIK	1	63.07	9.19769e-06	0	0
FFADLLDYIK	1	63.05	1.40956e-05	0	0
YGDLLPADGILIQGNDLK	2	63.03	7.06787e-06	0.102015	15
DAVLLVFANK	3	63	7.59299e-06	0.0523683	14
VSGSQIVDIDK	1	62.95	1.42211e-05	0	0
ESTLHLVLR	3	62.93	5.90824e-06	1.6251	118
ISGSILNELIGLVR	1	62.92	1.78677e-06	0	0
ISEQFTAMFR	5	62.84	9.56793e-06	5.46846	386
LGANSLLDLVVFGR	1	62.83	6.20222e-06	0	0
VGGTSDVEVNEK	1	62.8	1.25954e-05	0	0
IWHHTFYNELR	3	62.73	1.2e-05	0.486175	35
ILLAELEQLK	4	62.71	3.72379e-06	1.1216	43
GMTLVTPLQLLLFASK	2	62.67	2.37932e-06	0.21866	10
APFDLFENR	3	62.53	1.2035e-05	0.299977	41
LQNELDNVSTLLEEAEK	1	62.52	1.02436e-05	0	0
DFTPSGIAGAFQR	2	62.41	1.30611e-05	0.00795833	2
GLLNFEHQR	1	62.38	1.20244e-05	0	0
MLLADQDQSWK	3	62.35	1.08853e-05	2.5142	181
VTILELFR	7	62.3	4.91684e-06	0.42146	86
NEIDNYEEDYQK	1	62.29	2.56737e-06	0	0
VLDAYGLLGVLR	2	62.27	4.53588e-06	0.20211	6
VPQVSTPTLVEVAR	1	62.27	5.51421e-06	0	0
GVVDSDDLPLNVSR	1	62.22	1.35553e-05	0	0
YSTDVSVDEVK	1	62.2	9.97236e-06	0	0
WGIVSAGLISSDFTTVLR	1	62.18	6.90089e-06	0	0
SHTILLVQPTK	1	62.17	5.82467e-06	0	0
HFSVEGQLEFR	1	61.99	1.82135e-05	0	0
GDEGIFEESFIEER	1	61.94	6.49331e-06	0	0
TGQAPGFSYTDANK	2	61.92	8.77269e-06	1.23164	84
EASDIILTDDNFTSIVK	2	61.88	1.36213e-05	0.344247	44
APVLPLVLPLQPR	1	61.86	2.60651e-07	0	0
TDYNASVSVPDSSGPER	1	61.86	8.86215e-06	0	0
LLIHQSLAGGIIGVK	1	61.85	7.511e-07	0	0
DQVANSAFVER	1	61.84	1.56131e-05	0	0
IFVGGLSPDTPEEK	2	61.82	1.53563e-05	0.289367	3
SPDCTHDNPLETR	2	61.82	4.20901e-06	0.0440183	18
QVGNVTKPTVIISQEGDK	2	61.78	7.46711e-06	0.01691	1
ENQTAVDVFR	1	61.72	1.81367e-05	0	0
ILQAVNFPFLVK	1	61.72	4.37435e-06	0	0
PMFVVNTNVPR	3	61.6	2.01669e-05	1.5189	108
ELSDFISYLQR	1	61.55	1.53615e-05	0	0
PPYTITYFPVR	2	61.53	1.36044e-05	1.54434	105
VLLTTQGVDMISK	1	61.53	1.24795e-05	0	0
TLTIVDTGIGMTK	1	61.49	1.6001e-05	0	0
TLTLVDTGIGMTK	1	61.49	1.6001e-05	0	0
LALGDDSPALKEK	2	61.48	1.53978e-05	0.328702	34
LALGDDSPALQEK	2	61.48	1.53978e-05	0.328702	34
LLDPEDISVDHPDEK	1	61.37	1.44797e-05	0	0
NMVPQQALVIR	2	61.34	1.29274e-05	0.120703	34
HVGDLGNVTAGK	3	61.29	1.6235e-05	1.49989	107
TTAFGFLNALCK	1	61.27	1.57874e-05	0	0
ITPENLPQILLQLK	1	61.24	1.69115e-06	0	0
EVDEQMLNVQNK	3	61.21	1.2904e-05	0.31046	80
VDNDENEHQLSLR	1	61.19	1.19751e-05	0	0
DAGMQLHSYR	3	61.17	1.2947e-05	2.41216	179
LLCGLLAER	2	61.14	2.07665e-05	1.49241	105
VCQEAVWEAFR	1	61.1	1.44382e-05	0	0
ATSASSHLNK	4	61.04	1.47571e-05	1.52188	109
IGANFLQR	7	61.01	1.9337e-05	1.83791	109
TIQFVDWCPTGFK	7	61	1.56327e-05	0.929833	55
ILLLGAGESGK	7	60.84	1.37219e-05	1.8603	109
LLLLGAGESGK	7	60.84	1.37219e-05	1.8603	109
ETTAGHLALLVTK	1	60.78	9.52587e-06	0	0
VLVVHDGFEGLAK	1	60.73	1.31863e-05	0	0
AGKPVICATQMLESMIK	3	60.69	1.51425e-05	10.1752	687
LLADPTGAFGK	2	60.62	2.32346e-05	0.0466833	1
DSYVGDEAQSK	6	60.6	7.92577e-06	1.64365	122
EAVLGLWGK	13	60.59	2.54035e-05	1.61873	130
ALIAGGGAPEIELALR	1	60.58	6.47488e-06	0	0
ITLDNAYMEK	2	60.52	1.41945e-05	0.08357	6
EFADSLGIPFLETSAK	1	60.51	1.98292e-05	0	0
DLTDYLMK	3	60.5	1.40372e-05	3.61945	255
GFGFVTFADPASVDK	1	60.5	1.77805e-05	0	0
GFAFVQYVNER	1	60.44	2.1055e-05	0	0
DVTGAEALLER	1	60.37	2.75959e-05	0	0
SSEIEQAVQSLDR	1	60.36	2.2551e-05	0	0
FNHFSLNLNTNHGR	2	60.34	1.90488e-05	0.01612	1
LNWLSVDFNNWK	2	60.32	2.36886e-05	0.0412367	25
TNAENEFVTIK	3	60.24	2.57377e-05	0.258298	78
SSVVGGFVSHYLLEK	1	60.21	1.81031e-05	0	0
TASNVEEAFINTAK	1	60.18	2.0771e-05	0	0
YNLGLDLR	2	60.09	2.36547e-05	0.055695	4
LAVNMVPFPR	3	60.07	2.86347e-05	4.19465	295
IEANEALVK	1	60.01	2.68381e-05	0	0
LMIEMDGTENK	1	60.01	9.37838e-06	0	0
EANELQQWINEK	1	60.01	2.11512e-05	0	0
TNLPIFK	1	60	2.035e-05	0	0
VIDGLETLDELEK	1	59.98	2.32569e-05	0	0
NIYLEDIYVKPEYR	1	59.89	2.02566e-05	0	0
VSFELFADK	3	59.87	2.08653e-05	1.51082	105
ISGLIYEETR	1	59.83	2.45941e-05	0	0
ALANSLACQGK	2	59.82	3.10611e-05	0.219155	5
NQVALNPQNTVFDAK	1	59.82	2.16802e-05	0	0
VHLVGIDIFTGK	2	59.81	1.14919e-05	0.154193	11
ELPTAFDYVEFTR	1	59.8	2.17803e-05	0	0
KHEAIETDIAAYEER	1	59.79	2.1883e-05	0	0
IYHTIAYLTPLPQPNR	1	59.73	1.17588e-05	0	0
EAFSLFDKDGDGTITTK	1	59.71	2.0312e-05	0	0
LDNWLNELETYCTR	1	59.7	1.37154e-05	0	0
GDFCIQVGR	2	59.57	2.25784e-05	0.110855	3
TSEFGELHGLTTDEK	1	59.51	2.08215e-05	0	0
GGIVDEGALLR	1	59.38	2.13389e-05	0	0
IAIYELLFK	1	59.34	7.91606e-06	0	0
YFATTSIVLFLNK	2	59.19	1.6991e-05	1.54875	104
TSFFQALGITTK	1	59.17	2.58463e-05	0	0
YQVFFFGTHETAFLGPK	1	59.17	2.25777e-05	0	0
LLEVLSGER	1	59.14	3.47412e-05	0	0
ADIGVAMGIAGSDVSK	1	59.08	2.78088e-05	0	0
GDLLFLTNR	1	59.06	2.92409e-05	0	0
WVGGPEIELIAIATGGR	2	59.03	1.90039e-05	1.68902	110
VAQLEQVYIR	1	59.02	2.75691e-05	0	0
VAGQDGSVVQFK	2	58.97	3.63182e-05	0.0201317	3
MNLGVGAYR	2	58.96	2.85244e-05	0.516498	62
IIAEGANGPTTPEADK	1	58.89	2.66637e-05	0	0
VDAFAGTWK	2	58.83	3.58061e-05	0.22622	16
STGEAFVQFASQEIAEK	1	58.83	2.33034e-05	0	0
YVTVQTISGTGALR	6	58.82	2.18481e-05	0.894835	71
VFEEDALSWEDK	1	58.81	1.78213e-05	0	0
VFNVFCLYGNVEK	1	58.8	3.10449e-05	0	0
VFANPEDCSSFGK	1	58.7	1.1736e-05	0	0
VDDLLIIEEK	1	58.69	2.86639e-05	0	0
LTLSALIDGK	1	58.68	1.70754e-05	0	0
LTLSALLDGK	1	58.68	1.70754e-05	0	0
LTGSLSGWTSPK	1	58.68	3.73355e-05	0	0
KITIADCGQI	2	58.67	3.82365e-05	1.48096	104
SQLLGSAHEVQR	2	58.65	2.7974e-05	0.156698	10
DNNLELVQEILR	1	58.61	2.54784e-05	0	0
DVVICPDASLEDAK	1	58.61	2.54784e-05	0	0
DVIATDKEEIAFK	1	58.6	2.89191e-05	0	0
ELISNSSDALDK	4	58.52	3.63463e-05	0.317113	33
LGESQTLQQFSR	1	58.52	3.78227e-05	0	0
VGGYILGEFGNLIAGDPR	1	58.51	2.49444e-05	0	0
SFFSEIISSISDVK	1	58.49	3.48993e-05	0	0
GFGFVTFDDHDPVDK	2	58.49	1.614e-05	0.279227	4
QTALVELLK	1	58.42	2.02151e-05	0	0
YNTDCVQGLTHSK	2	58.41	1.80985e-05	0.0930083	15
VCTLAIIDPGDSDIIR	1	58.41	2.90586e-05	0	0
FDQLLAEEK	1	58.38	3.85536e-05	0	0
GFIGPGIDVPAPDMSTGER	1	58.38	2.62106e-05	0	0
VQLLQDLQDFFR	1	58.23	3.32946e-05	0	0
DGPNALTPPPTTPEWVK	2	58.2	3.17091e-05	0.244082	7
ANDTTFGLAAGVFTR	1	58.18	3.58849e-05	0	0
DEFLIQASPR	1	58.14	4.75731e-05	0	0
IPGGIIEDSCVLR	1	58.14	3.57566e-05	0	0
DREGFFTNGLTLGAK	2	58.14	3.33012e-05	0.978335	67
GDGPVQGTIYFELK	2	58.13	3.36856e-05	0.1806	30
FGAVWTGDNTAEWDHLK	1	58.13	2.2534e-05	0	0
YYTSASGDEMVSLK	1	58.12	1.45691e-05	0	0
TAAYVNAIEK	2	58.11	3.6928e-05	0.0818367	6
HDVVFLITK	2	58.07	3.23607e-05	0.0880433	6
LDIDSPPITAR	5	58.07	2.72142e-05	1.65629	108
SSLQSQCLNEVLK	1	58.05	3.88554e-05	0	0
VVDALGNAIDGK	3	57.99	4.16994e-05	1.53131	109
NIIHGSDSVESAEK	3	57.95	3.13434e-05	1.51708	107
VTIAQGGVLPNIQAVLLPK	1	57.91	2.18441e-06	0	0
IPLLADVTR	2	57.89	1.25167e-05	1.49723	101
SSENFDELLK	3	57.87	3.24161e-05	1.55523	107
HLLGVEDLLQK	1	57.8	1.75916e-05	0	0
STLINSLFLTDLYPER	1	57.74	2.39781e-05	0	0
ELGITALHIK	1	57.73	1.11312e-05	0	0
GLEVTAYSPLGSSDR	1	57.72	4.04015e-05	0	0
VATVSLPR	40	57.63	3.12377e-05	35.0263	2419
ALAVGGLGSIIR	1	57.62	9.68697e-06	0	0
GIQEEMEALVK	1	57.58	4.74864e-05	0	0
AVFVDLEPTVIDEIR	2	57.56	3.14822e-05	0.246948	58
DTFNHLTTWLEDAR	1	57.54	3.21561e-05	0	0
TLSDPELFHEWTGNVK	2	57.54	3.21561e-05	0.473292	9
EQADFAVEALAK	1	57.48	4.86818e-05	0	0
DSGIQACFER	3	57.43	1.97886e-05	0.0933117	24
DILADLIPK	1	57.41	1.63396e-05	0	0
AVLDALLEGK	2	57.39	3.80282e-05	0.259083	18
EAAAQQQESATTQK	2	57.37	3.67379e-05	0.653193	7
IEEELGDEAR	2	57.27	2.91562e-05	0.125217	9
GLTPSQIGVILR	1	57.24	1.23663e-05	0	0
VNLAELFK	2	57.23	3.77523e-05	1.50666	105
VAVAAASKPHVEIR	2	57.19	1.54698e-05	0.08731	6
AAYQVAALPK	1	57.11	4.38679e-05	0	0
YYVTIIDAPGHR	1	57.1	4.48464e-05	0	0
VQFLELNMR	4	57.06	4.96891e-05	3.97393	261
IDFYFDENPYFENK	2	57.03	1.50596e-05	0.222953	10
HELQANCYEEVK	1	57	2.25465e-05	0	0
ELISNASDALDK	1	56.95	4.8138e-05	0	0
FHVEEEGK	1	56.91	3.18797e-05	0	0
IAQLEEQLDNETK	1	56.9	4.39995e-05	0	0
IDGITIQAR	1	56.84	5.35132e-05	0	0
DTNGSQFFITTVK	2	56.84	4.41975e-05	0.513763	36
TDLVAVWDVALSDGVHK	1	56.84	3.74696e-05	0	0
SALTVQFVQGIFVEK	1	56.82	2.59962e-05	0	0
ALDDFVLGSAR	1	56.79	5.44469e-05	0	0
AYGENIGYSEK	1	56.68	2.80292e-05	0	0
IEEVVLEAR	1	56.65	4.86612e-05	0	0
GTIQVVTQGTSLK	1	56.65	3.44954e-05	0	0
DLQVNVEHLVQK	1	56.61	3.29592e-05	0	0
ELSDIALR	3	56.56	7.7501e-05	0.246162	7
FDDENFILK	2	56.55	4.42619e-05	1.21787	81
FLQASEELLK	1	56.54	4.70258e-05	0	0
PHSYPALSAEQK	2	56.52	4.94713e-05	0.0559617	24
VLQATVVAVGSGSK	1	56.46	2.92597e-05	0	0
SVDPTLALSVYLR	1	56.38	3.24503e-05	0	0
FMQASEDLLK	2	56.35	4.64638e-05	2.76954	196
KELSDIALR	1	56.34	4.4132e-05	0	0
NPSLLGILYGK	5	56.28	2.76718e-05	0.297763	80
QLLQANPILEAFGNAK	1	56.27	3.11583e-05	0	0
NFPNAIEHTLQWAR	1	56.21	5.37299e-05	0	0
GAALITAVGVR	1	56.2	2.95056e-05	0	0
VLYAYGYYTGEPSK	1	56.18	4.68727e-05	0	0
EQISDIDDAVR	1	56.17	5.15701e-05	0	0
SGEDPLVK	2	56.14	6.15348e-05	1.50482	108
VDFPQDQLSTLTGR	1	56.14	5.74e-05	0	0
QLLQANPILESFGNAK	2	56.14	3.23483e-05	1.51628	104
LSGTGSAGATIR	1	56.07	7.50168e-05	0	0
TIMGILVSYQIK	2	56.07	2.59531e-05	4.83437	338
IIETLTQQLQAK	1	56.04	2.82485e-05	0	0
IGAEVYHNLK	2	55.98	7.07836e-05	1.58698	115
YSALFLGVAYGAK	1	55.96	6.62936e-05	0	0
DVNAAIATIK	3	55.93	7.28796e-05	0.195815	80
LAGVTALSCWLPLR	1	55.93	3.75247e-05	0	0
LDYSDFQIVK	1	55.87	4.90466e-05	0	0
TDEQALLSSILAK	1	55.82	5.472e-05	0	0
SVEELLEAELLK	1	55.8	5.94441e-05	0	0
YNIIPVLSDILQESVK	2	55.72	2.51842e-05	0.351387	2
AQYYLPDGSTIEIGPSR	2	55.56	5.74011e-05	0.268665	5
EWHHFLVVNMK	1	55.45	6.24373e-05	0	0
SGPFAPVLSATSR	1	55.38	7.99667e-05	0	0
LHFFMPGFAPLTSR	2	55.38	6.85222e-05	0.531243	30
SPLVMDVLNIQGVQR	1	55.38	4.7951e-05	0	0
DITYFIQQLLR	1	55.37	3.87687e-05	0	0
SPAQILIR	1	55.34	2.3247e-05	0	0
SPAQILLR	1	55.34	2.3247e-05	0	0
SGGGGGGGLGSGGSIR	1	55.29	6.68511e-05	0	0
LAMQEFMILPVGAESFR	1	55.28	5.41082e-05	0	0
GDDLLPAGTEDYIHIR	1	55.25	5.74686e-05	0	0
IATLASGLEVGK	2	55.17	4.48531e-05	0.0854017	31
VIGSGCNLDSAR	2	55.16	6.61393e-05	0.27844	40
QIFHPEQLITGK	1	55.12	4.66029e-05	0	0
QLFHPEQLITGK	1	55.12	4.66029e-05	0	0
ILMVGLDAAGK	2	55.11	7.92379e-05	3.26356	229
IINNTENLVR	1	55.1	7.37035e-05	0	0
DTDIVDEAIYYFK	2	55.1	5.91792e-05	0.642285	43
FPGQLNADLR	6	55.08	9.22054e-05	1.5641	149
EGDVLTLLESER	2	55.07	9.25736e-05	0.131765	8
TAVCDIPPR	3	54.99	6.5927e-05	3.12299	224
IPDQLVILDMK	1	54.99	6.27574e-05	0	0
IEFEEVDITMSEEQR	1	54.98	3.54221e-05	0	0
NGFVVLK	1	54.94	4.64909e-05	0	0
SLYDEVAAQGEVVR	1	54.86	8.32799e-05	0	0
FVSISDLLVPK	1	54.84	3.29736e-05	0	0
HRPDLIDFDK	1	54.83	7.4156e-05	0	0
TIAECLADELINAAK	1	54.68	8.47616e-05	0	0
LAALADQWQFLVQK	1	54.61	5.1372e-05	0	0
AVGEEVWHSK	1	54.53	6.85361e-05	0	0
TQIDHYVGIAR	1	54.5	8.74615e-05	0	0
WSQLLANSAAR	1	54.49	0.00010989	0	0
GLGEISAASEFK	3	54.41	9.18286e-05	0.533313	13
TVSGVNGPLVILDHVK	1	54.39	2.62019e-05	0	0
DVFSECCQAADK	1	54.38	9.30123e-06	0	0
AVTDEEPFLIFANR	1	54.37	7.91513e-05	0	0
LDITTLTGVPEEHIK	1	54.37	5.08177e-05	0	0
DLSSVQTLLTK	2	54.36	6.4493e-05	0.00423167	3
YALYDATYETK	3	54.36	6.33937e-05	1.6159	117
IYAMHWGTDSR	1	54.32	6.0282e-05	0	0
ANLPQSFQVDTSK	1	54.31	9.10021e-05	0	0
QEYDESGPSIVHR	3	54.31	5.74555e-05	0.214318	8
LLVVYPWTQR	11	54.18	4.90798e-05	1.76892	148
DSNNLCLHFNPR	2	54.17	6.1252e-05	1.54596	108
ISNYSYPASPESIELK	1	54.09	7.89633e-05	0	0
LVVITAGAR	1	53.98	4.71935e-05	0	0
LKEIVTNFLAGFEA	1	53.98	6.45911e-05	0	0
GAEILADTFK	1	53.97	0.000100016	0	0
TITLEVEPSDTIENVK	3	53.9	7.67912e-05	1.62093	112
IASTILTSPDLR	6	53.89	7.04351e-05	0.25877	79
LDCPFFGSPIPTLR	1	53.88	9.53577e-05	0	0
LLFEGAGSNPGDK	2	53.87	0.000109524	0.171025	35
LNIIIVAEGAIDK	1	53.85	2.67863e-05	0	0
STQFEYAWCLVR	1	53.78	6.596e-05	0	0
SLQQLAEER	1	53.73	0.000131117	0	0
FVVGYALDYNEYFR	1	53.73	6.58765e-05	0	0
FQSLGVAFYR	1	53.71	0.00011406	0	0
DLTTFLYHLR	2	53.7	9.36342e-05	0.141177	10
KEEELQAALAR	1	53.68	0.000106494	0	0
YALYDASFETK	1	53.66	8.9119e-05	0	0
DLTGVQNLR	1	53.62	0.000134264	0	0
TLQIFNIEMK	1	53.58	9.20914e-05	0	0
HLQDLFAPLVVR	1	53.51	3.47612e-05	0	0
HFVALSTNTTK	3	53.47	0.000139207	1.57829	115
SGQVLEVSGSK	1	53.45	0.000140075	0	0
TFIAIKPDGVQR	2	53.45	6.12265e-05	1.49444	106
LLLLAGVDR	1	53.43	3.0868e-05	0	0
GSPLVVISQGK	2	53.42	5.5281e-05	0.05995	4
FLIDGFPR	1	53.38	9.91868e-05	0	0
FNIPDLK	1	53.34	0.000180281	0	0
YPIFFFGTHETAFLGPK	1	53.34	9.03721e-05	0	0
ATENDIYNFFSPLNPVR	1	53.34	8.62011e-05	0	0
VPQQILQGLVDVR	1	53.29	2.6488e-05	0	0
VEMLEIIEAIYK	1	53.18	8.72723e-05	0	0
HTEPNETTPLTEPEK	1	53.1	9.28131e-05	0	0
SILLSVPLLVVDNK	1	53.07	8.63054e-06	0	0
VVVDALSGLK	2	53.05	8.27402e-05	0.026	2
DKLNNLVLFDK	2	53.05	7.13448e-05	0.0744167	10
VQVALEELQDLK	1	53.01	8.02555e-05	0	0
LAQSNGWGVMVSHR	2	53.01	0.000104007	3.82844	280
NVAQVAEDTVLQNR	1	52.99	0.000110013	0	0
ELYLGLLYPTEDYK	1	52.96	0.000105717	0	0
VGEIVVFR	1	52.94	6.55526e-05	0	0
VISGILTQGR	1	52.92	8.11703e-05	0	0
IGSLIDVNQSK	1	52.81	0.000128806	0	0
ILDSVGIEADDDR	1	52.81	0.000106291	0	0
NCMLTTICCGK	2	52.78	1.89803e-05	0.117227	16
NCMLTTLCCGK	2	52.78	1.89803e-05	0.117227	16
EYLLQYNDPNR	1	52.75	0.00011414	0	0
HIYYITGETK	1	52.68	0.000117344	0	0
TDAAVSFAK	2	52.67	0.000145463	0.195252	66
AGLQFPVGR	2	52.65	0.000174927	0.0634517	18
GDYPLEAVR	2	52.63	0.000161544	0.0291167	53
LPLQDVYK	1	52.62	0.000135113	0	0
MDVGGLSDPYVK	1	52.62	9.76423e-05	0	0
FTQDTQPHYIYSPR	1	52.62	0.000103113	0	0
ALELDSNLYR	1	52.61	0.000137069	0	0
NPPGFAFVEFEDPR	1	52.61	8.9095e-05	0	0
DYIWNTLNSGR	1	52.59	0.000113742	0	0
VPFLVLECPNLK	1	52.57	9.21328e-05	0	0
DSAIQQQVANLQMK	1	52.57	0.000131697	0	0
AGATSEGVLANFFNSLLSK	1	52.55	9.22801e-05	0	0
LNVWDIGGQR	1	52.53	0.000123701	0	0
IITLTGPTNAIFK	1	52.5	4.86425e-05	0	0
IIHEDGFSGEDVK	1	52.48	0.000101124	0	0
LTDQLPLIIVCDR	3	52.48	8.41756e-05	1.53492	109
DLLFILTAK	1	52.46	3.34851e-05	0	0
GTAVVNGEFK	1	52.43	0.000151442	0	0
FDAMAELETVK	2	52.43	0.000101723	5.32709	372
VNEVNQFAAK	1	52.4	0.000182127	0	0
IEGENYLPQPIYR	1	52.36	0.000134447	0	0
QGLLPLTFADPADYNK	1	52.33	0.000117835	0	0
WAEYHADIYDK	1	52.28	6.53676e-05	0	0
FLEEHPGGEEVLR	1	52.27	0.000120364	0	0
AGNLGGGVVTIER	1	52.26	0.000127476	0	0
AELFTQSCADLDK	1	52.26	8.88467e-05	0	0
ALGVNAMLR	2	52.21	0.00018937	0.0269483	2
GIRPAINVGLSVSR	1	52.21	3.18622e-05	0	0
LSCFAQTVSPAEK	1	52.19	0.000126527	0	0
LNIPVSQVNPR	2	52.17	7.91791e-05	0.708603	76
IPVGPETLGR	2	52.13	8.14426e-05	0.416985	30
VAFTGSTEVGHLIQVAAGK	1	52.05	8.26449e-05	0	0
ISVGSDSDLVIWDPDAVK	1	52.05	0.000128489	0	0
VLDNAIETEK	1	52.03	0.000184538	0	0
TMVVHEKPDDLGR	3	52.01	0.000136918	1.31951	94
VLGILGLGR	1	51.99	2.11858e-05	0	0
VIAGFSLLNLLFK	2	51.97	1.1436e-05	0.234878	2
LLIEMEQR	3	51.93	0.00020134	4.09021	283
DVNQQEFVR	1	51.92	0.000168384	0	0
YLTVATVFR	1	51.89	0.000101601	0	0
GDYDAFFEAR	1	51.89	3.624e-05	0	0
VDNEFDQR	1	51.86	9.38345e-05	0	0
LNIQPSEADYAVDIR	1	51.84	0.000145657	0	0
WLLLCNPGLAELIAEK	1	51.82	7.13559e-05	0	0
SFVLNLGK	2	51.79	8.74126e-05	0.0324967	9
EILQDGGLQVVEK	1	51.79	0.000134761	0	0
NLDIERPTYTNLNR	2	51.79	0.000144694	1.56349	115
VQVVVTVLDYDK	1	51.77	0.000111433	0	0
SSAVLLSALQK	1	51.75	6.91736e-05	0	0
VPAINVNDSVTK	1	51.74	0.0001457	0	0
ALGVGFATR	1	51.7	0.000155837	0	0
YIEEAIEK	1	51.68	0.000178291	0	0
KPLLESGTLGTK	1	51.65	8.58309e-05	0	0
DFPLNDLLSATELDK	3	51.64	0.00014361	1.52195	122
TLAGDVHIVR	1	51.63	9.48154e-05	0	0
EGVLYVGSK	2	51.6	0.000153586	0.450062	33
LSLEEFIR	1	51.57	0.000145247	0	0
NVNQSLLELHK	1	51.54	0.000122053	0	0
MVVDAVMMLDDLLQLK	1	51.51	0.000131022	0	0
VGEFSGANK	1	51.5	0.000172385	0	0
SCYEDGWLIK	1	51.49	7.98275e-05	0	0
VYIASSSGSTAIK	1	51.48	0.000131219	0	0
ALGQNPTNAEVLK	2	51.47	0.000133304	0.127918	24
IIFVVGGPGSGK	1	51.46	0.000101458	0	0
ALVILAK	1	51.45	3.72395e-05	0	0
GVDLVLNSLAEEK	1	51.45	0.000157552	0	0
EDKLECSEELGDLVK	1	51.44	0.000144636	0	0
HNNLDLVIIR	1	51.43	9.02908e-05	0	0
TTGIVETHFTFK	1	51.41	0.00016696	0	0
AAGCDFTNVVK	1	51.37	0.000145892	0	0
IISNASCTTNCLAPLAK	1	51.36	0.000159388	0	0
TVTNAVVTVPAYFNDSQR	1	51.32	0.000145367	0	0
DQNTVETLQR	1	51.3	0.00019793	0	0
ELHINLIPNK	1	51.26	7.33206e-05	0	0
VGGVQSLGGTGALR	1	51.26	0.000157116	0	0
FLSDPQVHTVLVER	1	51.25	0.000112109	0	0
ALEEALEAK	1	51.22	0.00024918	0	0
IFGVTTLDIVR	1	51.21	7.49265e-05	0	0
FMELLEPLNER	1	51.19	0.000184379	0	0
VSFELFADKVPK	1	51.16	0.000145463	0	0
TLEQQENFAEVAR	1	51.02	0.000176321	0	0
TSCEFTGDILR	1	51	0.000134241	0	0
VAVVNQIAR	1	50.94	8.05378e-05	0	0
LLVSASQDGK	2	50.93	0.00025105	0.155605	10
ALQSVGQIVGEVLK	2	50.93	6.29643e-05	0.126335	34
IAAANGIGR	1	50.9	0.000143871	0	0
NLQEEIDALESR	1	50.89	0.000170681	0	0
FEELNADLFR	2	50.88	0.000189855	0.121373	8
KEENLADWYSQVITK	1	50.85	0.000157871	0	0
TSSIADEGTYTLDSILR	1	50.82	0.000157309	0	0
LNNLVLFDK	1	50.81	0.000143564	0	0
VLCELADLQDK	1	50.78	0.000219346	0	0
IPLWLTGSLLR	1	50.73	4.18413e-05	0	0
NAVTQEFGPVPDTAR	1	50.72	0.000192321	0	0
LAETVFNFQEK	1	50.7	0.000193208	0	0
AFIITINSFGTELSK	1	50.68	0.00013168	0	0
AFIITLNSFGTELSK	1	50.68	0.00013168	0	0
ALTVPELTQQMFDSK	1	50.68	0.000154767	0	0
DNTIEHLLPLFLAQLK	1	50.66	4.81048e-05	0	0
LVFLGLDNAGK	1	50.65	0.00014723	0	0
SPGANLLPVLTK	1	50.56	4.79067e-05	0	0
HFSGLEEAVYR	1	50.56	0.000211844	0	0
ATDCVGHDVVTLLR	1	50.55	0.000182377	0	0
LVQAFQFTDK	1	50.49	0.000188041	0	0
SANAEDAQEFSDVER	1	50.46	5.62186e-05	0	0
LLIIGDSGVGK	2	50.42	0.000137989	0.18755	13
LLLIGDSGVGK	2	50.42	0.000137989	0.18755	13
LDASESLR	1	50.37	0.000323253	0	0
WVVIGDENYGEGSSR	1	50.34	0.000130845	0	0
LFIGGLSFETTDDSLR	1	50.33	0.000212244	0	0
GFCQVVISSNLR	1	50.3	0.000241713	0	0
LESEHPDQAQAILSR	1	50.29	0.000188952	0	0
LLLNNDNLLR	1	50.27	0.000104309	0	0
YLECSALTQR	1	50.26	0.000178959	0	0
GFGFVTFENIDDAK	1	50.23	0.000156015	0	0
VFEELTDIER	1	50.21	0.000249156	0	0
GDILTLLNSTNK	1	50.21	0.000202946	0	0
DFNVGDYIQAVLDR	1	50.21	0.000204851	0	0
ADLINNLGTIAK	3	50.18	0.000182766	1.60856	131
FFPAVEALR	1	50.16	0.000217825	0	0
LNLEEFQQLYVK	1	50.15	0.000174372	0	0
ETWLSENQR	1	50.1	0.000208152	0	0
GIIDSTVSDQR	1	50	0.0002825	0	0
VPTVLQTAGK	1	49.99	0.000140824	0	0
DISLSDYK	1	49.97	0.000211959	0	0
IITLAGPTNAIFK	2	49.95	8.29495e-05	0.38932	2
KGDILTLLNSTNK	1	49.93	0.000117885	0	0
EFIEGVSQFSVK	1	49.89	0.000231797	0	0
APIIAVTR	1	49.86	4.28596e-05	0	0
TGPNLHGLFGR	2	49.76	0.000210835	0.0447983	3
LYTLVTYVPVTTFK	1	49.76	0.000112023	0	0
IEVEKPFAIAK	1	49.75	0.00011387	0	0
LECSEELGDLVK	2	49.7	0.000245378	0.0838083	6
EYQLNDSAK	1	49.68	0.000201299	0	0
RAEVNGLAAQGK	1	49.66	0.00021088	0	0
ALTVPELTQQVFDAK	2	49.54	0.000186215	0.15751	34
ALSSEGKPYVTK	1	49.53	0.000225087	0	0
CQVFEETQIGGER	1	49.53	0.000173273	0	0
IVYGHLDDPANQEIER	1	49.5	0.000210939	0	0
FNTSDVSAIEK	1	49.47	0.000244601	0	0
LDALQTFIR	1	49.46	0.000187412	0	0
AAVENLPTFLVELSR	1	49.45	0.000139039	0	0
EAYPGDVFYLHSR	1	49.43	0.00022634	0	0
LFVLFGAEILK	4	49.42	3.71435e-05	1.65945	105
YAEIVHLTLPDGTK	1	49.41	0.000238839	0	0
DDNGKPYVLPSVR	1	49.38	0.000295284	0	0
EVQGFESATFLGYFK	1	49.34	0.000235153	0	0
LQALDTGWNELHK	1	49.27	0.000274466	0	0
LFIYNPTTGEFLGR	2	49.27	0.000233059	0.0181467	26
DSPSVWAAVPGK	1	49.19	0.000236187	0	0
YPENFFLLR	2	49.14	0.000251112	0.211057	11
HFCPNVPIILVGNK	1	49.14	0.000228561	0	0
FGVIFAGAQK	1	49.07	0.000183961	0	0
TTPSYVAFTDTER	1	49.03	0.000195666	0	0
IDESSLTGESDHVK	2	48.95	0.000226047	0.133013	12
MFLGFPTTK	3	48.94	0.000254011	2.75558	192
LNLNNTVLSK	1	48.94	0.000225291	0	0
ALVADSHPESER	1	48.93	0.000261633	0	0
SLATWENENK	2	48.91	0.000275051	0.0188717	2
VLDLDLFR	1	48.86	0.000295789	0	0
ELFQETLESLR	1	48.82	0.000326082	0	0
FILNLPTFSVR	1	48.78	0.000113893	0	0
ILAFPCNQFGR	1	48.74	0.000308085	0	0
QGVDADINGLR	1	48.72	0.000296751	0	0
ASWSSLSMDEK	1	48.7	0.00011736	0	0
LAVEAVLR	1	48.69	0.000158192	0	0
EDAANNYAR	1	48.66	0.000164735	0	0
ISLGLPVGAVINCADNTGAK	1	48.59	0.000201309	0	0
FFFDVGSNK	2	48.52	0.000312143	0.328845	1
NNAASEGVLASFFNSLLSK	1	48.51	0.000239579	0	0
NQTLTDWLLDAPK	1	48.5	0.000292395	0	0
LGAEVYHTLK	1	48.43	0.000395477	0	0
VEVTEFEDIK	2	48.4	0.000367864	0.245163	6
IVLLDSSLEYK	1	48.4	0.000205975	0	0
WLAPDGLIFPDR	1	48.4	0.000298483	0	0
GAEEMETVIPVDVMR	1	48.38	0.000218543	0	0
LVSDGNINSDR	1	48.36	0.00035668	0	0
IEDVTPIPSDSTR	1	48.31	0.000315801	0	0
ELGIWEPLAVK	1	48.27	0.000202553	0	0
ALDVNVALR	1	48.26	0.00021347	0	0
CVSTLLDLIQTK	1	48.24	0.000294688	0	0
AADGTWEPFALGK	1	48.2	0.000349633	0	0
GVYLLTSHR	1	48.17	0.000400826	0	0
FLFVDADQIVR	1	48.16	0.000269615	0	0
YVASYLLAALGGNTSPSAK	1	48.13	0.000219956	0	0
AALTQNPQFK	2	48.1	0.000477036	0.02967	2
ATLWYVPLSLK	1	48.1	0.000183535	0	0
HLSVNDLPVGR	1	48.06	0.000314974	0	0
IENHEGVR	1	48.02	0.000336031	0	0
GSGTAEVELKK	2	48.02	0.000410179	0.156622	36
LLDSWFTSTQEK	1	47.99	0.000334389	0	0
DTTINEIEDTFR	1	47.95	0.000289386	0	0
DGADFAK	2	47.94	0.000213723	0.22202	1
ATEILNLLLK	1	47.89	0.000112163	0	0
EDQSILCTGESGAGK	1	47.89	0.000207257	0	0
ALGVLAQLIWSR	1	47.86	0.000150587	0	0
LAVSSLLR	1	47.83	0.000257937	0	0
RFEELGVK	1	47.83	0.000406272	0	0
QITLNDLPVGR	1	47.82	0.000257706	0	0
GPVGLAIDFPESK	1	47.82	0.000428684	0	0
LVVLDEELEGISPDELK	1	47.81	0.000256644	0	0
LQPSIIFIDEIDSFLR	1	47.79	0.000194619	0	0
DLLDTVLPHLYNETK	1	47.76	0.000365138	0	0
FGLEGCEVLIPALK	1	47.75	0.000353388	0	0
VTSDVINAAK	1	47.73	0.000511026	0	0
NHLTQFSPHFK	1	47.73	0.000355863	0	0
EGMNIVEAMER	2	47.72	0.000197782	4.32445	302
FLVPDHVNMSELVK	1	47.65	0.000375363	0	0
TLNPVFNEQFTFK	1	47.62	0.00038056	0	0
EILVGDVGVTITDPFK	1	47.61	0.00025747	0	0
ALGTEVIQLFPEK	1	47.6	0.000285868	0	0
WELLQQVDTSTR	1	47.6	0.000430106	0	0
DISTNYYASQK	1	47.59	0.00027956	0	0
QPAENVNQYLTDPK	1	47.56	0.000393746	0	0
VVDLLAPYAK	2	47.55	0.000286542	0.01122	1
LLEELEEGQK	2	47.46	0.00047022	0.0456867	3
ISLVDLAGSER	1	47.43	0.00053402	0	0
LSLVDLAGSER	1	47.43	0.00053402	0	0
ELVLALYDYQEK	1	47.4	0.000385777	0	0
KVTILELFR	1	47.38	5.02728e-05	0	0
LENEIQTYR	3	47.38	0.000465252	0.685748	79
LAPEYEAAATR	1	47.38	0.000513696	0	0
LGEWVGLCK	1	47.36	0.000502293	0	0
FFDEESYSLLR	1	47.29	0.000349013	0	0
VLQGDLVMNVYR	1	47.29	0.000407804	0	0
LTVVILEAK	1	47.25	0.000127146	0	0
TSPVEGLSGNPADIER	1	47.22	0.000395463	0	0
AENFFILR	1	47.2	0.000354416	0	0
ALVFQPVTELK	1	47.18	0.000202911	0	0
GVLFGVPGAFTPGCSK	2	47.15	0.000458751	1.52295	106
QATVGDINTERPGILDLK	1	47.14	0.000252122	0	0
EIQSITDESR	1	47.13	0.000458932	0	0
DNLSYIEHIFEISR	1	47.12	0.000402734	0	0
GIVEESVTGVHR	1	47.09	0.000396731	0	0
ETPFELIEALLK	1	47.09	0.00031074	0	0
QVLFSADDR	2	47.06	0.000497875	0.22212	6
DEIIWLLR	1	47.06	0.00045655	0	0
AYAQHVFR	1	47.05	0.000568058	0	0
IYLPLLLPPR	2	46.99	3.29977e-05	1.48406	100
IGPLGLSPK	1	46.96	0.000122837	0	0
FPEEIQQQIVR	1	46.95	0.000472298	0	0
TPELTWER	1	46.87	0.000545839	0	0
DGLILTSR	1	46.84	0.000727655	0	0
NIILEEGK	1	46.81	0.000643065	0	0
AEVEETLKR	1	46.79	0.000559128	0	0
VEIIANDQGNR	1	46.79	0.000514105	0	0
VEILANDQGNR	1	46.79	0.000514105	0	0
ATISNDGATILK	1	46.71	0.000520463	0	0
DLTEAEGWHSFR	1	46.7	0.00029397	0	0
FLQDYFDGNLK	1	46.68	0.000416679	0	0
SIHDALCVIR	1	46.63	0.00043454	0	0
SLHDALCVIR	1	46.63	0.00043454	0	0
DAGEGLLAVQITDPEGKPK	1	46.63	0.000329164	0	0
EGLELPEDEEEK	1	46.59	0.000267522	0	0
ALTLIAGSPLK	2	46.57	0.000146495	0.341707	24
TPFLLVGTQIDLR	1	46.5	0.000183575	0	0
HQYYNQEWTLWDR	1	46.5	0.000285437	0	0
VFYYLVQDLK	1	46.49	0.00053741	0	0
LIPLGWHVR	1	46.48	0.000184422	0	0
LYCIYVAIGQK	1	46.48	0.000453185	0	0
GLGTDEDTLNEILASR	1	46.47	0.000467755	0	0
LPENLYNDR	1	46.45	0.00060466	0	0
AGVLAHLEEER	1	46.45	0.00061938	0	0
NLTNPNTVIILIGNK	1	46.41	0.000125708	0	0
LYEQLSGK	1	46.38	0.000532784	0	0
NLPIYSENIIEMYR	1	46.34	0.000519132	0	0
VVLDDKDYFLFR	1	46.32	0.000544862	0	0
LIIVEGCQR	1	46.31	0.000785849	0	0
GGYFDEFGIIR	1	46.31	0.000493495	0	0
VEAFCATWK	2	46.3	0.000373904	0.01473	1
WYYNAAGFNK	1	46.28	0.000340305	0	0
AGVHIK	2	46.12	0.000191809	0.0412267	11
KVEDLFLTFAK	1	46.11	0.000295112	0	0
DGIVPFLQVFGHGK	1	46.08	0.000491975	0	0
THLPGFVEQAEALK	1	46.08	0.000484577	0	0
VIFLENYR	1	46.07	0.000437495	0	0
GDLGIEIPAEK	2	46.06	0.000466994	0.01739	28
EPLPSLEAVYLITPSEK	1	46.04	0.000365862	0	0
SVVSLDGDK	1	46.01	0.000820751	0	0
VHLSAEEK	2	45.93	0.00045821	0.115425	14
FLTNGPSSSPGQER	1	45.91	0.000621887	0	0
KGDVTAQVALQPALK	1	45.91	0.000151305	0	0
AALQELLSK	2	45.88	0.000698501	0.00583667	5
DESKEPIVEVR	1	45.84	0.000625477	0	0
DPLLLAIIPK	2	45.81	3.93633e-05	0.185043	7
MMFMSTATAFYR	1	45.81	0.000103657	0	0
SIVTLDGGK	1	45.76	0.000752581	0	0
WNGQETTLVR	1	45.76	0.000800364	0	0
LDPHLVLDQLR	1	45.76	0.000317225	0	0
GFLIDGYPR	1	45.72	0.000609511	0	0
VLLENQITHFR	1	45.71	0.000440396	0	0
FQLLEGPPESMGR	1	45.71	0.000671336	0	0
GFGFILFK	1	45.69	0.000604294	0	0
DAGVIAGLNVLR	1	45.68	0.000297435	0	0
EELYQNLTR	1	45.66	0.000721215	0	0
LSDGVAVLK	1	45.63	0.000756302	0	0
AQLGVQAFADALLIIPK	3	45.61	7.6941e-05	1.55129	104
IAQSDYIPTQQDVLR	1	45.57	0.000525544	0	0
TTPDVIFVFGFR	1	45.56	0.000544824	0	0
IDIPSFDWPIAPFPR	1	45.53	0.000628371	0	0
DTDSEEEIR	1	45.51	0.000165902	0	0
ATFSPIVTLEPR	1	45.51	0.00057644	0	0
IDLTLLNR	1	45.44	0.000570089	0	0
DGSAVEIVGLSK	1	45.41	0.000833007	0	0
APGIIPR	1	45.4	0.000122571	0	0
AIDLFTDAIK	1	45.4	0.000660443	0	0
LLYNNVSNFGR	3	45.39	0.00065763	0.193275	23
SLLQALNEVK	1	45.32	0.00054934	0	0
PNFAGTWK	2	45.31	0.000808244	0.0384167	1
TFIIGELHPDDR	1	45.3	0.000622705	0	0
NNRPSEGPLQTR	1	45.29	0.000705486	0	0
DNPGVVTCLDEAR	1	45.24	0.000390491	0	0
TATDEAYKDPSNLQGK	1	45.24	0.000517662	0	0
AGELTEDEVER	1	45.2	0.000445443	0	0
SELDQLR	1	45.17	0.000976124	0	0
ISFLENNLEQLTK	1	45.12	0.000672127	0	0
AAIDWFDGK	1	45.09	0.000717053	0	0
YSQVLANGLDNK	1	44.98	0.000802161	0	0
YICENQDTISTK	1	44.97	0.000429867	0	0
AAVESLGFILFR	1	44.95	0.000358276	0	0
YPIEHGIITNWDDMEK	2	44.95	0.000451044	0.259555	5
AEAESLYQSK	1	44.93	0.000671655	0	0
YSLEPVAVELK	2	44.87	0.00059954	0.287842	20
AANVQASK	2	44.86	0.0011104	0.128742	7
AILVDLEPGTMDSVR	1	44.83	0.000799109	0	0
LINSLYPPGQEPIPK	1	44.81	0.000378273	0	0
VAEIPFNSTNK	2	44.73	0.00093382	0.0558967	4
TLLDIDNTR	1	44.69	0.00123793	0	0
AHGGYSVFAGVGER	1	44.68	0.000861233	0	0
GNPTVEVDLFTSK	1	44.67	0.000863218	0	0
GPGLYYVDSEGNR	1	44.66	0.000547167	0	0
MVIPGGIDVHTR	1	44.65	0.000721526	0	0
EDLIAYLK	1	44.64	0.000735214	0	0
LTSLVPFVDAFQLER	1	44.63	0.00049242	0	0
TADGIVSHLK	1	44.55	0.000608555	0	0
FALDLFR	1	44.53	0.000516223	0	0
LLLPWLEAR	3	44.51	0.000196469	1.55256	123
IVEGLPINDFSR	1	44.5	0.000915419	0	0
AFLASPEHVNRPINGNGK	2	44.49	0.000576123	0.379008	26
VCEHLNLLEK	1	44.4	0.000833264	0	0
LELFLPEEYPMAAPK	1	44.4	0.000786064	0	0
IGLIQFCLSAPK	1	44.33	0.000750869	0	0
TGAEGAVLDEAK	1	44.32	0.000994838	0	0
LYPEGLAQLAR	1	44.29	0.0008174	0	0
ETGWAAPFLR	1	44.27	0.00117658	0	0
EDGQEYAQVIK	1	44.27	0.000776279	0	0
TCLLIVFSK	1	44.23	0.000545592	0	0
QLLCGAAVGTR	1	44.22	0.00113533	0	0
EITALAPSTMK	1	44.22	0.00112019	0	0
ASNNTASIAQAR	1	44.22	0.000876095	0	0
EDQTEYLEER	2	44.22	0.000348167	0.03966	19
AITIFQER	2	44.2	0.000937167	1.54503	105
ITVTSEVPFSK	1	44.17	0.000857527	0	0
SFEVTPLLADNCEK	1	44.13	0.00070512	0	0
VLGDVIEVHGK	1	44.1	0.000527156	0	0
GEFITTVQQR	1	44.04	0.00105123	0	0
QYASYEFVQR	1	44.04	0.000658744	0	0
LLDDNGNIAEELSILK	1	44.03	0.000695845	0	0
HPDYSVSLLLR	1	43.98	0.000811888	0	0
FPFEIVK	1	43.97	0.000885915	0	0
FPFELVK	1	43.97	0.000885915	0	0
ESNCYDPER	1	43.97	8.21777e-05	0	0
NTIQWLENELNR	1	43.96	0.000926128	0	0
EEASDYLELDTIK	1	43.94	0.000748762	0	0
FLILPDMLK	1	43.9	0.000688473	0	0
TTLLAGDIEHPR	1	43.9	0.000774023	0	0
EVDIGIPDATGR	1	43.82	0.000908749	0	0
AITIAGIPQSIIECVK	1	43.81	0.000459581	0	0
ELSDIAHR	1	43.8	0.000787883	0	0
AGLVDDFEK	1	43.8	0.00107135	0	0
GGATDNILYR	1	43.8	0.00110679	0	0
TQELLSQLPFK	1	43.8	0.000735774	0	0
NIIHGSDSVK	1	43.79	0.000829393	0	0
HTAAPTDPADGPV	1	43.66	0.000718979	0	0
AGGAFDPYTLVR	1	43.66	0.000957922	0	0
FLFLLLGPAGK	1	43.65	0.000153189	0	0
AHMGMFTELAILYSK	1	43.6	0.000862119	0	0
VCEEIAIIPSK	1	43.56	0.00114324	0	0
TQSSLVPALTDFVR	1	43.55	0.00080145	0	0
VLSIGDGIAR	2	43.53	0.00108712	1.58007	110
MVVSIAEDLLR	1	43.49	0.000732011	0	0
LGGSPFGPAGTGK	1	43.45	0.00124938	0	0
TVYSHLFDHVVNR	1	43.43	0.00106222	0	0
ITDLYTDLR	1	43.37	0.00101487	0	0
LDQPMTEIVSR	1	43.35	0.00121837	0	0
LNEQASEEILK	1	43.32	0.00127338	0	0
ALVLRR	1	43.3	0.000243222	0	0
SIGVPIK	2	43.25	0.000451859	0.222248	7
DGGAWGAEQR	1	43.25	0.000425836	0	0
GLNQALVDLHALGSAR	1	43.24	0.000578575	0	0
GLFIIDPNGVIK	1	43.21	0.000501406	0	0
YIDQEELNK	1	43.18	0.00106987	0	0
GYSYDLEVEQAYDLAR	1	43.17	0.00073979	0	0
EHLELFWSR	2	43.12	0.00126026	0.123527	8
GDDGIFDDNFIEER	1	43.12	0.000319331	0	0
NPLCPLGQTVQSELFR	1	43.08	0.000981619	0	0
LEGQMGEDGNSIK	1	43.05	0.00056729	0	0
LLDLVQQSCNYK	1	43.02	0.00109006	0	0
AILFLPLPVSSD	1	43	0.000889607	0	0
GLVGEIIK	2	42.99	0.000798725	0.127633	5
AGVLAGHDNR	1	42.98	0.00112029	0	0
LPSGSDHVMLK	1	42.97	0.00108502	0	0
EVDDLEQWIAER	1	42.92	0.000890831	0	0
TSVVDLLYWR	1	42.89	0.000986964	0	0
VLNLIQSWADAFR	1	42.89	0.000976683	0	0
SELDQLRQEAEQLK	1	42.89	0.000997245	0	0
DIDFLAEK	1	42.88	0.00144522	0	0
EADDIVNWLK	1	42.88	0.00137308	0	0
GIVVGIK	1	42.85	0.000695192	0	0
VEPAVIEAQNAVK	1	42.85	0.00079117	0	0
ICDDELILIK	1	42.83	0.00145674	0	0
GFPTIYFSPANK	2	42.8	0.00122018	0.114357	8
QSVEADINGLR	1	42.79	0.00125192	0	0
ADLAAVEAK	1	42.74	0.00184908	0	0
AGLLQR	1	42.69	0.000863923	0	0
QAGPASVPLR	1	42.69	0.000791257	0	0
NPITFLDLNNLWR	1	42.68	0.00112758	0	0
HSQFIGYPITLYLEK	1	42.67	0.000919282	0	0
HSQFLGYPITLYLEK	1	42.67	0.000919282	0	0
HNELTGDNVGPLILK	1	42.65	0.000839322	0	0
EQLYEMFQNILGIK	1	42.63	0.000979635	0	0
NMGLYGER	2	42.62	0.000552486	0.33499	5
LCAIPSLR	1	42.61	0.00153243	0	0
SPDEAYAIAK	1	42.61	0.00135699	0	0
LAAIAESGVER	1	42.61	0.00132409	0	0
ASLSLAPVNIFK	1	42.6	0.000719899	0	0
GVVVATGDR	1	42.59	0.00217294	0	0
IITEGFEAAK	1	42.59	0.00148718	0	0
FLDELEDEAK	1	42.59	0.00107132	0	0
VCVEHHTFYR	1	42.59	0.000933619	0	0
ILIRPMYSNPPVNGAR	1	42.54	0.000715984	0	0
NLATSLAELR	1	42.53	0.00159443	0	0
GFCLPPHCSR	1	42.49	0.000586183	0	0
NPDDITQEEYGEFYK	1	42.49	0.000434001	0	0
ADIANLADEFK	1	42.48	0.00144059	0	0
AVAQALEVIPR	1	42.44	0.000324994	0	0
GSDFDCELR	1	42.43	0.000280025	0	0
LLEPVLLLGK	4	42.41	6.60234e-05	1.51609	105
ASGQAFELILSPR	1	42.38	0.00126314	0	0
DGEEAGAYDGPR	1	42.3	0.000211984	0	0
GAWSNVLR	1	42.22	0.0022882	0	0
CNGVLEGIR	1	42.21	0.00180653	0	0
VGIYTGAR	1	42.2	0.00123223	0	0
ILEPGLNILIPVLDR	1	42.18	9.38278e-05	0	0
NVTAIQGPGGK	1	42.17	0.000946509	0	0
VEDPTFLNQLQSGVNR	1	42.15	0.00129527	0	0
KGLDPYNILAPK	1	42.13	0.000848105	0	0
AYAYLFK	1	42.12	0.00210213	0	0
NLQEAEEWYK	1	42.11	0.000993511	0	0
ELVDGAPLWLLK	1	42.11	0.000698226	0	0
SIGVGFATR	1	42.09	0.00137818	0	0
SLGVGFATR	1	42.09	0.00137818	0	0
RPISADSAIMNPASK	2	42.08	0.00151453	2.45587	182
THILLFLPK	2	42.04	0.000237566	0.087385	6
DNLQLPLQFLSR	1	42.03	0.00116863	0	0
VLDSGAPIK	1	42	0.000974829	0	0
LSCAEDYLSLVLNR	1	41.9	0.00156571	0	0
EYQTQLIQR	1	41.86	0.00188972	0	0
STVAQLVK	1	41.85	0.00153812	0	0
TVIIEQSWGSPK	1	41.85	0.00153159	0	0
THNLEPYFESFINNLR	2	41.85	0.00126381	0.274825	1
ADFTEISK	1	41.79	0.00136748	0	0
AYEFAER	1	41.75	0.00066166	0	0
AAPAEPPEAPDATAAGGATSK	1	41.72	0.00135941	0	0
TFDEIASGFR	2	41.59	0.00117189	0.00454667	24
DLEAHIDSANK	1	41.56	0.00129522	0	0
YGVSGYPTLK	1	41.51	0.00146914	0	0
QALQDTLALYK	1	41.51	0.00128903	0	0
QASEGPLK	1	41.5	0.00202826	0	0
ADEGISFR	1	41.49	0.00165686	0	0
NPGGWVEK	1	41.44	0.00128485	0	0
YMACCLLYR	1	41.41	0.000654107	0	0
LGDVYVNDAFGTAHR	1	41.37	0.00145527	0	0
TPVSITEHPK	1	41.31	0.00155687	0	0
VLAAVYK	3	41.29	0.000865617	0.244115	11
NSNILEDLETLR	1	41.26	0.00171331	0	0
SALASVIMGLSPILGK	1	41.26	0.000546164	0	0
GLPLLLFR	1	41.25	0.00042744	0	0
IFLTTAEVIAQQVSDK	1	41.22	0.0010156	0	0
FPPFFTLQPNVDTR	1	41.17	0.00151621	0	0
SDDSVIQLLNPNR	1	41.16	0.00185274	0	0
SPIAEAVFR	1	41.09	0.00227187	0	0
QVVDSAYEVIK	1	41.07	0.00179774	0	0
IIPGFMCQGGDFTR	1	41.07	0.00108255	0	0
YEEENFYLEPYLK	1	41.06	0.00154336	0	0
FGFPAFSGISR	1	41.01	0.00173954	0	0
FSVNLDVK	1	40.99	0.00175951	0	0
NDEVSSLDAFLDLIR	1	40.93	0.00179206	0	0
EDPLLTPVPASENPFR	1	40.85	0.00157048	0	0
TSFLDDAFR	1	40.84	0.00121148	0	0
YSQLVVETIR	1	40.83	0.00149513	0	0
KEDLVFIFWAPESAPLK	1	40.83	0.000892121	0	0
ADFCIIHYAGK	1	40.81	0.001946	0	0
ALSSEWKPEIR	1	40.81	0.00208293	0	0
FLVPDHVNMSELIK	1	40.77	0.00154105	0	0
GILLITGR	1	40.76	0.000667371	0	0
IINEPTAAAIAYGLDR	1	40.73	0.00166097	0	0
YIYEIAR	1	40.68	0.00165028	0	0
YLYEIAR	1	40.68	0.00165028	0	0
DMANPTALLLSAVMMLR	1	40.68	0.00169731	0	0
TATLRPYLSAVR	1	40.67	0.00126842	0	0
HELIEFR	1	40.66	0.00161495	0	0
GISLNPEQWSQLK	2	40.66	0.00176527	1.54833	107
LPEGDLGK	1	40.64	0.00156631	0	0
DEIFAQSK	1	40.62	0.00191165	0	0
EAFSLFDK	1	40.6	0.00160693	0	0
VFLENVIR	1	40.59	0.0013662	0	0
LSLLLLEK	1	40.58	0.000433117	0	0
GLDPYNILAPK	1	40.55	0.00214976	0	0
IAILGYR	1	40.52	0.000550037	0	0
SSAFDYLWIVPISSIK	1	40.49	0.00133103	0	0
HVLVTLGEK	1	40.47	0.00081666	0	0
VGEVIVTK	1	40.41	0.00188807	0	0
FLYFSNWLHGDLR	1	40.4	0.0019289	0	0
ENAPAIIFIDEIDAIATK	1	40.4	0.00134066	0	0
AHIAQLCEK	1	40.36	0.00185471	0	0
ACGLIIFR	1	40.35	0.00196508	0	0
LLLQVQHASK	1	40.35	0.000488963	0	0
IVNSAQTGSFK	1	40.34	0.00226089	0	0
INFTEDR	1	40.31	0.00218345	0	0
TKPADDEMLFIYSHYK	1	40.3	0.0015772	0	0
FAFQAEVNR	1	40.29	0.00228707	0	0
YETSGIGEAR	1	40.29	0.00181001	0	0
SSCELEVLLR	1	40.23	0.00235208	0	0
AVFQANQENLPILK	1	40.2	0.00130356	0	0
SCLLLQFTDK	1	40.19	0.00216326	0	0
DQLIHNLLK	1	40.16	0.000838531	0	0
LIDLHSPSEIVK	1	40.06	0.00113915	0	0
HQALQAEIAGHEPR	1	40.01	0.00228972	0	0
ISLIQIFR	1	39.97	0.000427946	0	0
GGQDNIPVLK	1	39.96	0.00169554	0	0
MLQSIIK	1	39.85	0.00170798	0	0
IFQISK	1	39.72	0.00134391	0	0
CCGVDFEVK	3	39.65	0.000569062	0.167627	47
TEVLPGQLGYLR	1	39.65	0.00197817	0	0
GIHPTIISESFQK	1	39.6	0.00206138	0	0
EGGLGPLK	1	39.59	0.00166499	0	0
GFAFVTFDDHDTVDK	2	39.54	0.00125626	0.0915433	17
HLEINPDHPIVETLR	1	39.51	0.00187506	0	0
EISLWFKPEELVEYK	1	39.5	0.00195792	0	0
LPLLSK	2	39.43	0.000393386	0.0108033	1
EDLVFIFWAPECAPLK	1	39.43	0.00205245	0	0
MQHLIAR	1	39.39	0.00215775	0	0
VTVAGLAGK	1	39.38	0.00194357	0	0
GSPAVNVGVK	1	39.3	0.0019797	0	0
ALYDFEPENEGELGFK	1	39.25	0.00150346	0	0
EVCFACVDGK	2	39.23	0.00096713	0.0278083	2
GNAMVEEGHFAAEDVK	1	39.21	0.00124148	0	0
IIDAALR	1	39.14	0.00211495	0	0
AITIFQERDPANIK	1	39.09	0.00229357	0	0
DFGSFEK	1	39.01	0.00111787	0	0
FNESFAEMNR	2	38.94	0.000472282	0.0644067	10
LILEVHQFSR	1	38.79	0.00194891	0	0
ILEFFGLK	1	38.73	0.00150044	0	0
VLIDIR	1	38.56	0.00180414	0	0
MIFAGIK	1	38.42	0.00202871	0	0
LAALLK	1	38.41	0.00174496	0	0
SDPFLEFFR	1	38.4	0.00226934	0	0
QTYFLPVIGLVDAEK	1	38.37	0.00197215	0	0
VAAPDVVVPTLDTVR	1	38.35	0.00160839	0	0
LTTLELLEVR	1	38.34	0.00144356	0	0
IPQLPAPPK	1	38.29	0.000845035	0	0
VTVLGHVQR	1	38.24	0.0014397	0	0
LVRPPVQIYGIEGR	2	38.19	0.000864719	0.127982	9
IVIVTAGAR	1	38.1	0.0018276	0	0
VTTHPLAK	1	38.08	0.00179714	0	0
QDGDQFYIK	1	38.04	0.00238695	0	0
MVEGFFDR	2	37.62	0.00179901	1.67435	115
IANLLKPDK	1	37.54	0.00131267	0	0
HLVFPLLEFLSVK	1	37.45	0.000944407	0	0
STVLSLLLR	1	37.2	0.00140051	0	0
QIGENLIVPGGVK	1	37.09	0.00202274	0	0
DLKPENLLLASK	1	37.02	0.00203575	0	0
IICILSHPIK	1	36.91	0.00126297	0	0
DYFEEYGK	1	36.83	0.00152506	0	0
AIIIFVPVPQLK	1	36.54	0.000244002	0	0
DAMQYASESK	1	36.2	0.00118742	0	0
VNIIPIIAK	1	35.81	0.000393633	0	0
VNIIPLIAK	1	35.81	0.000393633	0	0
DLIGVQNLLK	1	35.72	0.00212994	0	0
VVLIGGKPDR	1	35.68	0.00135198	0	0
AYILNLVK	1	35.55	0.00217317	0	0
LGLHSLR	1	35.23	0.00230936	0	0
TPNGVVLAPVQLGK	1	34.17	0.00191412	0	0
ALEIIPR	1	33.92	0.00196672	0	0
VPLVEVK	2	33.65	0.00200656	0.151425	0
LLLPGELAK	1	33.63	0.0018641	0	0
VLGLVLLR	2	33.47	0.000292357	0.0986567	36
VKPLLQVTR	1	33	0.000952256	0	0
AVLHVALR	2	32.96	0.00126456	0.0460833	3
ALAELFGLLVK	1	32.88	0.0018033	0	0
VPPVQVSPLIK	3	32.8	0.00073473	1.68621	116
GALQYLVPILTQTLTK	1	31.93	0.00182745	0	0
ILSISADIETIGEILKK	1	31.25	0.00217469	0	0
LSPAVLLQGLAEVPIPTR	1	31.12	0.00150673	0	0
AAPILFASAALALGSSLALK	1	30.69	0.00153558	0	0

## Sheet: Peptides DDM - ZIPTIP Lane 2
Sequence	# Matches	Max. IonScore	Max. Exp Value	ΔRT [min]	ΔScans
GHYTEGAELVDSVLDVVR	17	151.37	1.38962e-14	1.83583	141
GNDISSGTVLSDYVGSGPPK	4	146.02	4.60064e-14	1.54108	124
AAVPSGASTGIYEALELR	10	137.96	3.16712e-13	14.5167	993
FQDGDLTLYQSNAILR	11	133.23	1.00771e-12	1.63092	135
VPADLGAEAGLQQLLGALR	3	124.82	2.20839e-12	1.55	104
GHYTEGAELVDAVLDVVR	3	124.37	7.27534e-12	0.14592	11
ELLQTELSGFLDAQK	4	121.95	1.20951e-11	1.84222	123
GTGGVDTAAVGGVFDVSNADR	9	121.09	1.28376e-11	3.80894	269
LLVVSNPVDILTYVAWK	5	121.04	3.42365e-12	1.6064	148
ISVDQITDVVLYSLDK	6	120.71	1.29925e-11	1.60254	107
TCLLNETGDEPFQYK	2	119.75	1.32407e-11	0.0899467	6
EAALVDMVNDGVEDLR	7	118.13	2.69177e-11	5.7526	418
QLSSGVSEIQQTADR	1	117.12	4.54167e-11	0	0
FGANAILGVSLAVCK	7	116.26	3.89194e-11	1.58488	129
VNQIGSVTESIQACK	2	116.22	5.76656e-11	0.245217	10
VNQIGSVTESLQACK	2	116.22	5.76656e-11	0.245217	10
IQYQLVDISQDNALR	1	113.5	8.66566e-11	0	0
YITGDQLGALYQDFVR	1	111.61	1.39774e-10	0	0
SVTEQGAELSNEER	4	111.55	1.06726e-10	1.53022	106
LQQTQAQVDEVVDIMR	3	111.39	1.39775e-10	5.51302	378
VPTPNVSVVDLTCR	8	110.84	1.82547e-10	1.72283	130
FGVEQDVDMVFASFIR	12	110.17	1.92322e-10	4.07272	285
VIVVGNPANTNCLTASK	2	110.09	1.84144e-10	0.087185	14
FTAGDFSTTVIQNVNK	1	109.52	2.02152e-10	0	0
DINQEVYNFLATAGAK	1	109.51	2.17171e-10	0	0
DQEGQDVLLFIDNIFR	5	109.02	2.42483e-10	1.54088	108
GQAAVKQLQAEGLSPR	1	108.75	2.47368e-10	0	0
GQAAVQQLQAEGLSPR	1	108.75	2.47368e-10	0	0
LGFSEVELVQMVVDGVK	8	108.49	2.42101e-10	4.61497	330
ADALQAGASQFETSAAK	6	108.38	2.96957e-10	1.56585	108
GSLGGGFSSGGFSGGSFSR	7	108.36	1.88916e-10	0.635918	54
SASIYNPVIYIMMNK	11	107.66	3.69358e-10	8.14643	581
TSIDAYDNFDNISLAQR	1	107.26	3.21363e-10	0	0
IEFEEVDITMSEEQR	1	106.55	2.4676e-10	0	0
VGEGFEEETVDGR	3	106.37	2.43362e-10	1.52638	108
DATNVGDEGGFAPNILENK	2	106.04	4.26839e-10	1.60194	111
SLDLDSIIAEVK	17	105.82	5.616e-10	2.05395	151
TFTTQETITNAETAK	2	105.46	5.44714e-10	0.150237	3
AYLESEVAISEELVQK	4	105.32	5.50809e-10	0.09478	33
VALTGLTVAEYFR	2	105.03	4.44382e-10	0.286865	6
NAEPLINLDVNNPDFK	1	105	6.51429e-10	0	0
VNVDEVGGEALGR	16	104.39	7.84237e-10	2.14563	163
FQDSSQWLQIDLK	3	103.97	9.50054e-10	1.02651	106
SLTDELALVDVLEDK	13	103.84	8.63269e-10	1.69044	152
LAVEALSSLDGDLAGR	21	103.45	9.87305e-10	25.0888	1728
YGQEDIDVIGLSFR	6	103.45	9.35342e-10	0.820943	35
MQVNAEEVVVGDLVEIK	2	102.45	1.05522e-09	0.982347	66
ETDLLLDDSLVSIFGNR	2	102.39	1.06413e-09	0.0865017	35
AQLADSFHLQQFFR	2	102.26	1.21236e-09	0.161813	46
ARDDLITDLLNEAK	3	102.18	1.2924e-09	1.60524	109
VVLAYEPVWAIGTGK	8	102.12	7.18102e-10	1.55792	105
VVIGMDVAASEFYR	3	102.11	1.38415e-09	4.80713	326
IIYGGSVTGATCK	3	101.74	1.47375e-09	1.54138	107
NLEAVETLGSTSTICSDK	2	100.76	1.60337e-09	0.00478833	14
FVVGYALDYNEYFR	3	100.44	1.49102e-09	0.129557	32
ILLANFLAQTEALMK	4	100.06	1.05532e-09	6.51489	436
SSLSSAQADFNQLAELDR	2	99.84	1.73267e-09	0.0574183	41
EAFQNAYLELGGLGER	4	99.75	2.01788e-09	0.484557	37
IIEIVDAITTTAQSHQR	2	99.47	1.50263e-09	0.281138	27
QISNLQQSISDAEQR	6	99.31	2.51436e-09	0.433498	20
VAVLGASGGIGQPLSLLLK	9	99.1	1.47632e-10	1.63419	143
ACADPAAGSVILLENLR	1	99.07	2.40946e-09	0	0
NNLGELINTLNAAK	7	98.85	2.19584e-09	1.85245	124
TCDISFSDPDDLLNFK	1	98.4	1.14912e-09	0	0
MAVTFIGNSTAIQELFK	3	97.02	3.61469e-09	2.50047	168
MIALSIDSVEDHLAWSK	2	97	3.72116e-09	1.69036	116
GVNLPGAAVDLPAVSEK	7	96.74	2.95511e-09	1.81382	119
GVGIISEGNETVEDIAAR	5	96.5	4.58938e-09	1.60382	130
SENGLEFTSSGSANTETTK	2	96.01	2.48105e-09	0.121997	2
ILGADTSVDLEETGR	1	95.95	6.2762e-09	0	0
KNNLGELINTLNAAK	4	95.65	3.03581e-09	1.7779	120
LISWYDNEFGYSNR	22	94.67	4.75964e-09	16.9459	1169
AVCMLSNTTAIAEAWAR	3	94.66	6.6002e-09	0.332225	24
EPGLFDLIIINDSLDK	6	94.61	6.8323e-09	1.65518	130
LIGQIVSSITASLR	10	94.56	1.78472e-09	1.77146	140
VAHALAEGLGVIACIGEK	1	94.49	4.83659e-09	0	0
GLGTDEESILTLLTSR	3	94.41	7.20864e-09	0.0783033	49
VDLVDENFTELR	1	94.34	9.47932e-09	0	0
QVVAVTGDGTNDGPALK	1	94.13	7.74666e-09	0	0
AIAELGIYPAVDPLDSTSR	2	93.95	7.1885e-09	0.232772	4
FEETGQELAELLEEEK	1	93.94	7.08398e-09	0	0
VIGGDDLSTLTGK	2	93.75	9.99421e-09	0.172925	28
INVNEIFYDLVR	2	93.58	8.28823e-09	1.55892	103
TQLEELEDELQATEDAK	1	93.44	7.01991e-09	0	0
LQNELDNVSTLLEEAEK	1	93.14	8.85652e-09	0	0
NPLGDDEASTTTSK	12	92.96	7.28388e-09	1.72706	141
QDLPNAMNAAEITDK	1	92.92	8.65306e-09	0	0
YAASSYLALSASDWK	1	92.59	1.21453e-08	0	0
NVTELNEPLSNEER	1	92.46	1.04996e-08	0	0
GQETSTNPIASIFAWTR	1	92.46	1.17198e-08	0	0
MAATFIGNSTAIQELFK	1	92.25	1.15261e-08	0	0
MASTFIGNSTAIQELFK	2	92.25	1.15261e-08	1.4425	108
MSATFIGNSTAIQELFK	2	92.25	1.15261e-08	1.4425	108
YADLTEDQLPSCESLK	3	91.94	7.93271e-09	1.59733	113
SLDLFNCEVTNLNDYR	2	91.93	8.39985e-09	1.59585	109
IDTIEIITDR	2	91.9	1.69484e-08	0.020965	12
LFLVDDLVDSLK	4	91.88	9.63222e-09	0.25467	28
VWLDPNETNEIANANSR	1	91.71	1.2816e-08	0	0
LFIGGLSFETTEESLR	3	91.66	1.25209e-08	0.259363	34
IVSNASCTTNCLAPLAK	5	91.32	1.69349e-08	1.60665	115
GPDGLTAFEATDNQAIK	2	91.22	1.70273e-08	1.54343	103
LISQIVSSITASLR	17	90.91	5.71728e-09	1.96521	163
LQQELDDLLVDLDHQR	1	90.89	1.5072e-08	0	0
TLAYIITELDER	2	89.95	2.00799e-08	0.311672	23
NISFTVWDVGGQDK	4	89.76	2.39369e-08	1.56908	132
SLTNDWEDHLAVK	2	89.73	1.94738e-08	0.424637	44
DFLAGGIAAAISK	8	89.64	2.17285e-08	1.56847	108
TTDIFQTVDLWEGK	2	89.45	2.707e-08	0.289727	16
SANAEDAQEFSDVER	1	88.99	7.88642e-09	0	0
DPVQEAWAEDVDLR	6	88.85	1.90027e-08	1.69146	116
DHADSNIVIMLVGNK	1	88.79	2.80775e-08	0	0
VQAMYIWIDGTGEGLR	3	88.67	2.56042e-08	3.4047	245
INAANIATDDER	1	88.55	2.54837e-08	0	0
QGAIVAVTGDGVNDSPALK	3	88.38	2.44681e-08	0.154547	25
TELEDTLDTTAAQQELR	1	88.2	3.09523e-08	0	0
WSQLLANSAAR	1	88.1	4.63871e-08	0	0
VIQCFAETGQVQK	2	87.92	3.7776e-08	0.277388	13
QLLQANPILEAFGNAK	1	87.91	2.03069e-08	0	0
IINEPTAAAIAYGLDK	2	87.78	2.75929e-08	0.1484	10
GLYDGPVCEVSVTPK	1	87.73	3.85377e-08	0	0
ALPFWNEEIVPQIK	4	87.67	2.68472e-08	1.56695	102
LYIGLAGLATDVQTVAQR	2	87.64	1.58412e-08	0.0197983	34
AIWNVINWENVTER	4	87.48	3.53725e-08	1.59243	137
EIVVLETLEDIDK	1	87.4	3.87596e-08	0	0
LLGNVIVVVLAR	13	87.37	1.00777e-09	1.78014	130
APVPTGEVYFADSFDR	1	87.26	2.61225e-08	0	0
VLETAEDIQER	1	87.22	4.55209e-08	0	0
AFATDSADTGEDK	5	87.13	1.462e-08	0.248928	15
LSCAEDYLSLVLNR	1	87.13	4.69582e-08	0	0
YAFQEALNSAGEK	3	87.03	3.39832e-08	1.57716	108
LPIGDVATQYFADR	1	86.93	4.66367e-08	0	0
EIFLSQPILLELEAPLK	2	86.93	5.17059e-09	0.0675233	27
NPGLQNLLLDDFFK	2	86.16	5.54416e-08	0.164233	1
NLGSINTELQDVQR	1	86.12	5.69319e-08	0	0
TLATLNPESSLFIIASK	2	86.05	2.14791e-08	0.279477	4
FNYGFEYLGVQDK	1	85.9	4.35682e-08	0	0
FSPLTSNLINLLAENGR	4	85.79	3.9545e-08	1.77191	136
VNPTVFFDIAVDGEPLGR	8	85.72	4.20629e-08	5.5706	401
NNLAGAEELFAR	4	85.6	7.47773e-08	0.217158	29
FTQAGSEVSALLGR	2	85.56	6.47673e-08	0.316598	14
ILDQGEDFPASEMTR	1	85.52	3.49276e-08	0	0
SALTVQFVQGIFVEK	2	85.45	3.54952e-08	0.149863	25
ASQSQGIQQLLQAEK	3	85.33	6.41866e-08	1.56938	109
GILAADESVGSMAK	1	85.32	7.18255e-08	0	0
AVFVDLEPTVIDEVR	19	85.23	5.83337e-08	1.82899	149
GNVAYATSTGGIVNK	1	85.22	6.53822e-08	0	0
DFLAGGVAAAISK	4	85.11	6.42845e-08	0.582137	84
EAINVEQAFQTIAR	1	85.09	7.57319e-08	0	0
TCGFDFTGALEDISK	10	85.02	3.03758e-08	1.6764	149
NVLIVEDIIDTGK	6	84.58	5.43406e-08	1.55338	104
ACGLVASNLNLKPGECLK	6	84.45	6.67595e-08	1.56531	107
DLGATWVVLGHSER	6	84.36	8.02498e-08	1.81065	122
KGVNLPGAAVDLPAVSEK	1	84.19	2.99137e-08	0	0
EIEELQSQAQALSQEGK	1	83.91	7.55985e-08	0	0
GAAQNIIPASTGAAK	6	83.88	7.57132e-08	1.59277	114
EVIAVSCGPAQCQETIR	1	83.67	7.60279e-08	0	0
SYELPDGQVITIGNER	5	83.6	9.62517e-08	0.808708	24
EYLPIGGLAEFCK	6	83.45	1.01668e-07	1.47826	108
AVTELNEPLSNEDR	2	83.45	9.12749e-08	0.344537	25
TDLVAVWDVALSDGVHK	3	83.31	8.44653e-08	1.50755	127
SPAGLQVLNDYLADK	1	83.28	1.01262e-07	0	0
AALSGANVLTLIEK	1	83.21	4.32164e-08	0	0
VYVSLTCAFR	3	83.18	1.23095e-07	0.3648	27
FSSCGGGGGSFGAGGGFGSR	1	82.59	2.91928e-08	0	0
IINEPTAAAIAYGLDR	1	82.53	1.15603e-07	0	0
AINQGGLTSVAVR	2	82.44	9.89235e-08	0.137252	9
YLPDTLLLEECGLLR	2	82.38	1.0926e-07	0.0796667	33
SEWGDLLNDLQK	2	82.36	1.26316e-07	0.214672	16
AEEWGVQYVETSAK	1	82.3	1.02753e-07	0	0
FSLYFLAYEDK	3	82.27	1.20067e-07	0.23671	32
DAGTIAGLNVLR	1	82.16	1.29837e-07	0	0
DNHLLGTFDLTGIPPAPR	1	82.11	1.23035e-07	0	0
FSGWYDADLSPAGHEEAK	7	82.09	6.08746e-08	1.59283	110
VGYTPDWIFLLR	4	82.07	1.04306e-07	1.53521	124
YFPTQALNFAFK	12	81.78	1.79543e-07	1.60676	106
TLVMLDEQGEQLER	1	81.76	1.31028e-07	0	0
INVYYNEATGGK	3	81.69	1.35189e-07	0.200268	7
GQFSTDELVAEVEK	4	81.69	1.5518e-07	0.185528	39
LSQIGVENTEENR	2	81.62	1.39796e-07	0.0262167	7
YLIANATNPESK	3	81.6	1.9475e-07	0.207207	15
LNSQGFGCAWLSK	1	81.36	1.42572e-07	0	0
SQETDCPYFSTPLLLGK	3	81.35	1.23847e-07	1.54731	106
TPSALAILENANVLAR	6	81.22	6.94685e-08	1.58736	125
VFLDPNILSDDGTVALR	1	81.16	1.32831e-07	0	0
FSGSGSGTDFTLK	1	81.1	1.57966e-07	0	0
ALLANALTSALR	2	81.03	7.09974e-08	0.529143	58
TFDTFCPLGPALVTK	1	80.99	1.60824e-07	0	0
NLTQYSWLLDGFPR	1	80.89	1.58867e-07	0	0
NEAIQAAHDAVAQEGQCR	1	80.86	9.59811e-08	0	0
FLANVSTVLTSK	10	80.71	1.02751e-07	1.63521	113
LVSDEMVVELIEK	2	80.66	1.73521e-07	3.89328	263
MVMTLTFGDVVAVR	2	80.6	1.95967e-07	0.261025	13
MSSYAFFVQTCR	2	80.46	8.5902e-08	1.75562	121
VLQATVVAVGSGSK	1	80.29	1.20667e-07	0	0
DAGYEFDICFTSVQK	7	80.21	1.11477e-07	19.1672	1306
ELAGHTGYLSCCR	2	80.09	1.03826e-07	0.139932	5
FNALFAQGNYSEAAK	2	79.96	1.92767e-07	0.240917	20
STIGVEFATR	1	79.95	2.1142e-07	0	0
YSALFLGVAYGAK	1	79.95	2.52389e-07	0	0
ICVLDVDLQGVR	4	79.75	2.47865e-07	0.601532	13
ALEESNYELEGK	9	79.73	2.01123e-07	0.606388	41
TIAECLADELINAAK	2	79.68	2.80419e-07	0.1588	11
ADQLADESLESTR	1	79.67	1.83421e-07	0	0
LFQVEYAIEAIK	1	79.64	1.69482e-07	0	0
NPDDITNEEYGEFYK	3	79.59	6.15443e-08	0.356005	23
HSSLAGCQIINYR	2	79.58	2.63268e-07	0.233462	19
TELEDTLDSTAAQQELR	1	79.43	2.25769e-07	0	0
GNLEVLLFTIQSK	1	79.34	1.11756e-07	0	0
NYALLHTESGPSPGPAFR	1	79.3	2.19118e-07	0	0
DVDEIEAWISEK	1	79.22	2.31569e-07	0	0
AVFVDLEPTVIDEIR	2	79.1	2.22064e-07	0.601978	45
AFGFSHLEALLDDSK	1	79.03	2.85059e-07	0	0
SSYYVVSGNDPAAEEPSR	1	78.98	1.58724e-07	0	0
LTVEDPVTVEYITR	1	78.88	2.39426e-07	0	0
VCENIPIVLCGNK	1	78.87	2.82136e-07	0	0
DAVLLVFANK	4	78.73	2.03631e-07	0.114983	30
VINEPTAAALAYGLDK	1	78.63	2.42646e-07	0	0
ALDDFVLGSAR	1	78.55	3.85398e-07	0	0
ILTFDQLALDSPK	1	78.55	3.09296e-07	0	0
VDFPQDQLSTLTGR	4	78.48	3.27802e-07	1.54337	107
ASAELALGENNEVLK	2	78.4	3.54855e-07	0.0856117	4
TAMNVNDLFLAIAK	2	78.34	3.15826e-07	3.19446	210
KHEAIETDIAAYEER	1	78.3	3.06175e-07	0	0
VAPEEHPVLLTEAPLNPK	3	78.1	1.57205e-07	0.291548	18
QLLQANPILESFGNAK	1	78.08	2.12389e-07	0	0
IFDLQDWTQEDER	1	78.04	1.91584e-07	0	0
ALTVPELTQQMFDAK	4	77.76	3.41688e-07	6.23526	423
VVLDDKDYFLFR	1	77.74	4.02159e-07	0	0
YATLIYTNYEAGK	7	77.71	3.79532e-07	1.71036	137
DNALLAQLIQDK	2	77.51	3.48628e-07	0.468923	32
IVLDNSVFSEHR	3	77.48	3.49258e-07	0.337662	23
NLDYVATSIHEAVTK	1	77.46	3.93047e-07	0	0
NSADTLWGIQK	4	77.45	5.31566e-07	0.143692	20
MTDSFTEQADQVTAEVGK	1	77.18	1.71326e-07	0	0
VGGQAGAHGAEALER	11	77.03	4.77548e-07	1.68729	122
YFLVGAGAIGCELLK	1	77.01	3.43391e-07	0	0
SPLVMDVLNIQGVQR	1	76.94	3.33798e-07	0	0
ILTEAEIDAHLVALAER	1	76.9	2.2357e-07	0	0
EAEAAIYHLQLFEELR	4	76.88	4.46128e-07	0.320952	22
AEAGAGSATEFQFR	1	76.87	3.25859e-07	0	0
VQALEEANNDLENK	5	76.85	4.16174e-07	0.35068	42
VSQPIEGHAASFAQFK	1	76.76	4.40703e-07	0	0
LAALADQWQFLVQK	1	76.71	3.16757e-07	0	0
AVVVNAAQLASYSQSK	1	76.5	4.25357e-07	0	0
SANLVAATLGAILNR	4	76.49	2.3112e-07	1.52661	104
GVVDSEDIPLNLSR	2	76.49	5.12727e-07	0.186092	25
GVVDSEDLPLNISR	2	76.49	5.12727e-07	0.186092	25
VANPSGNLTETYVQDR	1	76.49	5.05995e-07	0	0
GPLQSVQVFGR	2	76.48	5.30777e-07	0.0900683	32
DDLITDLLNEAK	1	76.48	6.34233e-07	0	0
LSFLYLITGNLEK	1	76.35	2.60707e-07	0	0
EIDGGLETLR	1	76.29	7.06065e-07	0	0
TISIQQWLIQLTSK	4	76.1	1.55874e-07	0.393148	12
LASTLVHLGEYQAAVDGAR	1	76.02	4.13807e-07	0	0
SDPSIVLLLQCDIQK	1	75.91	4.51349e-07	0	0
SIQFVDWCPTGFK	9	75.9	4.66527e-07	1.87448	150
VEMLEIIEAIYK	1	75.89	4.92077e-07	0	0
EIVHIQAGQCGNQIGAK	1	75.85	5.26532e-07	0	0
EIVHLQAGQCGNQIGAK	1	75.85	5.26532e-07	0	0
IVLEDGTLHVTEGSGR	1	75.58	4.16425e-07	0	0
LGEMWNNTAADDK	1	75.51	2.06675e-07	0	0
DVAGDASESALLK	4	75.48	6.9086e-07	0.685893	44
EILEELQLNTK	6	75.44	6.84393e-07	1.59117	124
VAGMDVELTVEER	1	75.42	6.57409e-07	0	0
IVEANPLLEAFGNAK	3	75.39	4.59618e-07	0.321282	23
FGVEAFSDSIR	1	75.36	4.62804e-07	0	0
YISPDQLADLYK	6	75.18	7.47854e-07	1.73669	112
VKEDENVPFLLVGNK	1	75.09	4.66162e-07	0	0
FLEQQNQVLQTK	16	74.89	7.36251e-07	1.75939	129
LVGILDILDEENR	1	74.88	5.64026e-07	0	0
NSVVEASEAAYK	1	74.84	7.52979e-07	0	0
FFADLLDYIK	4	74.83	9.40516e-07	1.70731	141
HNEETGDNVGPLIIK	3	74.81	7.96191e-07	1.54065	104
YAAELHLVHWNTK	4	74.34	6.5527e-07	1.70187	124
TCLLNETGDEPFQYKN	2	74.22	4.14395e-07	0.0907833	16
NTGIICTIGPASR	6	74.17	1.07382e-06	1.51006	111
LICCDILDVLDK	5	74.12	1.01268e-06	1.49801	101
LPDGYEFSFPNR	5	74.11	6.191e-07	1.57879	112
ELVLALYDYQEK	1	74.03	8.12478e-07	0	0
YSQFINFPIYVWSSK	2	73.9	8.06613e-07	0.0796667	10
ASGVAVSDGVIK	3	73.89	1.12288e-06	0.0242033	5
NLDLDSIIAEVK	7	73.74	9.46778e-07	0.996243	58
YEELQITAGR	7	73.63	1.16831e-06	0.653993	74
LLDSSTVTHLFK	2	73.59	9.3411e-07	0.359548	22
EGVVQGVASVAEK	2	73.57	1.12742e-06	0.0902933	17
SVGNTIDPVILFQK	3	73.54	6.2405e-07	0.318945	27
WVVIGDENYGEGSSR	1	73.52	6.58054e-07	0	0
ELENFFQELEK	3	73.49	1.02974e-06	1.49572	101
EFADSLGIPFLETSAK	3	73.45	9.82787e-07	1.61337	114
VDAILCVAGGWAGGNAK	1	73.37	9.20513e-07	0	0
TTLQVDTLNAELAAER	1	73.34	9.29211e-07	0	0
TTPSYVAFTDTER	1	73.15	7.72255e-07	0	0
YDVDTLDMVFLDHWK	1	72.94	8.43545e-07	0	0
AWTQVLLGQAEDK	1	72.92	1.2635e-06	0	0
IAVGSDADLVIWDPDSVK	2	72.9	9.56486e-07	0.0942683	12
GNPTVEVDLHTAK	5	72.87	1.20067e-06	1.84155	127
LTTLELLEVR	1	72.76	5.21718e-07	0	0
GLSPAQADSQFLENAK	1	72.76	1.14407e-06	0	0
LGVEFDETTADDR	1	72.74	6.67796e-07	0	0
GEFQLVLDALDK	1	72.69	1.22187e-06	0	0
LGGSAVISLEGKPL	2	72.47	5.88889e-07	1.55819	108
DVTGAEALLER	1	72.43	1.52585e-06	0	0
AMGIMNSFVNDIFER	2	72.29	6.99388e-07	0.169538	46
NDFTEEEEAQVR	1	72.28	4.79165e-07	0	0
IHFPLATYAPVISAEK	10	72.24	7.07487e-07	1.75261	110
DVIATDKEEIAFK	2	72.17	1.26808e-06	0.07005	13
MSSTFIGNSTAIQELFK	1	72.13	1.30124e-06	0	0
ILLLGAGESGK	4	72.12	9.91226e-07	0.966675	77
LLLLGAGESGK	4	72.12	9.91226e-07	0.966675	77
FDFVHDLVLYLYR	1	72.09	1.18968e-06	0	0
DSPSVWAAVPGK	1	71.96	1.24812e-06	0	0
GFNEGLWEIENNPGVK	1	71.89	1.21663e-06	0	0
APSWIDTGLSEMR	1	71.77	1.10435e-06	0	0
NSQSFFSGLFGGSSK	1	71.77	1.27067e-06	0	0
ALQASALNAWR	4	71.67	1.75298e-06	1.63576	109
AIVPILLDANVSTYDK	1	71.65	9.54057e-07	0	0
IIAEGANGPTTPEADK	2	71.62	1.42207e-06	0.358038	25
TVLGNFAAFVQK	2	71.58	1.21629e-06	1.58753	108
LASDLLEWIR	1	71.56	1.78747e-06	0	0
HFCPNVPIILVGNK	1	71.45	1.14941e-06	0	0
ALTVPELTQQVFDAK	3	71.42	1.19343e-06	1.55723	106
LECSEELGDLVK	1	71.26	1.72453e-06	0	0
HEVLEGNVGYLR	1	71.24	1.76256e-06	0	0
ILDDDTIITTLENLK	2	71.21	1.05957e-06	0.246785	3
VDNSSLTGESEPQTR	3	71.15	1.10884e-06	0.119128	16
LVVVDFSATWCGPCK	1	71.07	1.34831e-06	0	0
VTLLDGTEYSCDLEK	1	70.95	1.16511e-06	0	0
EGFFTNGLTLGAK	4	70.92	1.93778e-06	1.28997	87
DVNAAIATIK	6	70.9	2.27186e-06	0.534708	32
AGDLGVDLTSK	1	70.87	2.5577e-06	0	0
NLQNLLILTAIK	7	70.67	1.41411e-07	1.72265	129
LLDDNGNIAEELSILK	1	70.64	1.47138e-06	0	0
KYDAFLASESLIK	1	70.62	1.59954e-06	0	0
ITDSAGHILYSK	1	70.53	2.39866e-06	0	0
SLNNQFASFIDK	8	70.51	2.12074e-06	0.947097	69
LGEYGFQNALIVR	3	70.27	1.79487e-06	0.07836	17
SQIHDIVLVGGSTR	1	70.2	1.60916e-06	0	0
EIIDLVLDR	11	70.18	2.01954e-06	1.80528	138
TGTAEVSSILEER	2	70.13	2.46024e-06	0.104052	0
VVAGVANALAHK	10	70.1	8.99058e-07	1.67689	128
LQIWDTAGQESFR	1	69.94	2.03796e-06	0	0
NLDSLEEDLDFLR	1	69.89	2.15387e-06	0	0
TSEFGELHGLTTDEK	1	69.89	1.90258e-06	0	0
VTQSNFAVGYK	2	69.88	2.10229e-06	0.0374567	4
LYSTWIGGSILASLDTFK	1	69.83	1.71067e-06	0	0
DICNDVLSLLEK	3	69.71	2.85972e-06	0.139573	10
QSLEASLAETEGR	2	69.7	2.37877e-06	0.382808	11
WLLLTGISAQQNR	2	69.55	1.59167e-06	0.196605	21
KVEEVVYDLSIR	1	69.52	1.85399e-06	0	0
ELAEDGYSGVEVR	2	69.51	2.01499e-06	0.633212	44
TSPVEGLSGNPADIER	1	69.47	2.35562e-06	0	0
IILDLISESPIK	2	69.38	8.18952e-07	0.433945	16
GLLSSLDHTSIR	1	69.36	2.22485e-06	0	0
TLTIVDTGIGMTK	1	69.33	2.71867e-06	0	0
TLTLVDTGIGMTK	1	69.33	2.71867e-06	0	0
TYSWDNAQVILVGNK	1	69.33	2.31028e-06	0	0
TYSWDNAQVLLVGNK	1	69.33	2.31028e-06	0	0
CCSGAIIVLTK	1	69.29	3.1972e-06	0	0
TLSDPELFHEWTGNVK	1	69.27	2.06441e-06	0	0
VGWEQLLTTIAR	1	69.25	2.20467e-06	0	0
VVAEPVELAQEFR	1	69.25	2.60876e-06	0	0
IGQLEEQLEQEAK	1	69.11	2.66968e-06	0	0
FGFPEGSVELYAEK	1	69.1	2.86653e-06	0	0
YKEEYAVLISEAQAIK	1	69.09	1.76334e-06	0	0
IQFAPVEPGPGPWAQTVR	1	69.04	1.93968e-06	0	0
LGESQTLQQFSR	1	69.01	3.39128e-06	0	0
IIQTPGLWESENQNK	1	68.99	2.50473e-06	0	0
EVGDGTTSVVIIAAELLK	2	68.95	1.12705e-06	0.117267	37
EVDDLEQWIAER	1	68.93	2.23892e-06	0	0
ELISNSSDALDK	4	68.91	3.20679e-06	0.254235	22
AILVDLEPGTMDSVR	1	68.91	3.34175e-06	0	0
IEEVVLEAR	1	68.87	2.96405e-06	0	0
NINDAWVCTNDMFR	1	68.83	7.13504e-07	0	0
VFEEDALSWEDK	1	68.8	1.75987e-06	0	0
VVVLGLLPR	2	68.76	3.99136e-08	1.57591	106
GAWSNVLR	1	68.74	5.76073e-06	0	0
SICTTVLELLDK	4	68.7	2.61024e-06	1.56333	106
VGINYQPPTVVPGGDLAK	7	68.67	1.79297e-06	1.68226	111
TIMGILVSYQIK	3	68.66	1.55205e-06	4.32301	302
TQIDHYVGIAR	2	68.65	3.34323e-06	0.181022	21
EQLGPVTQEFWDNLEK	2	68.59	2.77405e-06	0.260867	42
VLLESEQFLTELTR	1	68.48	2.05763e-06	0	0
YVTVQTISGTGALR	5	68.45	2.15763e-06	0.767047	44
PMFVVNTNVPR	4	68.44	4.2894e-06	1.61025	112
FQDNFEFVQWFK	1	68.42	2.55387e-06	0	0
LFIGGLSFETTDDSLR	1	68.41	3.36013e-06	0	0
ISLIQIFR	1	68.37	6.1857e-07	0	0
YATALYSAASK	1	68.37	4.14806e-06	0	0
VLLTGLLDLQAR	2	68.34	7.18118e-07	0.173497	3
DPGAQPGGELMLGGIDSK	1	68.26	2.52282e-06	0	0
YCGDYDSFFESK	1	68.21	2.41613e-07	0	0
LFVSGACDASAK	2	68.2	3.13307e-06	0.0742617	1
IVVVTAGVR	2	68.14	1.50392e-06	0.0107317	8
FFLCQVAGDAK	1	68.12	2.93694e-06	0	0
LALFNPDVCWDR	1	68.1	3.28349e-06	0	0
VCTLAIIDPGDSDIIR	1	68.03	3.12436e-06	0	0
ELDDATEANEGLSR	1	67.98	1.7992e-06	0	0
VGAFTVVCK	2	67.95	3.51912e-06	0.0687417	3
NFINNPLAQADWAAK	1	67.87	3.78868e-06	0	0
EDLVFIFWAPECAPLK	1	67.84	3.03387e-06	0	0
LLCGLLAER	4	67.81	4.47058e-06	1.62437	108
EEEIAALVIDNGSGMCK	1	67.73	2.02386e-06	0	0
EPLPSLEAVYLITPSEK	1	67.69	2.69792e-06	0	0
ALESPERPFLAILGGAK	2	67.61	1.4824e-06	1.02812	71
ITTIVVHIYEDGIK	2	67.6	1.99847e-06	0.395505	35
HSQFIGYPITLFVEK	4	67.57	2.52853e-06	1.5909	107
LLIIGDSGVGK	2	67.56	3.10437e-06	0.0517883	4
LLLIGDSGVGK	2	67.56	3.10437e-06	0.0517883	4
DLDDFQSWLSR	1	67.54	3.0306e-06	0	0
IHCTQTLLEGDGPK	3	67.5	3.76995e-06	1.52567	108
LDNWLNELETYCTR	1	67.49	2.28144e-06	0	0
DFTPSGIAGAFQR	2	67.4	4.13982e-06	0.114657	1
IKHEDTNLASSTIIK	2	67.36	2.57115e-06	0.14	3
LLDPEDISVDHPDEK	1	67.34	3.66236e-06	0	0
NLVTEAVMQMLVDLAK	5	67.28	3.68524e-06	2.0059	146
LSDDNTIGKEEIQQR	1	67.24	3.60606e-06	0	0
FQIQDISVETEDNK	1	67.02	3.77358e-06	0	0
HLEINPDHSIIETLR	1	66.97	3.28487e-06	0	0
FDECNFDFISR	2	66.95	1.02937e-06	0.0326783	26
HSGNITFDEIVNIAR	1	66.93	3.95398e-06	0	0
ALTVPELTQQMFDSK	2	66.93	3.71066e-06	0.303645	21
LGLDFPNLPYLIDGAHK	2	66.92	2.76401e-06	0.043	3
AVAGDASESALLK	1	66.89	6.01655e-06	0	0
HFSVEGQLEFR	1	66.86	6.02734e-06	0	0
LYTLVLTDPDAPSR	5	66.84	4.79238e-06	1.60657	113
VIGSGCNLDSAR	3	66.75	4.59684e-06	1.60682	115
WELLQQVDTSTR	10	66.57	5.37514e-06	0.545558	54
IVEGLPINDFSR	5	66.45	5.62764e-06	1.25635	87
DFPLNDLLSATELDK	1	66.44	4.85751e-06	0	0
YPIFFFGTHETAFLGPK	2	66.44	4.56243e-06	0.12612	37
TVDNFVALATGEK	1	66.32	5.86865e-06	0	0
FYGPEGPYGVFAGR	2	66.32	4.43357e-06	1.58913	109
DISEASVFDAYVLPK	1	66.3	4.94632e-06	0	0
IQFVGACNPPTDPGR	1	66.29	4.94598e-06	0	0
HEDTNLASSTIIK	5	66.28	5.18111e-06	0.404187	22
LNDLEDALQQAK	5	66.27	6.16085e-06	0.409147	26
HVFGESDELIGQK	5	66.25	5.58459e-06	1.53247	107
NLDKEYLPIGGLAEFCK	2	66.24	4.42092e-06	0.133413	10
AVTEQGAELSNEER	2	66.23	4.25244e-06	1.52468	106
FVFDAVTDIIIK	6	66.21	3.38654e-06	1.59211	146
DLAIQLGMLDPAEK	2	66.2	5.88913e-06	3.0983	210
LLLEYTDSSYEEK	1	66.11	4.88588e-06	0	0
NTLFNLSNFLDK	3	66.01	6.02719e-06	0.105892	19
YLAEVAAGDDKK	4	65.86	6.35574e-06	1.63942	115
NAYAVLYDIILK	1	65.86	3.17787e-06	0	0
LTGADGTPPGFLLK	1	65.8	5.39205e-06	0	0
VSHVSTGGGASLELLEGK	1	65.73	5.02525e-06	0	0
ISEQFTAMFR	5	65.69	5.4899e-06	5.32912	365
LFLVQDLVDSLK	2	65.68	2.81212e-06	0.186668	12
SEDYALPVYVDR	3	65.6	5.56354e-06	0.228612	15
KVEDLFLTFAK	2	65.54	3.36502e-06	0.15098	10
YFATTSIVLFLNK	2	65.51	4.11943e-06	0.15835	35
KGDILTLLNSTNK	1	65.41	3.33778e-06	0	0
ESTLHLVLR	3	65.33	3.39984e-06	1.60439	107
AAYFGVYDTAK	2	65.23	7.76783e-06	0.00165333	28
IGAADYQPTEQDILR	2	65.22	6.9741e-06	0.0822833	4
XFLVWINEEDHLR	8	65.13	6.5984e-06	7.32987	504
VVSSVLQFGNISFK	1	65.09	3.76336e-06	0	0
GDQPAASDSDDDEPPPLPR	1	65	2.84605e-06	0	0
VRPAELEQFESTIGFK	2	64.93	6.17023e-06	0.0361567	10
GYSFSLTTFSPSGK	1	64.89	6.89222e-06	0	0
LFLVEDLVDSLK	1	64.88	4.53497e-06	0	0
LVFLGLDNAGK	2	64.87	5.71843e-06	0.0882983	6
LNLEEFQQLYVK	1	64.87	6.69594e-06	0	0
EFEEDLTGIDDR	1	64.81	3.13851e-06	0	0
EAGAGGLAIAVEGPSK	1	64.8	6.35772e-06	0	0
GALFGANANR	1	64.78	1.19258e-05	0	0
HGVQELEIELQSQLSK	1	64.77	5.68492e-06	0	0
VGTLDVLVGLSDELAK	2	64.75	3.95259e-06	0.18594	35
FHVEEEGK	1	64.71	5.29071e-06	0	0
LGANSLLDLVVFGR	1	64.68	4.22106e-06	0	0
FDAGELITQR	1	64.6	9.15385e-06	0	0
YLTESYGTGQDIDDR	1	64.59	3.05832e-06	0	0
EVDEQMLNVQNK	3	64.58	6.02624e-06	0.116053	20
YGDLLPADGILIQGNDLK	2	64.58	4.68514e-06	0.213188	21
YNIIPVLSDILQESVK	2	64.52	3.26694e-06	0.281673	9
LVLEVAQHLGESTVR	1	64.49	3.55631e-06	0	0
LNTQEIFDDWAR	1	64.48	6.62999e-06	0	0
AVLVDLEPGTMDSVR	1	64.48	8.64394e-06	0	0
LGYILTCPSNLGTGLR	2	64.45	6.29908e-06	0.191187	3
ELFQETLESLR	1	64.33	9.16909e-06	0	0
DQGTYEDYVEGLR	2	64.32	3.51337e-06	0.170357	5
VQVDDDDFVHLR	2	64.3	6.8734e-06	0.0156283	1
CDEPILSNR	2	64.26	6.2433e-06	0.006285	1
AAYQVAALPK	2	64.18	8.53645e-06	0.0716533	1
TKPADDEMLFIYSHYK	1	64.1	6.4776e-06	0	0
DNLSYIEHIFEISR	2	64.05	8.18584e-06	0.08378	6
FPGQLNADLR	6	64.01	1.17966e-05	1.64723	110
HQAQIDQYLGLVR	1	64.01	7.96369e-06	0	0
MDENQFVAVTSTNAAK	1	63.98	5.51924e-06	0	0
VLVVHDGFEGLAK	1	63.94	6.29687e-06	0	0
VLQSFSDGLK	13	63.91	8.73853e-06	2.12503	152
ITQSNAILR	1	63.9	9.7975e-06	0	0
AVENSSTAIGIR	1	63.89	1.1188e-05	0	0
AGFAGDDAPR	2	63.78	6.05157e-06	0.0107117	4
TPFLLVGTQIDLR	2	63.78	4.04136e-06	0.120678	27
ESYVETELIFALAK	1	63.74	8.43224e-06	0	0
SSASFSTTAVSAR	1	63.72	8.06777e-06	0	0
LSSPATLNSR	17	63.61	1.29347e-05	1.83914	143
TGQAPGFSYTDANK	2	63.59	5.97218e-06	1.07934	83
VLALIQAWADAFR	2	63.55	7.41838e-06	0.0438633	21
VANVELYYR	3	63.52	9.95974e-06	0.404222	15
SSLIILK	2	63.47	8.54582e-07	0.026045	2
GFGFVTFENIDDAK	1	63.41	6.74935e-06	0	0
ELFQELLNLEK	1	63.33	1.008e-05	0	0
VHLVGIDIFTGK	2	63.23	6.46456e-06	0.102148	7
AAYKLVLIR	1	63.19	1.36724e-06	0	0
AGVLAQLEEER	1	63.12	1.15788e-05	0	0
GLAPDLPEDLYHLIK	1	63.05	6.91153e-06	0	0
DFPLSGYVELR	1	63.01	1.05507e-05	0	0
LLVSASQDGK	2	62.92	1.58767e-05	0.0404417	3
LSLEEFIR	1	62.91	1.25618e-05	0	0
DYVAQFEASALGK	1	62.86	1.1672e-05	0	0
VCQEAVWEAFR	2	62.74	1.01101e-05	0.308097	12
GQYISPFHDIPIYADK	1	62.74	1.05623e-05	0	0
ADQLTEEQIAEFK	2	62.7	1.1224e-05	0.193228	13
APVLPLVLPLQPR	3	62.69	2.69135e-07	0.221212	31
HNELTGDNVGPLILK	1	62.61	8.99174e-06	0	0
VVNEINIEDLCLTK	1	62.41	1.1999e-05	0	0
APFDLFENR	4	62.39	1.2314e-05	0.395053	23
TYFPHFNLSHGSDQVK	9	62.38	1.0926e-05	1.71332	123
GLGMTLSYLFR	1	62.34	1.60156e-05	0	0
SGGGGGGGLGSGGSIR	3	62.31	1.35416e-05	0.530195	44
EAVTEILGIEPDR	1	62.26	1.21533e-05	0	0
FFDDDLLVSTSR	1	62.22	1.23857e-05	0	0
LFVLFGAEILK	1	62.16	1.97644e-06	0	0
AGAGSATLSMAYAGAR	1	62.14	1.04471e-05	0	0
FQDNLDFIQWFK	1	62.13	1.11754e-05	0	0
MVDMLQDSFPAR	2	62.1	6.93669e-06	0.081685	2
TITLEVEPSDTIENVK	3	62.02	1.18389e-05	1.5228	102
LTLSALIDGK	2	61.99	7.96839e-06	0.101402	9
LTLSALLDGK	2	61.99	7.96839e-06	0.101402	9
HELQANCYEEVK	1	61.98	6.75071e-06	0	0
VQSGTWVGYQYPGYR	1	61.96	1.1717e-05	0	0
NLTNPNTVIILIGNK	1	61.88	3.92424e-06	0	0
DTFNHLTTWLEDAR	1	61.88	1.0443e-05	0	0
ELQNLIQELQQAR	3	61.87	1.03696e-05	0.950755	61
KVLQSFSDGLK	4	61.85	9.47039e-06	1.06515	82
QSVEADINGLR	2	61.7	1.61584e-05	0.0866167	8
LHIIEVGTPPTGNQPFPK	3	61.59	8.18242e-06	0.35831	18
VDLLNQEIEFLK	5	61.57	1.24e-05	0.592415	44
GQLVPLETVLDMLR	1	61.57	1.08325e-05	0	0
LIAPVAEEETTIPNNK	2	61.54	1.28717e-05	0.0468583	5
LNFSHGTHEYHAETIK	2	61.52	1.20855e-05	0.146537	10
TGEGFLCVFAINNTK	1	61.44	1.46789e-05	0	0
FALGLSGGSLVSMLAR	1	61.42	1.12853e-05	0	0
IMNTFSVVPSPK	3	61.4	1.68794e-05	0.577043	48
VFLLGEEVAQYDGAYK	1	61.37	1.59022e-05	0	0
ELEEIVQPIISK	1	61.21	1.03686e-05	0	0
IGGIGTVPVGR	5	61.2	5.6514e-06	0.84468	73
TGPNLHGLFGR	3	61.19	1.53586e-05	0.24077	12
INEAIVAVQAIIADPK	2	61.13	4.43269e-06	0.10824	5
GLFIIDPNGVIK	4	61.08	1.00598e-05	1.61894	115
SLISVIHLITAAR	2	61.08	2.02756e-06	0.053635	4
DLASVQALLR	2	61.07	1.50854e-05	0.0268883	38
FNLTGLNEQVPHYR	1	61.07	1.83292e-05	0	0
EAVVNTQELLDLLVK	1	61.01	7.96464e-06	0	0
GPFTDVVTTNLK	2	60.97	1.89561e-05	0.316265	32
PPYTITYFPVR	5	60.96	1.56728e-05	1.57584	124
GISLNPEQWSQLK	1	60.95	1.6874e-05	0	0
FDMHGDINTIVCNSK	2	60.93	7.9109e-06	0.0486867	3
NRPSSGSLIQVVTTQGK	2	60.91	1.17184e-05	0.0265233	2
LLPQLTYLDGYDR	2	60.88	1.58009e-05	1.55246	107
AAPTVNLFPPSSEELGTNK	2	60.87	1.61238e-05	1.51472	105
VTILELFR	8	60.85	7.42483e-06	0.52324	49
GDYDAFFEAR	1	60.82	5.29883e-06	0	0
EDQTEYLEER	1	60.8	7.56905e-06	0	0
TIQFVDWCPTGFK	3	60.79	1.70905e-05	1.49969	102
NYMSNPSYNYEIVNR	1	60.75	9.12914e-06	0	0
QITVNDLPVGR	3	60.74	1.47584e-05	1.63955	116
LFIGGLSFETTDESLR	1	60.74	1.53065e-05	0	0
IANLQTDLSDGLR	1	60.72	1.85119e-05	0	0
RPSANCDPFAVTEALIR	6	60.7	1.72355e-05	1.61447	120
DSTLIMQLLR	13	60.67	1.70979e-05	3.76206	252
SSEEIESAFR	1	60.65	1.36898e-05	0	0
NLLLAEVINIIK	2	60.63	1.47045e-06	0.250643	6
IGANFLQR	5	60.57	2.13988e-05	0.581053	45
LDIDSPPITAR	6	60.53	1.51797e-05	1.48772	104
IFVGGLSPDTPEEK	3	60.51	2.04072e-05	0.095865	20
YLTVAAVFR	2	60.5	1.14526e-05	0.187253	25
TVSDLAVVLFETATLR	3	60.48	1.02072e-05	0.836448	57
IAQLEEQLDNETK	1	60.45	1.93838e-05	0	0
EDPPACYATVFDK	1	60.37	1.11577e-05	0	0
VADGLPLAASMQEDEQSGR	1	60.34	1.26221e-05	0	0
GDLGIEIPAEK	1	60.32	1.71394e-05	0	0
LGDVYVNDAFGTAHR	1	60.31	1.91343e-05	0	0
VAQLCDFNPK	1	60.29	2.46479e-05	0	0
AGGAFDPYTLVR	2	60.15	2.13497e-05	0.10898	5
GILAADESTGSIAK	2	60.11	2.63735e-05	0.365588	34
DALSDLALHFLNK	2	60.1	1.97402e-05	0.149273	5
EEAQAEIEQYR	2	60.09	1.65044e-05	0.178043	17
DEFLIQASPR	1	60.03	2.93466e-05	0	0
LAALNPESNTAGLDIFAK	1	59.87	1.67953e-05	0	0
MVVESAYEVIK	3	59.78	2.02503e-05	2.02381	140
AFMTADLPNELIELLEK	3	59.73	1.8995e-05	1.53824	119
VEQVLSLEPQHELK	1	59.71	1.72652e-05	0	0
AVLDALLEGK	1	59.7	2.23948e-05	0	0
LNIPVSQVNPR	3	59.68	1.25946e-05	0.276767	8
ATSASSHLNK	2	59.62	2.01916e-05	0.0302733	4
EASDIILTDDNFTSIVK	2	59.55	2.32927e-05	0.106572	30
LAEQAER	1	59.49	2.62033e-05	0	0
AELNEFLTR	1	59.47	2.768e-05	0	0
LGGSPFGPAGTGK	1	59.43	3.15279e-05	0	0
NQLTSNPENTVFDAK	1	59.43	2.38312e-05	0	0
IVNSAQTGSFK	1	59.41	2.73778e-05	0	0
SSLQSQCLNEVLK	1	59.35	2.89201e-05	0	0
RHVFGESDELIGQK	1	59.32	2.59044e-05	0	0
TASNVEEAFINTAK	1	59.3	2.67289e-05	0	0
ISGSILNELIGLVR	1	59.24	5.77752e-06	0	0
AVTEQGHELSNEER	1	59.22	1.88487e-05	0	0
DGIVPFLQVFGHGK	1	59.16	2.39644e-05	0	0
QVVDSAYEVIK	2	59.14	2.80368e-05	0.08818	2
INVYYNEAAGNK	2	59.12	2.44311e-05	0.130072	3
FALDGFFSSIR	1	59.11	2.76174e-05	0	0
ELTTEIDNNIEQISSYK	1	59.09	2.33057e-05	0	0
IGFPWSEIR	1	59.08	4.07245e-05	0	0
LGIYTVLFER	1	59.06	1.61415e-05	0	0
MLLADQDQSWK	3	59.03	3.00062e-05	2.44313	176
HGESAWNLENR	1	58.99	1.77918e-05	0	0
ILLLGLDNAGK	3	58.91	1.17604e-05	0.115817	8
LALGDDSPALKEK	2	58.84	2.94542e-05	0.00496167	8
IYIDSNNNPER	2	58.77	3.00655e-05	0.0908	20
VEIIANDQGNR	1	58.69	3.3261e-05	0	0
VEILANDQGNR	1	58.69	3.3261e-05	0	0
ALDVGSGSGILTACFAR	1	58.68	2.81202e-05	0	0
SQGGEPTYNVAVGR	3	58.67	3.1377e-05	1.57845	110
VLTPELYAELR	4	58.65	2.73599e-05	1.5743	114
IDIPSFDWPIAPFPR	1	58.65	3.08396e-05	0	0
MSESLDTADPAVTGAK	1	58.61	2.39634e-05	0	0
LQDPFSLYR	1	58.57	3.53743e-05	0	0
AFATDSADTGEDKIPK	2	58.57	2.64091e-05	0.397182	25
FQSLGVAFYR	1	58.56	3.65007e-05	0	0
INEWLTLVEK	1	58.54	3.0651e-05	0	0
LNWLSVDFNNWK	2	58.52	3.60651e-05	0.0205267	35
HALIIYDDLSK	1	58.49	3.51117e-05	0	0
FEELCSDLFR	1	58.41	1.68006e-05	0	0
IASTILTSPDLR	7	58.39	2.4774e-05	1.5553	114
NQVALNPQNTVFDAK	2	58.36	2.99786e-05	1.04013	73
LGVAGHWR	1	58.35	3.36301e-05	0	0
QIGENLIVPGGVK	1	58.33	1.47627e-05	0	0
NGFLLDGFPR	1	58.3	4.1415e-05	0	0
VATVSLPR	30	58.28	2.08774e-05	18.9516	1243
TFVNITPAEVGVLVGK	2	58.21	1.20051e-05	1.59614	108
GEFITTVQQR	1	58.17	4.23687e-05	0	0
NEIDNYEEDYQK	1	58.15	6.66023e-06	0	0
ILLAELEQLK	2	58.1	9.75754e-06	0.665805	23
GNSGGIQPDLLISLTAPK	1	58.07	1.46598e-05	0	0
TGEAIVDAALSALR	1	58.04	3.32917e-05	0	0
NICQFLVEIGLAK	2	58.04	2.57539e-05	0.0163217	1
PVINIEDLTEKDK	2	58.04	3.16428e-05	0.102103	4
LASQANIAQVLAELK	1	58.04	1.29555e-05	0	0
ILMVGLDAAGK	1	58.02	4.0939e-05	0	0
SDLLLEGFNNYR	1	58.01	3.39178e-05	0	0
IFGVTTLDIVR	4	57.97	1.61184e-05	1.66451	119
VSLDVNHFAPEELTVK	1	57.96	2.73524e-05	0	0
TMQTLLSLVK	2	57.9	2.00294e-05	3.75371	254
VLLTTQGVDMISK	1	57.9	2.87871e-05	0	0
IKGEHPGLSIGDVAK	2	57.85	2.23941e-05	0.01584	1
VPFLVLECPNLK	1	57.74	2.80165e-05	0	0
DTTINEIEDTFR	1	57.7	3.03986e-05	0	0
LIIWDSYTTNK	4	57.65	3.72786e-05	0.49466	40
EAVLGLWGK	11	57.6	5.06569e-05	1.62766	115
FQDNFEFIQWFK	2	57.6	3.23231e-05	0.0527533	25
VSFELFADK	5	57.59	3.58812e-05	1.5622	140
YLSEVASGDNK	3	57.57	3.03598e-05	1.55768	108
IYEATLEDCCAK	1	57.51	1.46371e-05	0	0
FPPFFTLQPNVDTR	1	57.47	3.63493e-05	0	0
NITFFSTNCVEGTAR	1	57.44	2.6865e-05	0	0
IATLASGLEVGK	1	57.43	2.66558e-05	0	0
TAVCDIPPR	4	57.35	3.82881e-05	1.59824	115
ISVYYNEATGGK	3	57.32	3.73487e-05	0.207932	9
EANELQQWINEK	1	57.32	3.73487e-05	0	0
YYVTIIDAPGHR	1	57.3	4.32935e-05	0	0
GLNQALVDLHALGSAR	2	57.3	2.29037e-05	0.0159717	1
YLTVAAIFR	6	57.28	2.21676e-05	1.78803	107
YLAEFATGNDR	4	57.14	3.18775e-05	1.52666	107
VNLAELFK	2	57.12	3.95941e-05	1.51641	103
VAQLEQVYIR	1	57.11	4.56187e-05	0	0
LQIQCVVEDDK	1	57.11	5.34974e-05	0	0
FVFSLVDAMNGK	1	57.04	4.4383e-05	0	0
LPELGDLGQFFR	1	56.99	4.59968e-05	0	0
QDMPPPGGYGPIDYK	1	56.98	2.87642e-05	0	0
HIYYITGETK	1	56.97	4.42e-05	0	0
SSAVLLSALQK	1	56.96	2.0842e-05	0	0
LVTPGYVPTEQDVLR	4	56.95	3.40095e-05	0.45211	41
LDALQTFIR	2	56.94	3.32787e-05	0.230927	21
QETEVELYNEFPEPIK	1	56.89	3.82685e-05	0	0
NLATTVTEEILEK	1	56.84	4.69922e-05	0	0
TIIPLISQCTPK	1	56.82	3.07795e-05	0	0
LLDEVFFSEK	2	56.79	4.99446e-05	0.203695	19
DQVANSAFVER	3	56.79	5.20387e-05	0.537097	34
TSSIADEGTYTLDSILR	1	56.79	3.96834e-05	0	0
NFIVWLEDQK	2	56.74	5.44419e-05	0.184037	10
EILVGDVGVTITDPFK	2	56.69	3.26791e-05	1.32183	89
FEIWDTAGQER	1	56.66	3.42002e-05	0	0
SLYSSAENEPPVPLVR	1	56.66	4.33707e-05	0	0
NICFTVWDVGGQDK	1	56.63	2.84624e-05	0	0
SACDTVDTWLDDTAK	1	56.63	1.34707e-05	0	0
TNEAQAIETAR	3	56.61	5.81698e-05	1.58035	133
ISSLLEEQFQQGK	1	56.54	4.64712e-05	0	0
TVTNAVVTVPAYFNDSQR	1	56.51	4.38897e-05	0	0
GFTEDGIVFLPR	2	56.5	5.98858e-05	0.220135	14
LALGDDSPALQEK	2	56.46	5.09503e-05	0.00496167	8
SFLIWVNEEDHTR	1	56.39	4.39712e-05	0	0
NTISLLVAGLK	2	56.38	1.42689e-05	0.0827683	10
KHPDASVNFSEFSK	1	56.26	5.13405e-05	0	0
IDGITIQAR	1	56.21	6.36622e-05	0	0
DREGFFTNGLTLGAK	1	56.21	5.09776e-05	0	0
SGEDPLVK	4	56.16	6.48836e-05	1.57687	129
DVEDEETWIR	1	56.16	3.41365e-05	0	0
LLEVLSGER	1	56.15	6.91584e-05	0	0
SLNILTAFQK	1	56.09	2.95244e-05	0	0
AVFPSIVGRPR	2	56.05	3.30257e-05	0.08068	4
VAGQDGSVVQFK	2	56.03	6.99734e-05	1.5008	107
SKPVVSFIAGLTAPPGR	1	56.03	1.65891e-05	0	0
QITLNDLPVGR	2	56	3.91854e-05	0.659072	27
HFDADGNGYIEGK	2	56	2.33605e-05	0.200752	21
VGGVQSLGGTGALR	2	55.99	5.27453e-05	0.356665	33
AASDIAMTELPPTHPIR	3	55.96	4.9942e-05	2.86233	200
LVQAFQFTDK	1	55.89	5.44892e-05	0	0
IVADKDYSVTANSK	1	55.89	5.4618e-05	0	0
LLADPTGAFGK	1	55.86	6.9524e-05	0	0
TVIIEQSWGSPK	1	55.84	6.02021e-05	0	0
ETSGNLEQLLLAVVK	2	55.82	2.76218e-05	0.0455883	25
ASALEQFVNSVR	1	55.81	6.38997e-05	0	0
LLGGLAVR	1	55.73	1.77755e-05	0	0
DLSTVEALQNLK	1	55.72	6.38982e-05	0	0
NQYDNDVTVWSPQGR	1	55.69	4.5322e-05	0	0
FSVLLLHGIR	1	55.64	1.86935e-05	0	0
VPSLPDVTVTLGGK	2	55.58	2.80406e-05	0.110958	8
DFAVSTVPVSGPSHLR	1	55.57	5.33864e-05	0	0
NLDIERPTYTNLNR	3	55.53	6.11577e-05	0.230808	27
DKDISWFSPNGEK	1	55.51	4.69587e-05	0	0
IPDQLVILDMK	1	55.46	6.28626e-05	0	0
ALANSLACQGK	2	55.45	8.49603e-05	0.0554617	0
SMTDLLNAEDIKK	1	55.39	7.37123e-05	0	0
YFNSYTLTGR	1	55.35	6.92889e-05	0	0
DSYVGDEAQSK	3	55.33	3.00417e-05	0.293883	19
DDVALEGVSHFFR	1	55.32	6.60971e-05	0	0
DAGEGLLAVQITDPEGKPK	1	55.32	4.47992e-05	0	0
FEELNADLFR	1	55.31	6.77217e-05	0	0
FSLYFLAYEDKNDIPK	3	55.26	5.88257e-05	0.128095	31
VSILAAIDEASK	1	55.21	6.86965e-05	0	0
TLTTVQGIADDYDK	1	55.2	6.5382e-05	0	0
LQALDTGWNELHK	1	55.15	7.25544e-05	0	0
SSENFDELLK	3	55.1	6.07243e-05	1.55014	100
EAAENSLVAYK	5	55.09	8.48693e-05	1.53644	107
LKPGYLEATVDWFR	1	55.09	5.85412e-05	0	0
IPLLADVTR	6	55.07	2.56717e-05	1.68347	122
LGLQNDLFSLAR	1	54.97	7.00523e-05	0	0
RFEELGVK	2	54.93	7.92167e-05	0.0276733	9
LFVYDPNNPPSSEVLR	1	54.93	6.63621e-05	0	0
FVTILEGVLAK	1	54.91	1.56582e-05	0	0
VEIATLTR	1	54.9	7.53973e-05	0	0
QLADHLGFEFFEASAK	1	54.9	6.26154e-05	0	0
NQVAMNPTNTVFDAK	1	54.87	5.93023e-05	0	0
HVGDLGNVTAGK	3	54.84	7.16888e-05	1.50649	104
NFGSYVTHETK	1	54.82	5.55392e-05	0	0
DDEYDYLFK	2	54.81	2.42822e-05	0.04198	3
DLQNVNITLR	1	54.8	8.47696e-05	0	0
SLATWENENK	3	54.79	6.65448e-05	0.180872	15
GTAYVVYEDIFDAK	1	54.77	7.06864e-05	0	0
VNQAIWLLCTGAR	1	54.75	7.63721e-05	0	0
LLEPVLLLGK	2	54.71	3.88775e-06	0.0607717	33
SHTILLVQPTK	2	54.7	3.2529e-05	0.0561667	6
VSGSQIVDIDK	1	54.68	9.54845e-05	0	0
IGSLIDVNQSK	1	54.57	8.76342e-05	0	0
LLDNLLALIR	1	54.55	5.61203e-06	0	0
SIQADGLVWGSSK	1	54.54	8.91206e-05	0	0
DLQVNVEHLVQK	2	54.48	5.25765e-05	0.38312	41
EMNIQQLTNYR	2	54.46	7.48422e-05	3.94142	275
IAIYELLFK	1	54.4	2.43262e-05	0	0
LAIWDTAGQER	1	54.34	8.68784e-05	0	0
FVGIKDEDQLEAFLK	1	54.34	6.12935e-05	0	0
AVVGVVAGGGR	1	54.33	4.70446e-05	0	0
CIGGVIFFHETLYQK	1	54.3	7.05917e-05	0	0
VSNTLESR	1	54.24	0.000126949	0	0
VTVLGHVQR	1	54.24	3.61636e-05	0	0
DVNQQEFVR	1	54.22	0.000103126	0	0
SVGYRPDFVGFEIPDK	2	54.22	7.39855e-05	0.161443	31
SLSALGNVISALAEGTK	1	54.2	5.20859e-05	0	0
IPVGPETLGR	2	54.16	4.91145e-05	0.119097	0
EWTDGLFTHVLR	1	54.15	9.0956e-05	0	0
GNSIIMLEALER	1	54.12	0.000112305	0	0
DQNTVETLQR	1	54.09	0.000104115	0	0
WAIAQLNYADMLK	1	54.04	8.1061e-05	0	0
VLNSYWVGEDSTYK	1	54.04	6.58744e-05	0	0
LSNIFVIGK	1	54.03	3.30131e-05	0	0
ALGVGFATR	2	54.01	9.15527e-05	0.0371433	6
LLVVYPWTQR	10	53.94	5.18684e-05	1.58559	125
SYLYFTQFK	1	53.91	9.79528e-05	0	0
LEDLEVIQHR	1	53.85	8.4686e-05	0	0
GDFIALDLGGSSFR	1	53.85	8.94252e-05	0	0
DVTNSLLVTELGSSR	1	53.81	8.94208e-05	0	0
IPQSTLSEFYPR	1	53.74	9.19304e-05	0	0
TAGYPNVNIHNFTTSWR	1	53.66	8.00779e-05	0	0
GFCYVEFDEVDSLK	1	53.62	4.73616e-05	0	0
GYSFTTTAER	4	53.54	7.1478e-05	1.60354	116
LLYNNVSNFGR	3	53.53	0.000100699	0.326938	26
GFSEGLWEIENNPTVK	1	53.5	0.000105417	0	0
LTDQLPLIIVCDR	2	53.47	6.67923e-05	0.196407	22
LGEWVGLCK	1	53.43	0.00012438	0	0
IITLAGPTNAIFK	2	53.43	3.8585e-05	0.250828	37
SLLQALNEVK	2	53.38	8.38036e-05	0.0249933	12
NYKTAPFDSR	1	53.34	6.69681e-05	0	0
AFSVFLFNTENK	1	53.32	0.000104058	0	0
LLLDGAPLIAIHK	2	53.31	1.02665e-05	0.0450067	3
IAEFAFEYAR	1	53.27	9.58439e-05	0	0
PVINIEDLTEK	4	53.21	0.000100997	1.58765	107
VLGLVLLR	3	53.17	3.13266e-06	0.0427	23
ELPTAFDYVEFTR	1	53.17	0.000100486	0	0
ELWAVLNGWR	1	53.16	0.000108447	0	0
VEEEIQTLSQVLAAK	1	53.12	7.02041e-05	0	0
VAVVNQIAR	1	53.09	4.66362e-05	0	0
GAAGALLVYDITR	1	53.06	0.00011295	0	0
VDDLLIIEEK	1	53.05	0.000111724	0	0
MSAYAFFVQTCR	1	53.03	6.02262e-05	0	0
THNLEPYFESFINNLR	4	52.94	9.8837e-05	0.392345	35
ALGQNPTNAEVLK	2	52.92	9.57197e-05	0.0508667	2
CIESLIAIFQK	1	52.9	9.59051e-05	0	0
IGAEVYHNLK	2	52.85	0.000145523	0.11862	5
TCLLIVFSK	1	52.8	8.55436e-05	0	0
VGGTSDVEVNEK	1	52.8	0.000117032	0	0
GDDLLPAGTEDYIHIR	2	52.79	0.000101784	0.184965	6
EALTYDGALLGDR	1	52.78	0.000136553	0	0
GDGPVQGTIYFELK	1	52.74	0.000114935	0	0
FMQASEDLLK	2	52.72	0.00010718	2.81358	195
LAVNMVPFPR	4	52.71	0.000163954	3.64589	254
NPPGFAFVEFEDPR	2	52.7	7.14252e-05	0.231085	19
AWGNNQDGVVASQPAR	1	52.7	0.000109554	0	0
ALEHFTDLYDIK	3	52.65	0.000121145	0.626165	43
QLSQSLLPAIVELAEDAK	1	52.63	5.10284e-05	0	0
TSFFQALGITTK	1	52.59	0.000114843	0	0
VWFVSNIDGTHIAK	1	52.59	0.000123106	0	0
YICENQDTISTK	1	52.58	7.48065e-05	0	0
WDGQETTLVR	1	52.57	0.000135571	0	0
DLNHVCVISETGK	1	52.53	0.00012063	0	0
GLPLLLFR	1	52.51	3.59071e-05	0	0
YTGEDFDEDLR	1	52.48	3.02241e-05	0	0
ILLNACCPGWVR	1	52.48	0.000143494	0	0
KTGQAPGFSYTDANK	2	52.46	0.000117482	0.186875	11
ALGTEVIQLFPEK	1	52.43	9.40082e-05	0	0
NAPAIIFIDELDAIAPK	2	52.42	5.8998e-05	1.39845	95
LNDLEEALQQAK	1	52.39	0.00012487	0	0
YLAEVACGDDRK	1	52.37	0.000105456	0	0
LLNTFLER	1	52.35	9.89575e-05	0	0
ICTVSENFLR	1	52.34	0.000135359	0	0
DNPLNEGTDAAR	2	52.34	7.35141e-05	0.240593	17
YIEEAIEK	1	52.3	0.000146033	0	0
IQTQPGYANTLR	1	52.28	0.000164454	0	0
VIISLQLTAEK	1	52.25	4.43768e-05	0	0
AQLGVQAFADALLIIPK	2	52.23	1.67555e-05	0.193578	2
LFDQAFGLPR	1	52.19	0.000147061	0	0
WLPLEANPEVTNQFLK	1	52.19	9.69338e-05	0	0
GFSSGSAVVSGGSR	1	52.14	0.000121272	0	0
NSSYFVEWIPNNVK	5	52.11	0.000137184	0.331273	34
IIVLGLLPR	3	52.09	1.54504e-06	1.54818	102
AVTDEEPFLIFANR	1	52.09	0.000131947	0	0
VFEVSLADLQNDEVAFR	1	52.09	0.000120822	0	0
YQLSIHETEDPNDNR	2	52.06	7.96544e-05	0.116145	7
LENEIQTYR	2	52.04	0.000159106	0.055285	0
LHFFMPGFAPLTSR	3	52.03	0.000146628	4.70523	308
EYQTQLIQR	1	52.02	0.000168006	0	0
LFGAAEVQR	1	52.01	0.000205534	0	0
DSNNLCLHFNPR	2	52.01	9.9462e-05	0.100545	2
SLTYLSILR	1	51.99	4.90119e-05	0	0
AEAESLYQSK	3	51.99	0.000133123	0.633818	72
HGYIGEFEIIDDHR	2	51.99	0.000106878	0.0165383	1
QGLLPLTFADPADYNK	1	51.95	0.000127972	0	0
VDNEFDQR	1	51.89	9.31885e-05	0	0
DLTGVQNLR	1	51.85	0.000202797	0	0
TNAENEFVTIK	4	51.84	0.000179698	0.33493	23
KITIADCGQI	1	51.81	0.000187535	0	0
LLEELEEGQK	1	51.81	0.000172704	0	0
HLIPAANTGESK	1	51.8	0.000150968	0	0
LFTVVAWDPR	2	51.78	0.000178879	0.925113	62
AGLLQR	2	51.74	0.000107516	0.0521267	24
CNEIINWLDK	1	51.72	0.000150074	0	0
IDFYFDENPYFENK	1	51.72	5.653e-05	0	0
VVGAMQLYSVDR	2	51.71	0.000159526	0.387597	11
SSPADLVTATDEK	1	51.65	0.000182946	0	0
GWEEGVAQMSVGQR	1	51.64	9.9053e-05	0	0
LTGSLSGWTSPK	1	51.62	0.000195922	0	0
LAGVTALSCWLPLR	1	51.62	0.000111906	0	0
TDAAVSFAK	4	51.6	0.000193021	0.0813117	36
LGGNEIVSFLK	1	51.6	0.000117957	0	0
QFLSETEK	1	51.58	0.000176189	0	0
YLAEVATGEK	2	51.53	0.000162058	0.138525	10
LVLVGDGGTGK	1	51.47	0.00020352	0	0
GPVGLAIDFPESK	1	51.44	0.000184473	0	0
VLIAAHGNSLR	2	51.35	7.43817e-05	0.0284783	1
ELAPYDENWFYTR	1	51.31	9.46695e-05	0	0
HPDASVNFSEFSK	2	51.29	0.000112196	0.0284317	2
QASPNIVIALAGNK	1	51.27	8.02432e-05	0	0
SQYEQLAEQNR	3	51.25	0.00014098	0.0860467	33
LDYSDFQIVK	2	51.23	0.000142761	0.0320917	7
QAAPCVLFFDELDSIAK	1	51.23	0.000134097	0	0
AGELTEDEVER	1	51.22	0.000114396	0	0
SIGVGFATR	1	51.2	0.000169163	0	0
SLGVGFATR	1	51.2	0.000169163	0	0
LQTSSVLVSGLR	1	51.17	8.05847e-05	0	0
GSPLVVISQGK	2	51.15	0.000102059	0.0943533	7
DILADLIPK	2	51.11	6.97016e-05	0.26628	3
LQEYTQTILR	2	51.1	0.000147099	0.15406	21
GLVYETSVLDPDEGIR	1	51.07	0.000168441	0	0
ALVILAK	1	51.06	4.07383e-05	0	0
EKVDLVLLGK	1	51.04	5.07645e-05	0	0
TGAIVDVPVGEELLGR	1	51.03	0.00011399	0	0
AELFTQSCADLDK	1	51	0.000119944	0	0
EHALLAYTLGVK	1	50.97	0.000128373	0	0
NIILEEGK	1	50.96	0.000250925	0	0
DGVVEITGK	2	50.93	0.000308364	0.0434483	3
ETWLSENQR	1	50.91	0.000171518	0	0
AGGTTVTQGVETTKPSK	1	50.91	0.000172329	0	0
ILYMMDEINNPALTVK	1	50.88	0.000168216	0	0
GGATDNILYR	1	50.81	0.000220325	0	0
LDLIAQQMMPEVR	1	50.74	0.000208725	0	0
KFNALFAQGNYSEAAK	1	50.73	0.000180467	0	0
VVFIFGPDK	2	50.68	0.000156905	0.0879517	6
HDPSLLPWTASYDPGSAK	1	50.68	0.000132535	0	0
GVLETFSGTETNK	1	50.67	0.000212117	0	0
NSLFGSVETWPWQVLSK	1	50.66	0.000159777	0	0
ELAPLFEELR	1	50.54	0.00024373	0	0
DPLLLAIIPK	2	50.51	9.33661e-06	0.437055	3
FDDENFILK	4	50.49	0.000175981	1.57036	136
LTLIDPETLLPR	1	50.35	7.01154e-05	0	0
LQSIGTENTEENR	1	50.35	0.000189127	0	0
AAELIANSLATAGDGLIELR	1	50.34	0.000101717	0	0
IQIWDTAGQER	3	50.31	0.000242554	1.65331	134
IQLWDTAGQER	3	50.31	0.000242554	1.65331	134
LQIWDTAGQER	3	50.31	0.000242554	1.65331	134
LQLWDTAGQER	3	50.31	0.000242554	1.65331	134
SFFSEIISSISDVK	1	50.27	0.000231642	0	0
YGPANVEDTTESGATDSK	1	50.27	6.62505e-05	0	0
LVILDNYDLASEWAAK	1	50.25	0.000191172	0	0
GQFSTDELVAEVEKR	1	50.24	0.00019114	0	0
GSGTAEVELK	1	50.22	0.000336989	0	0
TQELLSQLPFK	1	50.21	0.000175791	0	0
GLCAIAQAESLR	1	50.2	0.000247821	0	0
NFPNAIEHTLQWAR	1	50.16	0.000218789	0	0
GLGEISAASEFK	1	50.14	0.000244006	0	0
GEHPGLSIGDVAK	1	50.14	0.000231903	0	0
APLDIPVPDPVK	1	50.09	0.000144965	0	0
LSCVPVLIFANK	1	49.96	0.000200841	0	0
LGISSLIR	1	49.95	0.000158312	0	0
HLLGVEDLLQK	1	49.91	0.00010822	0	0
AAAVLPVLDLAQR	2	49.89	6.05135e-05	0.139582	32
DTDIVDEAIYYFK	1	49.82	0.000201688	0	0
EYLLQYNDPNR	1	49.81	0.000229316	0	0
QEAIDWLLGLAVR	2	49.8	0.000148169	0.513575	32
HRPDLIDFDK	1	49.78	0.000238269	0	0
TCVADESAENCDK	1	49.77	1.05439e-05	0	0
DAGVIAGLNVLR	1	49.71	0.000127752	0	0
ETVDQVEELR	1	49.69	0.000260442	0	0
SILLSVPLLVVDNK	1	49.67	1.88816e-05	0	0
EAAAQQQESATTQK	2	49.64	0.000217828	0.044345	8
YTEQITNEK	1	49.63	0.00022922	0	0
DLTTFLYHLR	2	49.62	0.000231385	0.438195	5
EYGGLNVLVNNAAVAFK	1	49.61	0.000156436	0	0
LAADDFR	2	49.59	0.00032036	0.00751833	23
FNVWDTAGQEK	1	49.57	0.000209775	0	0
VMLGETNPADSKPGTIR	1	49.51	0.000247396	0	0
LNVWDIGGQR	1	49.49	0.000248538	0	0
DIEDVFYK	1	49.47	0.000186416	0	0
AYSEAHEISK	1	49.46	0.000280269	0	0
ITGDYLCSPEENIYK	1	49.42	0.000168003	0	0
DLLFILTAK	1	49.38	6.80537e-05	0	0
GVDLQENNPASR	1	49.37	0.000206944	0	0
VPPVQVSPLIK	1	49.35	1.6841e-05	0	0
DLVPDLSNFYAQYK	1	49.33	0.000249697	0	0
YALYDATYETK	3	49.29	0.000213735	0.20886	15
VLDNAIETEK	1	49.28	0.000347604	0	0
GDFCIQVGR	2	49.14	0.000248064	0.214332	37
LAETVFNFQEK	1	49.12	0.0002786	0	0
ITNQVIYLNPPIEECR	1	49.08	0.000216909	0	0
ILQAVNFPFLVK	1	49.05	8.08934e-05	0	0
YLAEVASGEK	2	49.02	0.000307646	0.043195	3
EQGVLSFWR	4	49.01	0.000386229	0.237385	40
GAGTGGLGLAVEGPSEAK	1	49	0.000280111	0	0
GFLIDGYPR	1	48.96	0.000322726	0	0
GFDQTINLILDESHER	1	48.96	0.000235691	0	0
VVDALGNAIDGK	2	48.95	0.000333021	0.18773	6
ILTDYGFEGHPFR	1	48.92	0.000303912	0	0
FFWEMAEEEGWIR	1	48.89	9.49046e-05	0	0
TMVVHEKPDDLGR	1	48.84	0.000285398	0	0
YSLEPVAVELK	1	48.83	0.0002638	0	0
NIIHGSDSVESAEK	2	48.81	0.000262387	1.48049	102
SGPNIYELR	1	48.76	0.000415102	0	0
GAEIVADTFR	1	48.76	0.000373192	0	0
NCMLTTICCGK	2	48.68	4.87868e-05	0.214632	16
NCMLTTLCCGK	2	48.68	4.87868e-05	0.214632	16
IIDAALR	1	48.63	0.000237848	0	0
TALNLFFK	1	48.59	0.000189549	0	0
ANLPQSFQVDTSK	1	48.57	0.000359998	0	0
EVEPALELLEPIDQK	2	48.52	0.000240434	0.443982	17
YATLATVSR	1	48.49	0.000281035	0	0
IEISELNR	1	48.47	0.000448034	0	0
GILLITGR	1	48.45	0.000143604	0	0
ALGVNAMLR	2	48.45	0.000450102	0.45314	34
HPDGVAVVGIFLK	1	48.42	0.000147477	0	0
EGLELPEDEEEK	1	48.42	0.00015539	0	0
FNESFAEMNR	1	48.41	5.62425e-05	0	0
ISEEDELDTK	1	48.39	0.000281786	0	0
GTLSGWILSK	1	48.38	0.000304943	0	0
EIFGLYGQTTGK	1	48.35	0.00032899	0	0
LSPLAEELR	1	48.33	0.000244576	0	0
EDQSILCTGESGAGK	1	48.27	0.000189894	0	0
FDTQYPYGEK	1	48.24	0.00014397	0	0
LSELDDR	2	48.17	0.000422163	1.45251	76
EQISDIDDAVR	1	48.15	0.000326887	0	0
SFVLNLGK	2	48.12	0.000203504	0.0476483	3
HFVALSTNTTK	1	48.12	0.000524178	0	0
KEEELQAALAR	1	48.1	0.00037249	0	0
NSILAQVLDQSAR	1	48.1	0.000338416	0	0
FLSDPQVHTVLVER	1	48.06	0.000233691	0	0
DAEAWFNEK	5	48.02	0.000177481	0.36112	25
LLIEMEQR	1	47.98	0.000481643	0	0
CPNLTYLNLSGNK	1	47.93	0.000393803	0	0
TPVSITEHPK	1	47.9	0.000346256	0	0
HDVVFLITK	3	47.88	0.000344596	0.248138	25
IAVAAQNCYK	2	47.88	0.000440725	1.25662	88
NSDSILEAIQK	1	47.83	0.000478791	0	0
AGVMALANLLQIQR	1	47.8	0.000221555	0	0
GGPPFAFVEFEDPR	1	47.68	0.000297711	0	0
NLQYYDISAK	2	47.67	0.000345423	0.01459	1
LFEGNALLR	1	47.64	0.000417553	0	0
IEANEALVK	1	47.55	0.000479034	0	0
KVTILELFR	3	47.53	8.03547e-05	0.116443	33
AGNLGGGVVTIER	1	47.53	0.000380581	0	0
DSVLTWLLR	1	47.49	0.000370735	0	0
VPQVSTPTLVEVAR	1	47.43	0.000158128	0	0
GTAVVNGEFK	1	47.41	0.000481112	0	0
IGDQEFDSLPALLEFYK	2	47.41	0.000338594	0.260177	45
IPQLPAPPK	2	47.37	0.000104442	0.197562	14
LVGQSIIAYLQK	1	47.36	9.36635e-05	0	0
TFLALINQVFPAEEDSK	1	47.32	0.000293785	0	0
GDLLFLTNFR	1	47.28	0.000335787	0	0
GLVGEIIK	1	47.15	0.000306476	0	0
IEVEKPFAIAK	1	47.15	0.000208173	0	0
LPNLTHLNLSGNK	1	47.14	0.000271442	0	0
TAASGIPYHSEVPVSLK	1	47.13	0.000318541	0	0
VDAFAGTWK	3	47.1	0.000533282	0.117195	6
NCWQNYLDFHR	1	47.1	0.000175486	0	0
ALGEYLER	1	47.04	0.000523897	0	0
GVDLVLNSLAEEK	1	47	0.000438958	0	0
TFIIGELHPDDR	1	46.96	0.000423889	0	0
VGEFSGANK	1	46.94	0.000492605	0	0
VEDPTFLNQLQSGVNR	1	46.93	0.000429869	0	0
SELDQLRQEAEQLK	1	46.91	0.000416575	0	0
AFGPGLQGGSAGSPAR	1	46.9	0.000428765	0	0
ANIIFNTSLGAIFGVK	1	46.88	0.000230756	0	0
DWFEIQWISNR	2	46.82	0.000444015	0.6639	22
AGVLAGHDNR	2	46.8	0.000464868	0.021135	3
MFLGFPTTK	5	46.8	0.00041577	4.16382	284
EDPLLTPVPASENPFR	1	46.76	0.000402748	0	0
RPFFPFHSPSR	1	46.74	0.000530649	0	0
FLLADNLYCK	1	46.73	0.000478792	0	0
GLLQTEPQNNQAK	1	46.73	0.000476668	0	0
YNPTWHCIVGR	1	46.7	0.000401937	0	0
AGVLAHLEEER	1	46.63	0.000594234	0	0
FTQDTQPHYIYSPR	1	46.62	0.000412676	0	0
APDFVFYAPR	1	46.61	0.000422358	0	0
ALSDADVQK	1	46.57	0.000559543	0	0
NLLSVAYK	5	46.56	0.000263857	1.6242	115
FLIDGFPR	1	46.56	0.000514465	0	0
GAVGALLVYDIAK	1	46.54	0.000255093	0	0
VSVPVIGGHAGK	1	46.52	0.000261841	0	0
GCDVVVIPAGVPR	3	46.5	0.00043767	0.225067	12
HALLEADVAAHQDR	1	46.46	0.000542265	0	0
YALYDASFETK	2	46.45	0.000471046	0.249312	17
SASVLSVISR	1	46.43	0.000470945	0	0
SQLLGSAHEVQR	1	46.43	0.000466395	0	0
ITPENLPQILLQLK	1	46.43	5.57399e-05	0	0
VTVAGLAGK	2	46.41	0.000385123	0.099025	4
GPNVVGPYGLLQPIADALK	1	46.41	0.000139422	0	0
ISGLIYEETR	1	46.39	0.000551076	0	0
NMVPQQALVIR	1	46.37	0.000405988	0	0
IILYENPNFTGK	1	46.36	0.000447385	0	0
AQALVQYLEEPLTQVAAS	1	46.34	0.000376283	0	0
YLECSALTQR	1	46.33	0.000415564	0	0
TFIAIKPDGVQR	1	46.32	0.000316184	0	0
NPSLLGILYGK	3	46.28	0.000277896	0.389483	27
GVNTFSPEGR	1	46.27	0.000646771	0	0
TAAENDFVTLK	1	46.22	0.000596953	0	0
ETLPFPIIDDK	3	46.2	0.0006165	0.248768	41
TVLIMELINNVAK	1	46.19	0.000313769	0	0
YEEENFYLEPYLK	1	46.11	0.00049716	0	0
DFTPVCTTELGR	1	46.08	0.000421693	0	0
DGPNALTPPPTTPEWVK	3	46.07	0.000517826	0.21235	22
AEEDKIPLLVVGNK	1	46.06	0.000210581	0	0
AVGEEVWHSK	1	46.04	0.000485327	0	0
ETLEPLIQAAQLLQVK	1	46.01	0.00010651	0	0
IGVTVLSR	1	45.96	0.000401818	0	0
LGVTVLSR	1	45.96	0.000401818	0	0
VLGDVIEVHGK	1	45.94	0.000346369	0	0
CTELNQAWSSLGK	1	45.93	0.000553936	0	0
DISLSDYK	1	45.88	0.000538401	0	0
AADGTWEPFALGK	1	45.85	0.000594136	0	0
GYLGPEQLPDCLK	2	45.85	0.000624038	0.203988	14
IFTSIGEDYDER	1	45.82	0.000340364	0	0
VLDELTLTK	5	45.78	0.000476955	0.457605	37
GIYTGLSAGLLR	1	45.67	0.000295411	0	0
LAGTQPLEVLEAVQR	1	45.67	0.000264244	0	0
ITPSYVAFTPEGER	1	45.66	0.000578602	0	0
GDSVIVVLR	1	45.64	0.000533515	0	0
KPEDWDERPK	1	45.64	0.000515777	0	0
VEPAVIEAQNAVK	1	45.64	0.000416169	0	0
LPLQDVYK	3	45.62	0.000616854	1.25039	83
SLTSNLPNVNLPNVNLPK	1	45.59	0.000256734	0	0
LGPNDQYK	1	45.58	0.000860519	0	0
LSELLR	1	45.54	0.000740024	0	0
VMVQPINLIFR	1	45.49	0.000324861	0	0
ATENDIANFFSPLNPIR	1	45.46	0.000588803	0	0
DIEEIIDELK	2	45.45	0.000808264	0.113653	33
IEEELGDEAR	2	45.43	0.000456836	0.181332	11
IGLFGGAGVGK	1	45.42	0.000604299	0	0
TTLLAGDIEHPR	1	45.4	0.000546524	0	0
LVLLGESAVGK	1	45.37	0.000365907	0	0
TGTVSLEVR	1	45.34	0.000830459	0	0
HQYYNQEWTLWDR	1	45.32	0.000373082	0	0
HLSVNDLPVGR	1	45.31	0.000593301	0	0
THINAVVAK	1	45.28	0.000278694	0	0
THLPGFVEQAEALK	1	45.25	0.000586628	0	0
SVVSLDGDK	1	45.23	0.000935739	0	0
VTLDPVQLESSLLR	1	45.18	0.000329177	0	0
QASPSIVIALAGNK	1	45.16	0.000303266	0	0
IEDVTPIPSDSTR	1	45.16	0.000656821	0	0
IGGIFAFK	1	45.15	0.000360481	0	0
APIQWEER	1	45.14	0.000590959	0	0
AENFFILR	1	45.06	0.000650288	0	0
DLSSVQTLLTK	2	45.05	0.00051424	0.384527	11
AANNGALPPDLSYIVR	1	45.02	0.00060122	0	0
HITIFSPEGR	1	45.01	0.000717764	0	0
NFFTDVYDLYIK	1	45	0.000717837	0	0
DVFSECCQAADK	1	44.98	8.25987e-05	0	0
TETSQVAPA	1	44.94	0.000779123	0	0
ELSDIALR	1	44.8	0.00116227	0	0
ADTLTDEINFLR	1	44.8	0.000736767	0	0
SVDPTLALSVYLR	2	44.79	0.000438101	0.100988	28
VYVGNLGNNGNK	1	44.78	0.000921467	0	0
QALQDTLALYK	1	44.74	0.000602649	0	0
QVVNIPSFIVR	2	44.65	0.000533004	0.0907367	30
AANSLEAFIFETQDK	1	44.64	0.000584049	0	0
YENEVALR	1	44.63	0.000922858	0	0
ALGVLAQLIWSR	1	44.62	0.000317532	0	0
NITYLPAGQSVLLQLPQ	1	44.6	0.000324199	0	0
SSEIEQAVQSLDR	1	44.53	0.000859785	0	0
DYSVTANSK	1	44.5	0.000562379	0	0
ADLINNLGTIAK	1	44.45	0.000707076	0	0
KLEDEFPGR	1	44.37	0.00115345	0	0
LDPHLVLDQLR	2	44.37	0.000436886	0.041845	3
VEAFCATWK	2	44.36	0.000668749	0.658442	45
GLDPYNILAPK	1	44.36	0.000894108	0	0
SIGVPIK	1	44.35	0.000350755	0	0
ASWSSLSMDEK	1	44.31	0.000322492	0	0
IFGGLILDIK	1	44.3	0.000202487	0	0
LFGGLILDIK	1	44.3	0.000202487	0	0
NLSTFAVDGK	1	44.25	0.000926439	0	0
FEIVYNLLSLR	1	44.24	0.000393655	0	0
ALVFQPVTELK	3	44.21	0.00040966	0.357675	21
EDKLECSEELGDLVK	1	44.11	0.000766597	0	0
MIFAGIK	2	44.06	0.000553629	1.55948	107
EAFQLFDR	1	44.05	0.000850068	0	0
GLTSVINQK	1	44.02	0.000998621	0	0
MNVLADALK	1	44.02	0.00133546	0	0
GVYLLTSHR	1	44.02	0.00104419	0	0
LTFDSSFSPNTGK	1	44.02	0.0007133	0	0
LTDISVTDPEK	1	44.01	0.00110419	0	0
GLAPVQAYLHIPDIIK	1	44.01	0.00017675	0	0
ILAFPCNQFGR	1	44	0.000881807	0	0
FLEEYLSSTPQR	1	43.99	0.000835957	0	0
SGSLAVDNADPILK	1	43.95	0.000813488	0	0
CGGIQYLQNAIESR	1	43.95	0.000970548	0	0
GEGPEVDVNLPK	1	43.92	0.00097322	0	0
TTGIVETHFTFK	1	43.85	0.000943703	0	0
SEIDLFNIR	2	43.83	0.00121923	0.0295417	23
NLATSLAELR	1	43.81	0.00118742	0	0
LIPLGWHVR	1	43.8	0.000400195	0	0
SGFFDER	1	43.78	0.000291062	0	0
EAAFSLAEAK	1	43.76	0.00112965	0	0
EASIYTGITLSEYFR	1	43.75	0.000908756	0	0
DVVICPDASLEDAK	1	43.72	0.000772808	0	0
TPELNLDQFHDK	1	43.61	0.000794809	0	0
QIFLGGVDK	1	43.52	0.00101821	0	0
HELIEFR	2	43.5	0.000857632	0.246945	18
WTGMIIGPPR	1	43.46	0.00112253	0	0
VLAAVYK	1	43.45	0.000526412	0	0
RVNAIEHVIIPR	1	43.45	0.000214632	0	0
HQAFEAELSANQSR	1	43.38	0.000821964	0	0
AGVHIK	1	43.36	0.000362134	0	0
HYGGLTGLNK	1	43.36	0.00139087	0	0
SGYIEANELK	1	43.36	0.0011556	0	0
GPVYIGELPQDFLR	1	43.35	0.000964064	0	0
MVVLSLPR	1	43.32	0.00108714	0	0
IIETLTQQLQAK	1	43.32	0.000530768	0	0
LTLDTIFVPNTGK	1	43.32	0.000640181	0	0
NCILQLFGK	2	43.31	0.00121798	0.0219867	3
DLIGVQNLLK	2	43.28	0.000373566	0.0723967	5
TSFLDDAFR	1	43.26	0.000651447	0	0
LNDGNEYLFQAK	1	43.26	0.000894559	0	0
YEGFFSLWK	1	43.22	0.00119584	0	0
DINTDFLLVVLR	1	43.22	0.000602685	0	0
ATAPYNYSYIFK	1	43.21	0.00093357	0	0
KVPQVSTPTLVEVAR	1	43.19	0.000275847	0	0
CPNLTHLNLSGNK	1	43.17	0.00105065	0	0
GGPLTAAYR	1	43.14	0.00146314	0	0
EDEGIAYR	1	43.14	0.000776462	0	0
YMACCLLYR	1	43.14	0.000400363	0	0
MNEVISLWK	1	43.12	0.00133827	0	0
HIAEVSQEVTR	1	43.12	0.00100918	0	0
LILFPR	1	43.07	0.000717568	0	0
AGLYGLPR	1	43	0.00163638	0	0
VGESVFHTTR	1	43	0.00147098	0	0
VGIYTGAR	1	42.94	0.00112049	0	0
YQLDPTASISAK	1	42.94	0.00132121	0	0
LYTLVTYVPVTTFK	1	42.94	0.000551353	0	0
STAGDTHLGGEDFDNR	2	42.94	0.000330304	0.0388167	3
LGTLSALDILIK	1	42.88	0.000128807	0	0
LKDDEVAQLK	2	42.86	0.00135354	0.0170967	3
AALQELLSK	1	42.84	0.00140919	0	0
TLSDYNIQK	1	42.82	0.00124591	0	0
FLIPNASQAESK	1	42.77	0.00146644	0	0
ELISNASDALDK	1	42.74	0.00129834	0	0
NLIELEGK	1	42.68	0.00168867	0	0
VLDAYGLLGVLR	1	42.58	0.000400256	0	0
SLQQLAEER	1	42.55	0.00171774	0	0
AAQGEPQVQFK	1	42.51	0.0015513	0	0
TLNPVFNEQFTFK	1	42.51	0.0012315	0	0
DGLILTSR	2	42.5	0.00193491	0.408003	30
TTGIIETQFSFK	1	42.5	0.00124559	0	0
NPILER	1	42.49	0.000760911	0	0
VADALTK	1	42.48	0.00222868	0	0
TSVVDLLYWR	1	42.48	0.00111575	0	0
SLLEGEGSSGGGGR	2	42.48	0.00113835	0.132815	14
IQLVEEELDR	1	42.47	0.00133066	0	0
IYVGNLPPDIR	1	42.43	0.00116296	0	0
DLTDYLMK	1	42.41	0.000909975	0	0
EDLIAYLK	1	42.38	0.00122845	0	0
IDLTLLNR	1	42.28	0.0011565	0	0
INMLVIELK	1	42.28	0.000840018	0	0
LEAPDADELPR	1	42.28	0.00131622	0	0
AEAGVPAEFSIWTR	1	42.26	0.0014263	0	0
YPIEHGIITNWDDMEK	2	42.23	0.000834784	0.152553	1
TQSSLVPALTDFVR	1	42.19	0.00109315	0	0
GIGLAIVR	1	42.17	0.00040348	0	0
QATVGDINTERPGILDLK	1	42.17	0.000794825	0	0
LLILALER	1	42.13	0.000199014	0	0
NVPVITGSK	1	42.1	0.00143358	0	0
IVTITGPTDAIFK	1	42.09	0.000729259	0	0
SQAEFEK	1	42.08	0.00117384	0	0
IPWFQYPIIYDIR	1	42.08	0.00104066	0	0
GNFNYIEFTR	1	42.07	0.00118896	0	0
DSLYVDGDCTMDIR	1	42.05	0.000302511	0	0
LILTLTHGSAVCTR	1	42.03	0.000980651	0	0
ALAAQLPVLPR	1	42.02	9.7349e-05	0	0
VLFLLGADGGCITR	1	42.01	0.0013377	0	0
LVQAFQYTDK	1	42	0.00123037	0	0
VYIASSSGSTAIK	1	41.99	0.0011668	0	0
DHLYGTLDPNTR	1	41.98	0.00121703	0	0
DDGSWEVIEGYR	1	41.98	0.000760644	0	0
LDYILGLK	1	41.96	0.000652715	0	0
SLSLLLK	1	41.91	0.000122392	0	0
SVTLLIK	1	41.91	0.000122392	0	0
GTYFPTWEGLFWEK	1	41.88	0.00117727	0	0
VYSTSVTGSR	1	41.87	0.00136852	0	0
EDAANNYAR	1	41.86	0.00078847	0	0
LLPVQENFLLK	4	41.85	0.000483317	1.57498	109
YQQGDFGYCPR	1	41.84	0.000281494	0	0
SPDFTNENPLETR	1	41.84	0.00114561	0	0
IWAHEALR	1	41.77	0.00132057	0	0
TLQIFNIEMK	1	41.75	0.00137011	0	0
MMFMSTATAFYR	1	41.75	0.000280704	0	0
AASGVPR	1	41.74	0.000947887	0	0
IAQGVSGSIQDK	1	41.71	0.00188868	0	0
VTAAIASNIWAAYDR	1	41.65	0.0015388	0	0
VFLENVIR	1	41.62	0.00107774	0	0
ANLVFK	2	41.61	0.000866251	0.068885	0
DLVSSLTSGLLTIGDR	1	41.6	0.00112423	0	0
GGEIQPVSVK	1	41.59	0.00117189	0	0
KEEELQGALAR	1	41.53	0.00168034	0	0
LGELPSWILMR	1	41.5	0.00174509	0	0
EGVLYVGSK	1	41.43	0.00159718	0	0
SVLVSAGNVK	1	41.4	0.0016336	0	0
ELHINLIPNK	1	41.36	0.000760385	0	0
IYHTIAYLTPLPQPNR	1	41.35	0.000813435	0	0
IWHHTFYNELR	1	41.32	0.00152377	0	0
DGGAWGAEQR	2	41.3	0.00065606	0.04067	3
VFYYLVQDLK	1	41.3	0.00176061	0	0
YEILTPNAIPK	1	41.25	0.00155978	0	0
QASEGPLK	1	41.23	0.00202653	0	0
FSVNLDVK	1	41.22	0.00166498	0	0
SAGGDFGNPLR	1	41.17	0.00151621	0	0
TPNGVVLAPVQLGK	2	41.13	0.000385452	1.27052	85
DLEDLQILIK	1	41.05	0.00160188	0	0
FDAMAELETVK	1	41.05	0.00139772	0	0
SPIAEAVFR	1	41.04	0.00229817	0	0
NDPLLVGVPASENPFK	1	41.04	0.00144029	0	0
DIVVLGVEK	1	40.95	0.00165928	0	0
TFDEIASGFR	1	40.93	0.00136423	0	0
TPVEPEVAIHR	1	40.92	0.00200656	0	0
AGILFEDIFDVK	1	40.91	0.00173951	0	0
VVFIFGPDKK	1	40.9	0.000898178	0	0
LVSDGNINSDR	1	40.9	0.00198737	0	0
NTETEESLAK	1	40.87	0.00199705	0	0
NVIALAFDYR	1	40.84	0.00182547	0	0
QLNYTIGEVPISFVDR	1	40.82	0.00153583	0	0
LSVVSVEDPPQR	1	40.79	0.00164235	0	0
SSVSGIVATVFGATGFLGR	1	40.74	0.00107104	0	0
FMELLEPLNER	1	40.73	0.00209207	0	0
KFFVGGNWK	1	40.7	0.00174483	0	0
FLNELIK	1	40.66	0.0013057	0	0
NVNQSLLELHK	1	40.64	0.00150158	0	0
QIFHPEQLITGK	1	40.64	0.00120817	0	0
QLFHPEQLITGK	1	40.64	0.00120817	0	0
QGVDADINGLR	1	40.62	0.00169058	0	0
AWGPGLEGGVVGK	1	40.61	0.00200295	0	0
LLLPWLEAR	3	40.59	0.000506323	1.50901	119
VASLLVK	1	40.56	0.000909788	0	0
IISLDLPVAEVYK	1	40.55	0.000731271	0	0
LGHDFNPNVQAAFQK	1	40.55	0.00137444	0	0
SFGLYGK	1	40.53	0.00146044	0	0
FLFLLLGPAGK	1	40.52	0.00031494	0	0
KVPQVSTPTLVEVSR	1	40.51	0.000586873	0	0
DGVAVITLPLGGSIK	2	40.4	0.000551767	0.257873	33
IITLTGPTNAIFK	1	40.38	0.000760463	0	0
LLQDFFNGR	1	40.34	0.00213605	0	0
VVVDALSGLK	2	40.33	0.00159415	0.0783	6
QEYDESGPSIVHR	1	40.33	0.00152	0	0
VIAGFSLLNLLFK	1	40.27	0.00016915	0	0
DLQQYQSQAK	1	40.26	0.00231234	0	0
EEAESTLQSFR	1	40.24	0.0016228	0	0
FVSISDLLVPK	1	40.23	0.000957903	0	0
FQPSLVLDTAK	1	40.19	0.00228291	0	0
SPSAIFSAELSK	1	40.13	0.00233893	0	0
DEIFAQSK	1	40.06	0.0021205	0	0
SQYEQLAEQNRK	1	40.02	0.00235413	0	0
IIFVVGGPGSGK	1	40.01	0.00141673	0	0
LQPSIIFIDEIDSFLR	1	39.97	0.00112776	0	0
GSPAVNVGVK	1	39.91	0.00172028	0	0
MEAVLNELVSVEDLLK	1	39.91	0.00174581	0	0
GAQGVILVYDVTR	1	39.89	0.00191797	0	0
GLDCECLGGGR	1	39.86	0.000568019	0	0
SIITYVVTYYHYFSK	1	39.86	0.00204487	0	0
NPLCPLGQTVQSELFR	1	39.77	0.00209823	0	0
IVLLDSSLEYK	1	39.64	0.00180347	0	0
GFGFVLFK	1	39.61	0.0021004	0	0
NILIDFTK	1	39.53	0.00187759	0	0
AILFLPLPVSSD	1	39.47	0.00195455	0	0
ADIQLLVYTIDDLIDK	1	39.34	0.00144934	0	0
LKYENEVALR	1	39.22	0.00235758	0	0
VLLTMIAR	1	39.16	0.00119519	0	0
GFGLLGSIFGK	1	39.16	0.00157134	0	0
VIILGDSGVGK	1	39.11	0.00198231	0	0
ILEPGLNILIPVLDR	1	38.89	0.000213051	0	0
VTLTLPVLNAAR	1	38.8	0.000500938	0	0
LDNLVAILDINR	1	38.7	0.00145688	0	0
NVCTELLPLIKPQGR	1	38.49	0.00129545	0	0
LILIESR	1	38.43	0.00183743	0	0
LGGIGQFLAK	1	38.43	0.00178718	0	0
QASPNIVIALSGNK	1	38.43	0.00223219	0	0
DKLNNLVLFDK	1	38.41	0.00207665	0	0
VGHSELVGEIIR	1	38.33	0.00210791	0	0
KGLDPYNILAPK	1	38.24	0.00207706	0	0
DAIILIFANK	1	38.06	0.00200864	0	0
DALLLIFANK	1	38.06	0.00200864	0	0
LNIIIVAEGAIDK	1	38.02	0.00170382	0	0
LVRPPVQIYGIEGR	1	38.01	0.000901311	0	0
LIDLHSPSEIVK	1	37.92	0.00203409	0	0
GWEFMWNER	1	37.87	0.0011758	0	0
EALQDVEDENQ	1	37.76	0.000904469	0	0
SPDCTHDNPLETR	1	37.55	0.00116902	0	0
IANLLKPDK	1	37.14	0.00143932	0	0
AVAQALEVIPR	1	37.11	0.00110886	0	0
LGLHSLR	1	36.95	0.00155414	0	0
HLQDLFAPLVVR	1	36.89	0.00144274	0	0
FFDANYDGK	1	36.78	0.00131184	0	0
DQLIHNLLK	1	36.76	0.00181342	0	0
VHAIPLR	2	36.71	0.00146114	0.134182	5
HVLVTLGEK	1	36.69	0.00196074	0	0
DVLFLK	1	36.65	0.00210865	0	0
GEIDAHEDSFK	1	36.6	0.00188147	0	0
VTIAQGGVLPNIQAVLLPK	1	36.58	0.0003077	0	0
ELGITALHIK	1	36.5	0.00147756	0	0
GLTPSQIGVILR	1	36.29	0.00165649	0	0
LLCIPIHGIR	1	36.19	0.0018754	0	0
FILNLPTFSVR	1	36.09	0.00242346	0	0
ALAAFLK	1	35.84	0.00160278	0	0
CCGVDFEVK	1	35.77	0.00140371	0	0
AAPILFASAALALGSSLALK	1	35.68	0.000473193	0	0
LLLQVQHASK	1	35.65	0.00159278	0	0
IGPLGLSPK	1	35.59	0.00168395	0	0
IYLPLLLPPR	2	35.58	0.000456545	1.49336	100
IVLIR	3	35.39	0.00104064	1.57508	111
IVLLR	3	35.39	0.00104064	1.57508	111
LVLIR	3	35.39	0.00104064	1.57508	111
LVLLR	3	35.39	0.00104064	1.57508	111
KEESEESDDDMGFGLFD	1	35.36	0.000334732	0	0
DTDSEEEIR	1	35.22	0.00177359	0	0
VQAVVAVAR	1	35.2	0.00218946	0	0
LPLLSK	1	34.58	0.00120176	0	0
TYGGCEGPDAMYVK	1	33.53	0.00159699	0	0
LSPAVLLQGLAEVPIPTR	1	33.3	0.00079515	0	0
LNLILQK	1	32.38	0.00225457	0	0
LVQILQK	1	32.38	0.00225457	0	0
ALHSLLLR	1	31.42	0.00183882	0	0
ESNCYDPER	1	31.41	0.00148168	0	0
IVVLLQR	1	31.14	0.0023843	0	0
LPPLPLTLALGAFLNHR	1	28.34	0.00197849	0	0
DGYDYDGYR	1	27.89	0.00203194	0	0
FVLVK	1	27.7	0.00101895	0	0
GLVVPVIR	1	27.65	0.0018038	0	0
VLYVLK	1	27.45	0.00134915	0	0

## Sheet: Peptides DDM - ZIPTIP Lane 3
Sequence	# Matches	Max. IonScore	Max. Exp Value	ΔRT [min]	ΔScans
GHYTEGAELVDSVLDVVR	16	141.41	1.36965e-13	1.73004	180
GSLGGGFSSGGFSGGSFSR	8	139.41	1.47771e-13	0.979257	203
SSLSSAQADFNQLAELDR	2	137.54	2.91607e-13	0.0836867	113
FQDGDLTLYQSNAILR	5	133.34	9.91776e-13	1.56014	107
SSHTWVALSHIAGLCNR	4	131.62	1.48405e-12	0.318292	23
LLVVSNPVDILTYVAWK	8	131.46	3.14378e-13	2.03122	140
TCLLNETGDEPFQYK	2	128.14	1.77248e-12	0.124613	9
AAVPSGASTGIYEALELR	12	127.88	3.15269e-12	46.6697	3174
FGVEQDVDMVFASFIR	27	126.36	4.63569e-12	7.56027	556
ELLQTELSGFLDAQK	8	126.2	4.54579e-12	1.88277	164
MSATFIGNSTAIQELFK	5	125.83	5.4333e-12	1.89827	130
NLVTEAVMQMLVDLAK	10	124.76	6.56693e-12	14.9482	1048
ILGADTSVDLEETGR	3	124.31	9.17435e-12	1.58069	112
LQQTQAQVDEVVDIMR	3	124.28	7.18507e-12	5.81882	398
GVGIISEGNETVEDIAAR	5	123.02	1.02271e-11	1.56888	155
IEGSGDQIDTYELSGGAR	1	122.2	8.70699e-12	0	0
IINEPTAAAIAYGLDK	3	121.72	1.10032e-11	1.54424	108
MASTFIGNSTAIQELFK	5	120.52	1.84528e-11	1.89827	130
MSSTFIGNSTAIQELFK	1	120.52	1.84528e-11	0	0
GNDISSGTVLSDYVGSGPPK	4	120.51	1.64058e-11	1.58276	106
VPADLGAEAGLQQLLGALR	2	120.31	6.33153e-12	1.70769	113
VNQIGSVTESIQACK	3	120.29	2.22627e-11	1.56408	113
VNQIGSVTESLQACK	3	120.29	2.22627e-11	1.56408	113
MQVNAEEVVVGDLVEIK	6	119.9	1.81635e-11	1.46355	149
VAVLGASGGIGQPLSLLLK	6	118.99	1.51419e-12	1.63531	112
IIEIVDAITTTAQSHQR	4	118.94	1.58278e-11	0.80576	56
ADALQAGASQFETSAAK	7	118.58	2.91219e-11	1.65701	117
EAALVDMVNDGVEDLR	6	117.99	3.14532e-11	7.49976	512
LGFSEVELVQMVVDGVK	12	117.63	2.5715e-11	14.1628	979
LQQELDDLLVDLDHQR	2	116.38	4.3037e-11	0.0168933	1
GHYTEGAELVDAVLDVVR	1	116.31	4.6192e-11	0	0
LLDDNGNIAEELSILK	1	116.28	4.14489e-11	0	0
ISVDQITDVVLYSLDK	4	115.46	3.93958e-11	1.13604	105
YADLTEDQLPSCESLK	3	113.33	6.0387e-11	1.61658	111
SLDLDSIIAEVK	19	112.96	1.08499e-10	1.81359	221
EPGLFDLIIINDSLDK	4	112.85	1.00128e-10	1.60096	107
NLEAVETLGSTSTICSDK	3	112.49	1.10191e-10	0.296692	26
QGAIVAVTGDGVNDSPALK	4	112.01	1.0261e-10	0.299333	134
GVNLPGAAVDLPAVSEK	11	111.68	9.47489e-11	1.59079	137
TQLEELEDELQATEDAK	1	111.64	1.03509e-10	0	0
MAVTFIGNSTAIQELFK	4	111.44	1.25973e-10	3.35361	228
SLTDELALVDVLEDK	13	111.32	1.50901e-10	12.9637	907
SLSALGNVISALAEGTK	1	110.18	1.22324e-10	0	0
YGQEDIDVIGLSFR	12	109.95	2.08891e-10	43.3441	2938
ILSISADIETIGEILK	4	107.94	8.75783e-11	1.98671	209
QVLLSAAEAAEVILR	3	107.75	1.08283e-10	1.61052	116
LFIGGLSFETTEESLR	3	107.1	3.59746e-10	1.71367	118
ITVVGVGQVGMACAISILGK	1	106.5	1.94769e-10	0	0
LSLCGEESFGTGSDHIR	1	106.07	3.4357e-10	0	0
NQVALNPQNTVFDAK	1	105.94	5.23374e-10	0	0
FGANAILGVSLAVCK	12	105.69	4.03312e-10	20.5082	1430
LAALADQWQFLVQK	2	105.66	4.03391e-10	0.134915	134
VLAQNSGFDLQETLVK	1	105.49	5.16953e-10	0	0
VFDKDGNGYISAAELR	1	105.28	6.01861e-10	0	0
LQNELDNVSTLLEEAEK	1	104.22	7.02011e-10	0	0
NNLGELINTLNAAK	4	104.06	7.00871e-10	1.59641	110
SVTEQGAELSNEER	2	104.05	5.94261e-10	1.6303	115
DINQEVYNFLATAGAK	3	103.5	8.41999e-10	0.244368	21
LAVEALSSLDGDLAGR	15	103.31	1.01498e-09	22.5226	1580
SPAGLQVLNDYLADK	1	102.71	1.18411e-09	0	0
KNNLGELINTLNAAK	1	102.58	6.15566e-10	0	0
GTGGVDTAAVGGVFDVSNADR	6	101.96	1.14942e-09	1.51815	117
LATNAAVTVLR	1	101.91	8.24537e-10	0	0
MEGNAEESTLFCFAVR	1	101.55	5.7387e-10	0	0
LIGQIVSSITASLR	21	101.45	3.65233e-10	43.9694	3020
QVVAVTGDGTNDGPALK	2	100.96	1.58732e-09	0.127892	10
LLGNVIVVVLAR	27	99.88	9.76615e-11	10.2311	737
LSCAEDYLSLVLNR	3	99.56	2.6559e-09	1.5451	105
VQAMYIWIDGTGEGLR	3	99.52	2.13879e-09	3.6154	258
VNVDEVGGEALGR	10	99.46	2.44032e-09	17.37	1110
TVLGNFAAFVQK	3	99.45	1.87277e-09	1.586	108
VIDIFDTDGNGEVDFK	1	99.45	1.96357e-09	0	0
TSIDAYDNFDNISLAQR	1	99.35	1.95123e-09	0	0
SASIYNPVIYIMMNK	28	99.04	2.48229e-09	9.22043	734
TFVVQGFGNVGLHSMR	2	99	2.59968e-09	0.0895183	6
TFTTQETITNAETAK	2	98.58	2.67644e-09	1.55394	108
MAATFIGNSTAIQELFK	4	97.96	2.99117e-09	1.53707	105
NPGLQNLLLDDFFK	2	97.83	3.60948e-09	1.75674	116
DAGYEFDICFTSVQK	4	97.78	1.98402e-09	21.0498	1456
NISFTVWDVGGQDK	2	97.73	3.89594e-09	0.0626717	4
LISQIVSSITASLR	28	97.72	1.02272e-09	42.6008	2900
APVPTGEVYFADSFDR	2	96.99	3.15978e-09	0.0575467	6
VPTPNVSVVDLTCR	11	96.92	4.5728e-09	1.48557	156
ASQSQGIQQLLQAEK	3	96.85	4.41991e-09	1.58619	108
FDEILEASDGIMVAR	5	96.82	4.31537e-09	23.6891	1747
VVIGMDVAASEFYR	11	96.64	4.83398e-09	26.5661	1859
LVLEVAQHLGESTVR	2	96.43	2.26372e-09	0.156888	12
VTLLDGTEYSCDLEK	2	96.35	3.31387e-09	0.0807933	1
TELEDTLDTTAAQQELR	1	96.33	4.59798e-09	0	0
LNIIIIAEGAIDR	2	96.04	1.39376e-09	0.494347	39
GFGFVTFDDHDPVDK	1	95.94	2.90339e-09	0	0
YSALFLGVAYGAK	2	95.83	6.55652e-09	0.168355	5
WGIVSAGLISSDFTTVLR	1	95.72	3.04086e-09	0	0
LISWYDNEFGYSNR	34	95.37	4.39959e-09	25.3568	1784
TTDIFQTVDLWEGK	1	95.13	7.36565e-09	0	0
YFLVGAGAIGCELLK	2	94.82	5.68577e-09	1.20602	84
MDENQFVAVTSTNAAK	4	94.7	5.62481e-09	1.51517	116
AVCMLSNTTAIAEAWAR	2	94.69	7.14911e-09	0.235605	12
AVFVDLEPTVIDEVR	21	94.6	6.65735e-09	24.9325	1669
GLGTDEESILTLLTSR	1	94.56	6.71895e-09	0	0
SQETDCPYFSTPLLLGK	2	94.1	6.65267e-09	1.56039	107
VIQCFAETGQVQK	1	93.8	9.83812e-09	0	0
TKEEALELINGYIQK	1	93.77	5.64576e-09	0	0
GQFSTDELVAEVEK	3	93.53	1.00699e-08	0.351275	142
NNLAGAEELFAR	4	93.46	1.23298e-08	1.53004	141
NQVAMNPTNTVFDAK	2	93.42	8.53103e-09	2.37259	170
TLATLNPESSLFIIASK	5	93.25	3.76155e-09	1.69467	112
VDFPQDQLSTLTGR	2	93.08	1.13661e-08	1.51921	105
LGGSLADSYLDEGFLLDK	1	93.07	9.71552e-09	0	0
GQETSTNPIASIFAWTR	1	93.03	1.04525e-08	0	0
FQDSSQWLQIDLK	3	92.71	1.22697e-08	1.13081	86
VVLAYEPVWAIGTGK	4	92.6	6.42963e-09	0.49269	32
GVVDSEDIPLNLSR	4	92.44	1.25151e-08	1.60845	111
GVVDSEDLPLNISR	4	92.44	1.25151e-08	1.60845	111
HDADGQATLLNLLLR	1	92.24	8.14953e-09	0	0
DQEGQDVLLFIDNIFR	5	92.18	1.18647e-08	1.52173	123
LPIGDVATQYFADR	2	92.16	1.40479e-08	0.0134517	2
NQLTSNPENTVFDAK	1	92.16	1.32877e-08	0	0
VAPEEHPVLLTEAPLNPK	3	92.09	5.28404e-09	1.56838	116
NITFFSTNCVEGTAR	3	91.35	1.22748e-08	0.124913	11
DVLLVAQGEMALEEFLK	2	91.26	1.25692e-08	1.52327	112
FLANVSTVLTSK	10	91.11	9.37099e-09	1.62969	107
AIADTGANVVVTGGK	1	91	1.88256e-08	0	0
EVQGFESATFLGYFK	1	90.85	1.71849e-08	0	0
VNPTVFFDIAVDGEPLGR	6	90.78	1.5584e-08	6.36445	450
IVSNASCTTNCLAPLAK	3	90.57	1.86801e-08	1.57751	107
VAGMDVELTVEER	2	90.55	2.0132e-08	0.00752167	6
LFLVDDLVDSLK	2	90.37	1.38668e-08	0.136452	48
ALLQMVQQFAVDFEK	4	90.31	1.75979e-08	7.64615	533
EASIYTGITLSEYFR	1	90.29	2.05322e-08	0	0
DPVQEAWAEDVDLR	10	89.92	1.589e-08	1.55136	152
IVIGMDVAASEFYR	1	89.91	2.33285e-08	0	0
VYVSLTCAFR	3	89.86	2.56641e-08	0.380098	10
NPDDITNEEYGEFYK	7	89.81	5.85043e-09	1.61018	156
ILLANFLAQTEALMK	3	89.74	1.07762e-08	6.22383	471
DLGATWVVLGHSER	2	89.73	2.35176e-08	1.55324	108
FNALFAQGNYSEAAK	2	89.61	2.12228e-08	0.252235	134
YVTVQTISGTGALR	5	89.54	2.11229e-08	0.696152	49
LNDLEDALQQAK	4	89.42	2.96577e-08	0.528117	169
GAAQNIIPASTGAAK	4	89.19	2.27149e-08	1.56775	122
VALTGLTVAEYFR	1	89.11	1.72455e-08	0	0
IEWLESHQDADIEDFK	2	88.99	1.54574e-08	0.0168067	1
ACGLVASNLNLKPGECLK	2	88.85	2.39783e-08	1.53559	104
LASTLVHLGEYQAAVDGAR	2	88.82	2.16513e-08	0.0166117	1
CCSGAIIVLTK	4	88.67	3.78969e-08	0.165593	6
FSPLTSNLINLLAENGR	2	88.4	1.95134e-08	1.717	116
LGEYGFQNALIVR	8	88.34	2.57936e-08	1.81363	141
VIVVGNPANTNCLTASK	1	88.25	2.85033e-08	0	0
ASGVAVSDGVIK	2	88.17	4.18352e-08	0.0149567	1
NLDLDSIIAEVK	10	88.09	3.46958e-08	1.29054	134
AQLADSFHLQQFFR	2	88.06	3.13411e-08	0.276003	146
LVGILDILDEENR	3	87.96	2.79123e-08	0.503513	167
VQALEEANNDLENK	3	87.81	3.33638e-08	0.230288	129
TGEAIVDAALSALR	1	87.65	3.52171e-08	0	0
FSGWYDADLSPAGHEEAK	4	87.55	1.57334e-08	0.300723	21
AIAELGIYPAVDPLDSTSR	1	87.42	3.06116e-08	0	0
TPSALAILENANVLAR	4	87.14	1.49728e-08	0.244285	31
AVVQVFEGTSGIDAK	1	87.1	4.55289e-08	0	0
FNISNGGPAPEAITDK	2	87	4.47936e-08	0.119207	17
YATLIYTNYEAGK	5	86.99	4.53969e-08	1.52748	103
LFQVEYAIEAIK	1	86.95	2.94681e-08	0	0
LYSTWIGGSILASLDTFK	1	86.93	3.15305e-08	0	0
KGVNLPGAAVDLPAVSEK	2	86.63	1.8468e-08	0.054155	9
TTLQVDTLNAELAAER	1	86.6	4.37552e-08	0	0
ALEESNYELEGK	6	86.59	4.1444e-08	0.324793	117
DFLAGGIAAAISK	7	86.53	4.44662e-08	1.493	127
NLQNLLILTAIK	7	86.47	3.71949e-09	1.72206	258
IVLDNSVFSEHR	3	86.45	4.52929e-08	0.230605	127
NSADTLWGIQK	3	86.24	6.59573e-08	1.5702	109
GSYGDLGGPIITTQVTIPK	1	85.96	3.02948e-08	0	0
YSQFINFPIYVWSSK	2	85.72	5.45211e-08	0.254715	22
EAEAAIYHLQLFEELR	9	85.72	5.74682e-08	7.41246	516
DNALLAQLIQDK	3	85.69	4.99082e-08	0.37204	30
LFVTNDAATILR	1	85.6	3.911e-08	0	0
IILDLISESPIK	1	85.54	1.70345e-08	0	0
INVYYNEAAGNK	2	85.54	5.57112e-08	0.138488	3
VAHALAEGLGVIACIGEK	1	85.44	3.85775e-08	0	0
SVINLLFAAYTGDVSALR	1	85.39	3.12193e-08	0	0
LVVVDFSATWCGPCK	1	85.36	4.8609e-08	0	0
FYFVGDEDLLEIIGNSK	1	85.34	5.52665e-08	0	0
AFATDSADTGEDK	7	85.25	2.40323e-08	0.643898	46
VTHAVVTVPAYFNDAQR	2	85.19	5.55439e-08	0.0566133	4
DAFQNAYLELGGLGER	2	85.14	5.9249e-08	0.67403	39
YDYEEVEAEGANK	1	85.11	1.89616e-08	0	0
VLGILAMIDEGETDWK	2	84.83	7.00454e-08	0.781865	54
VANPSGNLTETYVQDR	1	84.59	7.66317e-08	0	0
AMGIMNSFVNDIFER	2	84.58	4.94639e-08	0.036	3
IVEANPLLEAFGNAK	4	84.54	5.58981e-08	1.58408	149
ARDDLITDLLNEAK	2	84.46	7.64536e-08	0.0157933	1
YLTVAAVFR	5	84.43	4.63344e-08	0.593743	168
QLELACETQEEVDSWK	1	84.37	4.58821e-08	0	0
QGLLPLTFADPADYNK	2	84.36	7.31043e-08	0.0765117	12
VSHVSTGGGASLELLEGK	1	84.29	6.55409e-08	0	0
EAFQNAYLELGGLGER	5	84.21	7.62423e-08	1.61771	150
EIEELQSQAQALSQEGK	1	84.21	7.22595e-08	0	0
VGGVQSLGGTGALR	1	84.11	8.92746e-08	0	0
VGYTPDWIFLLR	8	84	6.6882e-08	1.71982	263
HEDTNLASSTIIK	7	83.97	8.81907e-08	0.534523	134
GQFSTDELVAEVEKR	1	83.93	8.11175e-08	0	0
EVGDGTTSVVIIAAELLK	3	83.76	3.80758e-08	1.59393	111
VANVSLLALYK	1	83.73	2.22413e-08	0	0
FFDDDLLVSTSR	2	83.73	8.21867e-08	0.122782	9
QISNLQQSISDAEQR	3	83.71	9.00141e-08	0.586635	166
ASAELALGENNEVLK	4	83.59	1.08505e-07	0.339507	125
EIVVLETLEDIDK	1	83.54	8.85177e-08	0	0
INVNEIFYDLVR	3	83.33	8.45418e-08	1.51762	102
VGWEQLLTTIAR	1	83.32	8.17104e-08	0	0
HNELTGDNVGPLILK	1	83.22	7.83729e-08	0	0
TVEEAENIAVTSGVVR	1	83.08	1.08741e-07	0	0
EILEELQLNTK	3	82.73	1.17334e-07	1.66928	114
WVGGPEIELIAIATGGR	2	82.6	8.1332e-08	1.5244	107
NSILAQVLDQSAR	1	82.46	1.21171e-07	0	0
SLTNDWEDHLAVK	5	82.4	1.0732e-07	1.10448	83
SVGNTIDPVILFQK	4	82.1	8.69399e-08	0.185257	136
SLISVIHLITAAR	2	81.93	1.5389e-08	0.21403	15
LGLQNDLFSLAR	1	81.85	1.33565e-07	0	0
LMCPQEIVDYIADK	1	81.85	1.14624e-07	0	0
LTLSALIDGK	4	81.79	8.34393e-08	1.56034	108
LTLSALLDGK	4	81.79	8.34393e-08	1.56034	108
IGLSVSEVIEGYEIACR	1	81.79	1.27477e-07	0	0
LGANSLLDLVVFGR	1	81.75	7.98671e-08	0	0
IPQSTLSEFYPR	2	81.62	1.43928e-07	0.11747	7
FNYGFEYLGVQDK	1	81.48	1.20906e-07	0	0
SYELPDGQVITIGNER	4	81.37	1.65222e-07	1.57189	121
NAPAIIFIDELDAIAPK	5	81.34	7.23496e-08	1.75002	124
HQAFEAELSANQSR	1	81.3	1.39366e-07	0	0
SSYYVVSGNDPAAEEPSR	1	81.3	9.37757e-08	0	0
RFDEILEASDGIMVAR	2	81.15	1.56542e-07	0.0969383	7
AWTQVLLGQAEDK	1	81.13	1.90799e-07	0	0
TFDTFCPLGPALVTK	1	81	1.62043e-07	0	0
NVLIVEDIIDTGK	3	80.98	1.24487e-07	0.309052	38
TCLLNETGDEPFQYKN	1	80.97	7.43846e-08	0	0
YAFQEALNSAGEK	2	80.93	1.38441e-07	1.53124	105
TITLEVEPSDTIENVK	4	80.92	1.55751e-07	1.52629	104
EIVHIQAGQCGNQIGAK	1	80.83	1.66034e-07	0	0
EIVHLQAGQCGNQIGAK	1	80.83	1.66034e-07	0	0
FTDEYQLFEELGK	1	80.82	1.42406e-07	0	0
FDECNFDFISR	2	80.69	4.35081e-08	0.0687483	6
LGGSAVISLEGKPL	1	80.64	8.67293e-08	0	0
VIDGLETLDELEK	1	80.6	1.95967e-07	0	0
IVSQLLTLMDGLK	1	80.59	9.64633e-08	0	0
EYLPIGGLAEFCK	5	80.51	2.04072e-07	0.422817	28
EIIDLVLDR	14	80.49	1.89381e-07	1.53164	203
MIAAQLLAYYFTELK	1	80.1	1.91538e-07	0	0
LQVGFIDFVCTFVYK	1	79.99	1.9545e-07	0	0
HSQFIGYPITLFVEK	11	79.91	1.44463e-07	1.60908	116
SEWGDLLNDLQK	7	79.87	2.30291e-07	1.57981	170
NTLFNLSNFLDK	4	79.74	2.57461e-07	0.153553	20
YAASSYLALSASDWK	1	79.7	2.31448e-07	0	0
GVVDSDDLPLNVSR	1	79.67	2.42224e-07	0	0
VVNEINIEDLCLTK	2	79.66	2.32508e-07	0.360195	20
SIATLAITTLLK	1	79.65	1.35491e-08	0	0
FNVWDTAGQEK	1	79.61	2.07852e-07	0	0
VSQPIEGHAASFAQFK	2	79.5	2.27209e-07	0.262743	129
ICVLDVDLQGVR	2	79.47	2.51944e-07	0.140585	10
SLNNQFASFIDK	12	79.46	2.68945e-07	1.67301	105
HSSLAGCQIINYR	2	79.44	2.74168e-07	0.202875	119
VFLLGEEVAQYDGAYK	1	79.44	2.45727e-07	0	0
SLHDALCVLAQTVK	1	79.4	1.95186e-07	0	0
IVNGWQVEEADDWLR	1	79.3	2.20881e-07	0	0
PVINIEDLTEK	7	79.28	2.49638e-07	2.34216	169
SQIHDIVLVGGSTR	2	79.19	2.05459e-07	0.061245	4
SLDLFNCEVTNLNDYR	2	79.14	1.54812e-07	0.150835	10
ELVVTQLGYDTR	1	78.99	3.00315e-07	0	0
DLAIQLGMLDPAEK	1	78.94	3.05069e-07	0	0
KEESEESDDDMGFGLFD	2	78.87	1.49176e-08	0.349118	19
GLYDGPVCEVSVTPK	2	78.85	2.97774e-07	0.0643917	9
VWFVSNIDGTHIAK	3	78.71	3.04164e-07	1.54759	109
FFLCQVAGDAK	2	78.69	2.73795e-07	0.061225	3
AIANECQANFISIK	1	78.62	3.00915e-07	0	0
LAEQIATLCATLK	1	78.5	2.54257e-07	0	0
HLEINPDHSIIETLR	2	78.44	1.96926e-07	1.53737	108
WGTDEAQFIYILGNR	1	78.37	3.18018e-07	0	0
QLEADILDVNQIFK	1	78.3	2.59584e-07	0	0
TLAYIITELDER	1	78.27	3.05319e-07	0	0
TVDNFVALATGEK	1	78.18	3.86219e-07	0	0
ILDDDTIITTLENLK	1	78.15	2.05166e-07	0	0
FSLYFLAYEDK	2	78.13	3.22243e-07	0.00237833	17
ALQASALNAWR	3	77.89	4.38085e-07	0.0887417	13
YISPDQLADLYK	3	77.89	3.89319e-07	1.50221	110
LSDDNTIGKEEIQQR	1	77.89	3.13731e-07	0	0
ADIGVAMGIAGSDVSK	3	77.74	4.40861e-07	4.47875	314
CLELFTELAEDK	1	77.72	3.53302e-07	0	0
GMGGAFVLVLYDEIKK	2	77.61	2.8261e-07	1.52821	105
GMGGAFVLVLYDELKK	2	77.61	2.8261e-07	1.52821	105
IYEATLEDCCAK	2	77.53	1.45698e-07	0.13395	9
WEVLIGSTHILTPQK	2	77.5	1.5471e-07	0.08531	6
FYAYNPLAGGLLTGK	1	77.4	3.31186e-07	0	0
FVVGYALDYNEYFR	1	77.39	3.12798e-07	0	0
TISIQQWLIQLTSK	6	77.38	1.25225e-07	0.712777	190
MVVESAYEVIK	2	77.31	3.51125e-07	2.11612	147
TCDISFSDPDDLLNFK	1	77.26	2.06725e-07	0	0
FTQAGSEVSALLGR	2	77.25	4.33239e-07	0.0276633	2
FDFVHDLVLYLYR	3	77.24	3.62494e-07	0.306182	9
VYTVVDEMFLAGEIR	1	77.16	3.72118e-07	0	0
EFEEDLTGIDDR	1	77.15	1.83115e-07	0	0
GILAADESTGSIAK	1	76.85	5.62816e-07	0	0
SKPVVSFIAGLTAPPGR	1	76.76	1.17029e-07	0	0
YFPTQALNFAFK	11	76.66	5.75039e-07	1.68358	130
CQEVISWLDANTLAEK	1	76.61	4.22358e-07	0	0
FEQSAAFFLLAGSLK	1	76.58	3.87922e-07	0	0
NVTELNEPLSNEER	1	76.58	3.94516e-07	0	0
DLASVQALLR	2	76.57	4.25165e-07	0.09104	130
IPGGIIEDSCVLR	1	76.55	4.87987e-07	0	0
MLSLDFLDDVR	1	76.49	4.83557e-07	0	0
YAAELHLVHWNTK	3	76.48	4.30694e-07	0.415693	29
VLLTGLLDLQAR	1	76.44	1.11223e-07	0	0
SQGGEPTYNVAVGR	3	76.4	5.2919e-07	1.59808	112
ETSGNLEQLLLAVVK	3	76.34	2.45049e-07	1.58597	108
ALTVPELTQQMFDAK	5	76.19	4.72457e-07	6.48139	437
WLLLCNPGLAELIAEK	1	76.19	2.6448e-07	0	0
DFLAGGVAAAISK	4	76.07	5.19062e-07	0.47154	31
GHVASVLNAWPEDVIK	1	76.05	4.82969e-07	0	0
NSGTCLSPAVIVGLLK	1	76	3.1273e-07	0	0
IVLEDGTLHVTEGSGR	3	75.88	3.93795e-07	0.106155	15
FQDNFEFIQWFK	2	75.84	5.00381e-07	0.0685383	12
WLLLTGISAQQNR	5	75.8	3.81389e-07	1.52067	149
VGINYQPPTVVPGGDLAK	10	75.8	2.52506e-07	1.55337	159
YPHLQVIGGNVVTAAQAK	2	75.72	2.62558e-07	0.0120317	7
LNIIIVAEGAIDK	2	75.64	1.77384e-07	1.56079	109
GLSPAQADSQFLENAK	2	75.61	5.88049e-07	0.0723883	12
EWHHFLVVNMK	2	75.59	6.2251e-07	3.52577	241
DVAGDASESALLK	3	75.54	6.82777e-07	0.510557	113
ELISNSSDALDK	4	75.44	7.38687e-07	0.244508	19
VPDGMVGLIIGR	1	75.43	4.1101e-07	0	0
MVMTLTFGDVVAVR	1	75.4	6.60443e-07	0	0
LASQANIAQVLAELK	2	75.37	2.11994e-07	0.0353983	5
SFLLDLLNATGK	1	75.35	4.52201e-07	0	0
NTGIICTIGPASR	7	75.35	7.96458e-07	1.58542	117
FQDNLDFIQWFK	1	75.27	5.60159e-07	0	0
VVDALGNAIDGK	2	75.26	8.17603e-07	0.245245	18
DVNAAIATIK	5	75.21	9.71694e-07	0.885775	132
YKEEYAVLISEAQAIK	1	75.21	4.32366e-07	0	0
LICCDILDVLDK	5	75.2	8.09347e-07	1.61938	110
VFVGYNSTGAELR	2	74.96	6.89372e-07	0.19637	21
DFNVGDYIQAVLDR	1	74.95	6.81365e-07	0	0
VGLQVVAVK	2	74.76	1.75452e-07	0.0422783	2
AVTEQGAELSNEER	1	74.63	6.14665e-07	0	0
LASDLLEWIR	1	74.61	8.80416e-07	0	0
VIGSGCNLDSAR	3	74.6	7.52419e-07	1.53019	108
HGVQELEIELQSQLSK	2	74.55	6.05047e-07	1.09722	227
DVVAVIMAVNK	1	74.53	8.15739e-07	0	0
AIWNVINWENVTER	1	74.52	7.01069e-07	0	0
DAGEGLLAVQITDPEGKPK	1	74.51	5.39846e-07	0	0
SQLLGSAHEVQR	1	74.45	7.3579e-07	0	0
ELDDATEANEGLSR	1	74.45	4.05582e-07	0	0
VEMLEIIEAIYK	1	74.44	6.87121e-07	0	0
ALPFWNEEIVPQIK	2	74.42	5.78256e-07	0.0212133	2
IHFPLATYAPVISAEK	11	74.41	4.65101e-07	1.59427	114
YEELQITAGR	7	74.39	1.00077e-06	0.776743	171
FSPDLWGVSVCTVDGQR	1	74.39	5.49512e-07	0	0
SANAEDAQEFSDVER	1	74.33	2.21387e-07	0	0
IFVGGLSPDTPEEK	1	74.32	8.48756e-07	0	0
YYTSASGDEMVSLK	2	74.3	4.7928e-07	2.95333	208
SALTVQFVQGIFVEK	1	74.29	4.24527e-07	0	0
VPSTEAEALASSLMGLFEK	1	74.29	7.14992e-07	0	0
SIQFVDWCPTGFK	9	74.28	6.58787e-07	0.686012	174
QDLPNAMNAAEITDK	1	74.27	6.0793e-07	0	0
DDGSWEVIEGYR	2	74.21	4.45695e-07	0.118332	8
YPIFFFGTHETAFLGPK	2	74.14	7.5361e-07	0.324638	38
TPYTDVNIVTIR	1	74.09	7.31141e-07	0	0
IGGIGTVPVGR	4	74.04	3.55012e-07	0.476013	45
TIAECLADELINAAK	1	74.02	9.86732e-07	0	0
ELENFFQELEK	3	74	9.39533e-07	0.55871	39
SPDFTNENPLETR	2	74	6.86735e-07	0.178467	17
VFLDPNILSDDGTVALR	1	73.98	6.65908e-07	0	0
TKPYIQVDIGGGQTK	1	73.85	5.5015e-07	0	0
IAEFAFEYAR	1	73.82	9.5232e-07	0	0
SDIDEIVLVGGSTR	2	73.81	9.98185e-07	0.210482	14
GAALITAVGVR	1	73.52	5.4912e-07	0	0
IMNTFSVVPSPK	4	73.46	1.12253e-06	0.368473	131
FVFDAVTDIIIK	6	73.35	6.12655e-07	6.3048	425
NSSYFVEWIPNNVK	9	73.09	1.09227e-06	0.828563	174
ELAPAVSVLQLFCSSPK	1	73.07	7.54556e-07	0	0
CNEPAVWSQLAK	1	72.94	1.09254e-06	0	0
VLQATVVAVGSGSK	1	72.89	6.63116e-07	0	0
HFSVEGQLEFR	8	72.88	1.49159e-06	28.4471	2018
GPFTDVVTTNLK	2	72.8	1.25691e-06	0.260558	41
LHFFMPGFAPLTSR	7	72.79	1.2414e-06	4.7173	308
APILIATDVASR	3	72.78	4.16512e-07	0.13572	11
VVLDDKDYFLFR	2	72.76	1.24736e-06	0.963677	67
SDPSIVLLLQCDIQK	1	72.66	9.13272e-07	0	0
EIFLSQPILLELEAPLK	2	72.66	1.3821e-07	0.25521	13
GLAVFISDIR	1	72.63	7.72247e-07	0	0
SSASFSTTAVSAR	1	72.54	1.05865e-06	0	0
ELISNASDALDK	1	72.51	1.36335e-06	0	0
LNSQGFGCAWLSK	1	72.48	1.17224e-06	0	0
FGAILGNTIFASFVGITK	3	72.46	5.05115e-07	0.475703	33
LPLMECVQVTK	2	72.27	1.66612e-06	4.22444	297
VPPAINQFTQALDR	1	72.23	1.11604e-06	0	0
AVAGDASESALLK	1	72.19	1.76655e-06	0	0
FLLSEETLNIYQNLNR	1	72.16	9.79097e-07	0	0
QNLFQEAEEFLYR	1	72.04	1.11906e-06	0	0
NVQFVFDAVTDVIIK	1	72	8.07625e-07	0	0
ESYVETELIFALAK	3	71.98	1.26457e-06	1.50832	147
DVIATDKEEIAFK	2	71.95	1.33397e-06	1.69968	117
ISGSILNELIGLVR	5	71.89	3.20336e-07	0.409055	174
DALSDLALHFLNK	3	71.86	1.22506e-06	0.345807	34
WALSQSNPSALR	1	71.82	1.73622e-06	0	0
QLGQDLLNSYIENEGK	1	71.75	1.39684e-06	0	0
IDEAILITWTK	1	71.63	1.11305e-06	0	0
GLLLFVDEADAFLR	1	71.62	1.00199e-06	0	0
ACADPAAGSVILLENLR	1	71.59	1.31057e-06	0	0
ETDLLLDDSLVSIFGNR	2	71.59	1.29324e-06	1.51215	106
VDATEESDLAQQYGVR	1	71.52	1.21207e-06	0	0
WELLQQVDTSTR	6	71.51	1.74814e-06	0.827575	175
DHGVNSFLVYMAFK	1	71.51	1.37379e-06	0	0
KVEDLFLTFAK	2	71.45	8.62953e-07	0.173793	135
GDGPVQGTIYFELK	3	71.39	1.59017e-06	1.5584	107
VVAGVANALAHK	6	71.37	6.71101e-07	1.66156	115
VRPAELEQFESTIGFK	3	71.36	1.40013e-06	0.0169017	1
ADDPLLTLLQEAQR	1	71.33	1.2626e-06	0	0
NPLGDDEASTTTSK	14	71.3	1.14903e-06	1.71909	116
VDNSSLTGESEPQTR	3	71.14	1.11139e-06	0.0964133	76
TGTAEVSSILEER	2	71	2.02157e-06	0.0208133	5
GPDGLTAFEATDNQAIK	2	70.99	1.79534e-06	0.0884783	3
FLSDPQVHTVLVER	1	70.98	1.22492e-06	0	0
VAQLEQVYIR	1	70.93	1.89297e-06	0	0
IINEPTAAAIAYGLDR	1	70.92	1.52919e-06	0	0
SLNNQFASFIDKVR	2	70.81	1.50618e-06	0.159692	12
DEFLIQASPR	1	70.8	2.43707e-06	0	0
NINDAWVCTNDMFR	1	70.8	4.36676e-07	0	0
AAVENLPTFLVELSR	1	70.79	1.00875e-06	0	0
FYGPEGPYGVFAGR	1	70.68	1.55195e-06	0	0
LSQIGVENTEENR	1	70.62	1.75993e-06	0	0
NPPGFAFVEFEDPR	1	70.59	1.40548e-06	0	0
FLEQQNQVLQTK	15	70.49	2.06354e-06	0.932293	127
MLSAVSQQVQCIQEALR	1	70.45	1.71299e-06	0	0
LDCPFFGSPIPTLR	1	70.35	2.14037e-06	0	0
EILVGDVGVTITDPFK	1	70.29	1.35166e-06	0	0
AYLESEVAISEELVQK	3	70.23	1.78303e-06	0.145848	19
GLYQGFNVSVQGIIIYR	2	70.23	1.19501e-06	0.064165	21
NLVDSYMAIVNK	1	70.22	2.18164e-06	0	0
VHLVGIDIFTGK	2	70.18	1.05534e-06	0.13381	9
VFIGNLNTLVVK	1	70.09	4.26078e-07	0	0
SVFIIFFQGDQLK	1	70.08	1.64443e-06	0	0
LYTLVLTDPDAPSR	2	69.98	2.24029e-06	1.57831	108
VQVDDDDFVHLR	3	69.9	1.90844e-06	0.19856	22
TTPSYVAFTDTER	2	69.9	1.59634e-06	0.04106	3
SANLVAATLGAILNR	10	69.86	9.55304e-07	1.6497	200
RPSANCDPFAVTEALIR	3	69.86	2.02938e-06	1.59409	113
ISEQFTAMFR	6	69.78	2.15126e-06	5.20236	380
MEAVLNELVSVEDLLK	2	69.75	1.81132e-06	1.60219	124
IAVGSDADLVIWDPDSVK	6	69.73	1.91546e-06	1.6255	118
AAPILFASAALALGSSLALK	3	69.71	2.19156e-07	1.56471	117
LAQSNGWGVMVSHR	4	69.67	2.16868e-06	3.47307	253
TYFPHFNLSHGSDQVK	7	69.58	2.06539e-06	1.64042	107
TYSWDNAQVILVGNK	1	69.53	2.23416e-06	0	0
TYSWDNAQVLLVGNK	1	69.53	2.23416e-06	0	0
VLFLLGADGGCITR	1	69.49	2.29419e-06	0	0
LALGDDSPALQEK	1	69.45	2.42325e-06	0	0
VLLESEQFLTELTR	1	69.45	1.73089e-06	0	0
FSNQETCVEIGESVR	1	69.39	1.66866e-06	0	0
TTGIIETQFSFK	3	69.38	2.5376e-06	1.58402	110
AVLVDLEPGTMDSVR	2	69.35	2.70618e-06	2.57273	187
DNHLLGTFDLTGIPPAPR	1	69.35	2.11384e-06	0	0
IIYGGSVTGATCK	2	69.31	2.60813e-06	0.158618	20
VGEGFEEETVDGR	3	69.3	1.18665e-06	1.63125	114
NGSEADIDEGLYSR	1	69.2	1.1662e-06	0	0
LFTESTGVLALEDK	1	69.14	2.48674e-06	0	0
SQLSCVVVDDIER	1	69.09	2.99644e-06	0	0
TDLVAVWDVALSDGVHK	3	69.08	2.23089e-06	1.64693	106
VGHSELVGEIIR	1	69.06	1.78177e-06	0	0
TTPSVVAFTADGER	1	69.06	2.95513e-06	0	0
IVQVVTAEAVAVLK	1	69.03	3.56324e-07	0	0
VSLDVNHFAPEELTVK	1	68.99	2.15142e-06	0	0
LFLVEDLVDSLK	1	68.96	1.75339e-06	0	0
TGAIVDVPVGEELLGR	2	68.95	1.69376e-06	0.17116	12
LYTLVTYVPVTTFK	1	68.95	1.38175e-06	0	0
DLSSVQTLLTK	2	68.94	2.23377e-06	0.597672	159
TIQFVDWCPTGFK	5	68.93	2.62913e-06	0.60687	45
TFIIGELHPDDR	1	68.88	2.70487e-06	0	0
IQVIDISMILAEAIR	2	68.83	1.02116e-06	2.21939	153
ISLGLPVGAVINCADNTGAK	1	68.83	1.89831e-06	0	0
ETLEPLIQAAQLLQVK	1	68.81	5.85275e-07	0	0
VPVGDQPPDIEFQIR	1	68.69	2.1836e-06	0	0
AADGTWEPFALGK	1	68.63	3.13246e-06	0	0
ITTIVVHIYEDGIK	2	68.58	1.17874e-06	0.00802833	2
QSLEASLAETEGR	2	68.56	3.09281e-06	0.37787	134
LTLDTIFVPNTGK	1	68.55	1.95492e-06	0	0
ADMVIEAVFEELSLK	2	68.46	2.83696e-06	3.49965	247
LGYILTCPSNLGTGLR	1	68.42	2.66178e-06	0	0
IDTIEIITDR	3	68.41	3.63413e-06	0.703598	48
IEFEEVDITMSEEQR	1	68.39	1.61538e-06	0	0
TLTIVDTGIGMTK	2	68.37	2.51794e-06	2.4765	173
TLTLVDTGIGMTK	2	68.37	2.51794e-06	2.4765	173
TFVNITPAEVGVLVGK	4	68.33	1.22655e-06	1.53676	106
HNEETGDNVGPLIIK	2	68.28	3.63311e-06	0.047895	6
LKPGYLEATVDWFR	1	68.08	2.79296e-06	0	0
FFDEESYSLLR	1	68.05	2.85932e-06	0	0
APSWIDTGLSEMR	1	68.04	2.69317e-06	0	0
LLDPEDISVDHPDEK	1	68.02	2.99746e-06	0	0
NFSGAELEGLVR	1	67.93	4.29237e-06	0	0
LTFDTTFSPNTGK	1	67.88	3.18527e-06	0	0
SICTTVLELLDK	2	67.86	3.22453e-06	1.51838	103
LVTPGYVPTEQDVLR	3	67.86	2.21789e-06	1.48278	100
YLTESYGTGQDIDDR	1	67.82	1.42069e-06	0	0
QLLQANPILESFGNAK	1	67.81	2.26013e-06	0	0
YEEENFYLEPYLK	1	67.78	3.40118e-06	0	0
LTGSLSGWTSPK	2	67.73	4.64645e-06	0.226673	20
THNLEPYFESFINNLR	6	67.73	3.28035e-06	0.83646	226
QFAEENGLLFLEASAK	1	67.72	3.4654e-06	0	0
NAVTQEFGPVPDTAR	2	67.7	3.4814e-06	0.217688	19
AFMTADLPNELIELLEK	4	67.7	3.01438e-06	1.53842	119
VMLGETNPADSKPGTIR	1	67.67	3.89883e-06	0	0
NFINNPLAQADWAAK	1	67.61	3.96174e-06	0	0
FQIQDISVETEDNK	1	67.6	3.25838e-06	0	0
TIMGILVSYQIK	6	67.58	1.7982e-06	6.143	433
HQAQIDQYLGLVR	1	67.52	3.23045e-06	0	0
FPPFFTLQPNVDTR	1	67.49	3.54693e-06	0	0
GPLQSVQVFGR	2	67.39	4.30439e-06	0.525018	38
LPELGDLGQFFR	2	67.32	4.18898e-06	0.576463	36
LHIIEVGTPPTGNQPFPK	2	67.21	2.30981e-06	0.153818	127
LPDGYEFSFPNR	4	67.18	3.07238e-06	1.48941	101
AFGFSHLEALLDDSK	1	67.18	4.34536e-06	0	0
TFAPEEISAMVLTK	1	67.11	4.34788e-06	0	0
YFATTSIVLFLNK	1	66.97	3.04378e-06	0	0
GFDQTINLILDESHER	1	66.94	3.73247e-06	0	0
EPLPSLEAVYLITPSEK	1	66.93	3.03139e-06	0	0
TVTNAVVTVPAYFNDSQR	3	66.93	3.95398e-06	1.54409	109
ESTLHLVLR	4	66.91	2.36297e-06	1.51539	109
YNIIPVLSDILQESVK	2	66.88	1.89733e-06	0.32653	0
QLLQANPILEAFGNAK	1	66.85	2.53009e-06	0	0
DAVLLVFANK	3	66.77	3.20826e-06	1.53791	106
HGYIGEFEIIDDHR	1	66.74	3.55885e-06	0	0
LQTSSVLVSGLR	1	66.73	2.24002e-06	0	0
HEVLEGNVGYLR	2	66.72	4.94792e-06	1.49637	107
DICNDVLSLLEK	3	66.72	5.65021e-06	0.179183	13
SLNILTAFQK	1	66.71	2.52766e-06	0	0
LAIWDTAGQER	1	66.63	5.12757e-06	0	0
GQVLNSDELHALYEGLK	1	66.53	4.27987e-06	0	0
ELEEIVQPIISK	1	66.49	2.58046e-06	0	0
EVDEQMLNVQNK	3	66.48	3.89086e-06	3.27202	229
IVEGLPINDFSR	2	66.46	5.90842e-06	0.0137083	1
GDFIALDLGGSSFR	2	66.44	4.93696e-06	0.09276	6
LSSPATLNSR	21	66.42	6.77262e-06	1.79526	199
YQLSIHETEDPNDNR	2	66.42	2.96444e-06	0.144555	12
GEFITTVQQR	2	66.36	6.17321e-06	1.40769	98
NGGLGHMNIALLSDLTK	1	66.36	4.38136e-06	0	0
EVLLDEDDDLWIALR	1	66.31	4.79462e-06	0	0
GVMLAVDAVIAELKK	2	66.3	1.6058e-06	4.1617	303
KHEAIETDIAAYEER	1	66.3	4.82911e-06	0	0
LSCFAQTVSPAEK	1	66.27	4.87439e-06	0	0
LIAPVAEEETTIPNNK	2	66.25	4.35147e-06	1.57189	108
TLNDELEIIEGMK	1	66.2	5.94911e-06	0	0
TEVNYTQLVDLHAR	2	66.12	5.15564e-06	0.047525	3
DNLSYIEHIFEISR	3	66.12	5.11899e-06	0.181818	9
GLAGLGDVAEVR	1	66.07	5.0176e-06	0	0
LGIYTVLFER	1	66.02	3.40047e-06	0	0
AASCVLLHTGQK	1	65.95	5.03113e-06	0	0
LILTLTHGSAVCTR	1	65.93	3.95669e-06	0	0
DLLDTVLPHLYNETK	1	65.92	5.37303e-06	0	0
NFPNAIEHTLQWAR	1	65.91	5.79573e-06	0	0
EGLQDIVIGIIK	1	65.88	1.70429e-06	0	0
EAVLGLWGK	10	65.86	7.60095e-06	1.78604	120
MSINAEEVVVGDLVEVK	1	65.81	5.31404e-06	0	0
LLCGLLAER	3	65.8	7.10172e-06	1.53212	105
ANAFVAELK	1	65.77	6.22398e-06	0	0
LTDQLPLIIVCDR	4	65.77	3.94627e-06	1.60849	141
ETVSEESNVLCLSK	1	65.73	4.6644e-06	0	0
TCDGVQCAFEELVEK	1	65.72	2.30408e-06	0	0
LNFSHGTHEYHAETIK	3	65.52	4.8534e-06	0.182088	99
TVSDLAVVLFETATLR	4	65.5	3.21296e-06	1.57538	112
VLVVHDGFEGLAK	3	65.49	4.66105e-06	0.390792	32
LECSEELGDLVK	3	65.49	6.58197e-06	0.233565	131
VIGGDDLSTLTGK	1	65.43	6.55897e-06	0	0
DLEDLQILIK	4	65.41	4.83403e-06	0.0813017	14
VAALTGLPFVTAPNK	1	65.22	2.8708e-06	0	0
SVLFVCLGNICR	1	65.17	6.41627e-06	0	0
EAINVEQAFQTIAR	1	65.13	7.28893e-06	0	0
GLAPVQAYLHIPDIIK	1	65.08	1.19526e-06	0	0
VIMVTGDHPITAK	2	65.04	4.85659e-06	1.37087	97
LFLVQDLVDSLK	2	64.97	3.31157e-06	0.257127	17
TEQAISFAK	3	64.9	8.83411e-06	0.660952	36
GDSVIVVLR	1	64.86	6.38479e-06	0	0
AKIHDIVLVGGSTR	2	64.86	4.40894e-06	0.412033	28
AQIHDIVLVGGSTR	2	64.86	4.40894e-06	0.412033	28
AQIHDLVLVGGSTR	2	64.86	4.40894e-06	0.412033	28
QEAIDWLLGLAVR	1	64.71	4.76671e-06	0	0
SEDYALPVYVDR	1	64.68	6.85923e-06	0	0
ALLQEMPLTALLR	1	64.67	1.99598e-06	0	0
ELQNLIQELQQAR	1	64.67	5.56144e-06	0	0
XFLVWINEEDHLR	2	64.58	7.31508e-06	1.2711	111
GYSFTTTAER	1	64.57	6.3369e-06	0	0
MLLADQDQSWK	3	64.56	6.54397e-06	2.33627	161
HQAQIDHYLGLANK	1	64.54	7.69917e-06	0	0
SSENFDELLK	2	64.53	6.99456e-06	0.108305	9
EGLELPEDEEEK	3	64.52	4.30883e-06	0.494662	39
AIVPILLDANVSTYDK	4	64.51	4.51347e-06	1.22658	95
TECALLGFVTDLK	1	64.47	7.93146e-06	0	0
YLTVAAIFR	9	64.42	4.102e-06	0.781888	169
ALGVLAQLIWSR	2	64.37	3.36347e-06	0.368175	2
DISLSDYK	1	64.34	7.74911e-06	0	0
IAQLEEQLDNETK	1	64.34	7.91477e-06	0	0
NFDEALVDYFCDEFK	1	64.33	2.19542e-06	0	0
GTAYVVYEDIFDAK	1	64.26	7.98692e-06	0	0
DFTPSGIAGAFQR	2	64.23	8.60865e-06	0.584337	31
PMFVVNTNVPR	3	64.19	1.00982e-05	1.38752	91
GISLNPEQWSQLK	3	64.15	7.90336e-06	1.52884	105
SFYPEEVSSMVLTK	4	64.14	8.55762e-06	3.75993	265
NSVVEASEAAYK	1	64.03	9.07366e-06	0	0
ILMVGLDAAGK	2	63.97	1.03023e-05	3.58775	244
DAQVVQVVLDGLSNILK	1	63.89	2.51116e-06	0	0
IGANFLQR	6	63.86	1.00321e-05	1.13964	137
ASLSLAPVNIFK	1	63.82	5.18693e-06	0	0
SSVSGIVATVFGATGFLGR	1	63.81	5.76036e-06	0	0
GSPLVVISQGK	4	63.79	5.55714e-06	0.482858	34
LDIDSPPITAR	10	63.79	7.29114e-06	1.67495	140
DESLNIFQNLNR	1	63.76	1.05602e-05	0	0
VLYAYGYYTGEPSK	1	63.68	8.39955e-06	0	0
FADDQLIIDFDNFVR	1	63.63	8.10665e-06	0	0
FHNLEGFLEEFADIAK	1	63.59	9.14421e-06	0	0
VLQSFSDGLK	10	63.58	9.42841e-06	2.29937	160
NLATAYDNFVELVANLK	2	63.55	6.97681e-06	1.65937	122
QAAPCVLFFDELDSIAK	1	63.5	7.95097e-06	0	0
YGDLLPADGILIQGNDLK	1	63.49	5.99936e-06	0	0
ATEILNLLLK	1	63.46	2.88523e-06	0	0
LLPVQENFLLK	1	63.41	3.37467e-06	0	0
DGNGYISAAELR	1	63.4	1.06273e-05	0	0
VGGQAGAHGAEALER	5	63.4	1.09016e-05	1.61264	109
LTTLELLEVR	1	63.32	4.58602e-06	0	0
TCGFDFTGALEDISK	5	63.32	4.09716e-06	1.59893	141
LLDNLLALIR	5	63.27	7.53564e-07	0.440217	168
IGAADYQPTEQDILR	1	63.26	1.11407e-05	0	0
IVYGHLDDPANQEIER	1	63.19	9.1869e-06	0	0
CIESLIAIFQK	1	63.15	9.07823e-06	0	0
TPELNLDQFHDK	4	63.1	8.74255e-06	0.127113	5
GSLTFEPLTLVPIQTK	1	63.05	4.40951e-06	0	0
WVVIGDENYGEGSSR	1	63.01	7.05049e-06	0	0
VCQEAVWEAFR	2	62.96	9.56009e-06	0.45643	162
NDFTEEEEAQVR	1	62.96	3.97072e-06	0	0
LEDLEVIQHR	1	62.86	1.02227e-05	0	0
LGILDLLDEECK	1	62.85	1.29181e-05	0	0
ETWLSENQR	1	62.84	1.11019e-05	0	0
WDGQETTLVR	1	62.78	1.29171e-05	0	0
ELAEAQEDSILK	1	62.77	1.48229e-05	0	0
ELHINLIPNK	2	62.76	5.48202e-06	0.0627717	5
SGSLAVDNADPILK	1	62.74	1.06156e-05	0	0
VTFVNFTVTR	1	62.73	9.65336e-06	0	0
FAAYFQQGDMESNGK	2	62.66	4.71541e-06	1.30907	91
TVIIEQSWGSPK	1	62.63	1.25251e-05	0	0
VVAEPVELAQEFR	1	62.56	1.13421e-05	0	0
YTEITATYFQGVR	1	62.48	1.42929e-05	0	0
FNTSDVSAIEK	1	62.44	1.22585e-05	0	0
KVLQSFSDGLK	5	62.4	8.34388e-06	1.09412	76
TKPADDEMLFIYSHYK	1	62.39	9.37246e-06	0	0
GSGTAEVELK	2	62.37	1.90632e-05	0.00659333	11
LQIWDTAGQESFR	1	62.3	1.30134e-05	0	0
APFDLFENR	3	62.28	1.34594e-05	0.71565	60
VTVLGHVQR	1	62.25	5.71836e-06	0	0
DLQVNVEHLVQK	4	62.25	8.9945e-06	0.282373	26
TSSIADEGTYTLDSILR	1	62.23	1.14596e-05	0	0
FVFSLVDAMNGK	2	62.2	1.2955e-05	1.09245	75
ILLLGLDNAGK	2	62.16	4.34817e-06	0.0142017	1
VVGAMQLYSVDR	2	62.15	1.42022e-05	3.34486	238
SSVVGGFVSHYLLEK	1	62.14	1.17301e-05	0	0
ATENDIANFFSPLNPIR	1	62.11	1.27034e-05	0	0
IVVVTAGVR	1	62.1	6.04263e-06	0	0
ALAVGGLGSIIR	1	62.1	3.45293e-06	0	0
LFGAAEVQR	1	62.07	2.02714e-05	0	0
FVGIKDEDQLEAFLK	1	62.07	1.03064e-05	0	0
YLAEVAAGDDKK	2	62.04	1.53167e-05	0.500752	35
EVEPALELLEPIDQK	1	62.04	9.94025e-06	0	0
VPAINVNDSVTK	1	62.03	1.43808e-05	0	0
ILLLGAGESGK	4	62.01	1.04813e-05	0.966935	45
LLLLGAGESGK	4	62.01	1.04813e-05	0.966935	45
DAGTIAGLNVLR	3	62	1.26191e-05	1.51658	106
AVLDALLEGK	2	61.96	1.32772e-05	0.637063	43
AAYQVAALPK	1	61.94	1.42981e-05	0	0
DQVANSAFVER	2	61.87	1.53756e-05	0.123127	11
SMTDLLNAEDIKK	1	61.86	1.66165e-05	0	0
ELAPYDENWFYTR	1	61.79	8.50948e-06	0	0
ISFLENNLEQLTK	1	61.64	1.4361e-05	0	0
IDIPSFDWPIAPFPR	1	61.63	1.49781e-05	0	0
TVTLIPGDGIGPEISAAVMK	1	61.55	8.08318e-06	0	0
SQFTITPGSEQIR	3	61.53	1.72604e-05	0.258605	18
AFATDSADTGEDKIPK	1	61.52	1.3671e-05	0	0
ADLINNLGTIAK	3	61.5	1.49023e-05	1.56068	108
IIETLTQQLQAK	1	61.45	8.12823e-06	0	0
GFAFVQYVNER	1	61.44	1.79449e-05	0	0
LVQAFQFTDK	1	61.43	1.47847e-05	0	0
IGFPWSEIR	1	61.36	2.36889e-05	0	0
QEATLVVGGDGR	2	61.24	1.79638e-05	0.212628	5
KVPQVSTPTLVEVAR	2	61.22	4.22852e-06	0.569013	39
SQYEQLAEQNR	3	61.16	1.43932e-05	0.297098	65
ALYDFEPENEGELGFK	1	61.15	1.16639e-05	0	0
IQIWDTAGQER	3	61.12	2.11328e-05	1.53079	103
IQLWDTAGQER	3	61.12	2.11328e-05	1.53079	103
LQIWDTAGQER	3	61.12	2.11328e-05	1.53079	103
LQLWDTAGQER	3	61.12	2.11328e-05	1.53079	103
FDDENFILK	3	61.1	1.5719e-05	1.53648	102
TSIAIDTIINQK	1	61.1	1.31186e-05	0	0
DSNYHLLMSVQESLER	1	61.1	1.37784e-05	0	0
SSEEIESAFR	1	60.98	1.3526e-05	0	0
FLQASEELLK	1	60.96	1.71158e-05	0	0
SGGGGGGGLGSGGSIR	2	60.96	1.83985e-05	0.00855333	83
AVTEQGHELSNEER	1	60.86	1.28385e-05	0	0
EEASDYLELDTIK	1	60.85	1.51293e-05	0	0
GFTEDGIVFLPR	1	60.72	2.28751e-05	0	0
VLVVDQLSMR	1	60.69	2.09863e-05	0	0
LQSIGTENTEENR	1	60.65	1.72629e-05	0	0
YNTDCVQGLTHSK	2	60.64	1.14345e-05	0.142137	12
YLPDTLLLEECGLLR	2	60.64	1.60514e-05	0.125768	25
DDLITDLLNEAK	1	60.63	2.45218e-05	0	0
YALYDASFETK	2	60.56	1.81958e-05	0.0740267	15
EGVVQGVASVAEK	4	60.51	2.2808e-05	0.229155	16
ATAGDTHLGGEDFDNR	1	60.51	7.82497e-06	0	0
VTILELFR	8	60.41	7.59778e-06	0.362405	160
EASDIILTDDNFTSIVK	3	60.4	1.91522e-05	0.703512	173
TNEAQAIETAR	1	60.37	2.48868e-05	0	0
IGAEVYHNLK	2	60.36	2.58186e-05	1.54936	108
ATDCVGHDVVTLLR	1	60.34	1.84015e-05	0	0
KFNALFAQGNYSEAAK	1	60.29	2.0158e-05	0	0
TVLIMELINNVAK	2	60.28	1.16726e-05	4.43721	301
QLSQSLLPAIVELAEDAK	1	60.24	8.65807e-06	0	0
YICENQDTISTK	2	60.22	1.26906e-05	1.54981	110
LAVNMVPFPR	3	60.19	2.54614e-05	4.25211	276
QITVNDLPVGR	2	60.1	1.59778e-05	1.55418	107
DTTINEIEDTFR	2	60.09	1.74839e-05	0.0659583	13
VINEPTAAALAYGLDK	1	60.06	1.67174e-05	0	0
DVTGAEALLER	2	60.05	2.63944e-05	0.2908	95
LAEMPADSGYPAYLGAR	1	60.01	1.84575e-05	0	0
LEIYVVTAEGLRPVK	1	59.88	4.67747e-06	0	0
IFANTPDSGCVLGMR	1	59.86	1.98807e-05	0	0
SITIIGGGFLGSELACALGR	1	59.84	1.39029e-05	0	0
VSFELFADK	4	59.83	2.14224e-05	1.57159	108
FEELCSDLFR	2	59.83	1.2895e-05	0.104542	7
LGISSLIR	1	59.81	1.66111e-05	0	0
NAGVEGSLIVEK	2	59.81	2.93566e-05	0.107767	17
LLVVYPWTQR	11	59.8	1.34032e-05	1.71764	118
NTISLLVAGLK	1	59.76	6.55227e-06	0	0
GGIVDEGALLR	1	59.72	1.9732e-05	0	0
STVAQLVK	1	59.69	2.52925e-05	0	0
EFADSLGIPFLETSAK	1	59.69	2.38426e-05	0	0
TQELLSQLPFK	1	59.64	2.02618e-05	0	0
NFIVWLEDQK	1	59.51	3.00569e-05	0	0
NLDYVATSIHEAVTK	1	59.5	2.5021e-05	0	0
NICFTVWDVGGQDK	1	59.48	1.79788e-05	0	0
LDQLIYIPLPDEK	2	59.43	1.85291e-05	0.13982	9
WLGLDEACQLAQFK	1	59.41	2.46285e-05	0	0
DNFTLIPEGTNGTEER	2	59.38	1.98971e-05	0.0505033	8
NDGVLLLQALTR	1	59.37	1.37577e-05	0	0
FSSCGGGGGSFGAGGGFGSR	1	59.26	5.98813e-06	0	0
DVFSECCQAADK	1	59.24	3.03767e-06	0	0
VTDALNATR	2	59.21	4.37217e-05	0.0328433	7
ILDWHVANTDKK	1	59.18	2.72362e-05	0	0
DSTLIMQLLR	7	59.16	2.75439e-05	3.69915	254
NLATTVTEEILEK	1	59.12	2.59006e-05	0	0
VISGILTQGR	1	59.11	1.98845e-05	0	0
GIQEEMEALVK	2	59.09	3.3972e-05	0.00277667	2
VNLAELFK	3	59.01	2.54346e-05	1.49709	104
LENEIQTYR	3	58.99	3.26813e-05	0.170952	28
GILAADESVGSMAK	1	58.99	3.08517e-05	0	0
FDAMAELETVK	2	58.97	2.3143e-05	5.02818	346
VAVVNQIAR	1	58.96	1.27057e-05	0	0
APIQWEER	1	58.95	2.45786e-05	0	0
VANVELYYR	2	58.93	3.00015e-05	0.246768	127
EVGVYEAVKDDSWLK	1	58.92	2.50054e-05	0	0
IDFYFDENPYFENK	1	58.9	1.09501e-05	0	0
IGGIFAFK	1	58.86	1.5342e-05	0	0
IFGVTTLDIVR	3	58.81	1.10479e-05	1.53329	109
DVVICPDASLEDAKK	1	58.8	2.74857e-05	0	0
VALLVAAEFWEQGDLER	1	58.8	2.06966e-05	0	0
GCDVVVIPAGVPR	1	58.76	2.6343e-05	0	0
VDDLLIIEEK	1	58.71	3.03492e-05	0	0
ISVYYNEATGGK	2	58.71	2.80612e-05	0.0974083	7
EVGVYEAVK	1	58.69	3.54919e-05	0	0
GNSIIMLEALER	1	58.69	3.92101e-05	0	0
VQVVVTVLDYDK	1	58.65	2.10146e-05	0	0
GLLSSLDHTSIR	1	58.64	2.59185e-05	0	0
LGDVSPTQIDVSQFGSFK	1	58.63	2.81716e-05	0	0
LNTQEIFDDWAR	1	58.6	2.58132e-05	0	0
ADQLTEEQIAEFK	2	58.6	3.18179e-05	0.134937	9
TLSDPELFHEWTGNVK	1	58.53	2.57416e-05	0	0
GLGEISAASEFK	4	58.48	3.64698e-05	0.768525	55
TDAAVSFAK	3	58.47	3.98963e-05	0.33683	43
IIAEGANGPTTPEADK	2	58.47	2.91577e-05	0.556708	38
FEIWDTAGQER	1	58.42	1.85605e-05	0	0
AIEPPPLDAVIEAEHTLR	1	58.41	1.96128e-05	0	0
FPGQLNADLR	6	58.4	4.32909e-05	1.91082	127
DNPGVVTCLDEAR	1	58.4	2.08143e-05	0	0
LLIIGDSGVGK	2	58.38	2.14913e-05	0.06531	4
LLLIGDSGVGK	2	58.38	2.14913e-05	0.06531	4
DIVHSGLAYTMER	1	58.32	3.29062e-05	0	0
TAVETAVLLLR	2	58.26	1.00017e-05	0.449215	35
YEELFPAFSDSR	1	58.26	2.26158e-05	0	0
FEELNADLFR	2	58.25	3.5386e-05	0.066885	5
IGQLEEQLEQEAK	1	58.06	3.50927e-05	0	0
KEEELQGALAR	1	57.99	3.79663e-05	0	0
LLNTFLER	1	57.98	2.69879e-05	0	0
TAVCDIPPR	3	57.93	3.35014e-05	3.15872	221
LSLEEFIR	1	57.9	3.44635e-05	0	0
HDVVFLITK	2	57.87	3.36409e-05	0.0387117	3
DSPSVWAAVPGK	1	57.85	3.24016e-05	0	0
ELQELVQYPVEHPDK	1	57.83	2.92549e-05	0	0
NAVEEYVYDFR	1	57.79	2.4369e-05	0	0
SIPAYLAETLYYAMK	1	57.74	3.63458e-05	0	0
LAGTQPLEVLEAVQR	2	57.71	1.7367e-05	0.107983	12
EVDIGIPDATGR	1	57.7	3.79557e-05	0	0
THLPGFVEQAEALK	3	57.65	3.39287e-05	0.142743	9
GFIGPGIDVPAPDMSTGER	2	57.62	3.11367e-05	3.27771	230
SSLLLDLIK	1	57.5	1.22701e-05	0	0
LFVSGACDASAK	4	57.5	3.72611e-05	1.214	86
ALESPERPFLAILGGAK	2	57.5	1.51154e-05	0.763128	53
AGFAGDDAPR	1	57.49	2.57554e-05	0	0
ETTAGHLALLVTK	1	57.48	2.02766e-05	0	0
QGVDADINGLR	2	57.45	3.90355e-05	0.51735	138
ALVFQPVTELK	4	57.4	1.96528e-05	1.51057	105
LTLIDPETLLPR	1	57.38	1.38936e-05	0	0
VPQVSTPTLVEVAR	2	57.37	1.70405e-05	0.193403	14
IYLPLLLPPR	2	57.32	3.05833e-06	1.50638	103
NTEDLTEEWLR	1	57.31	3.27902e-05	0	0
VQIAVANAQELLQR	1	57.28	1.5059e-05	0	0
NYMSNPSYNYEIVNR	1	57.27	1.99687e-05	0	0
IKHEDTNLASSTIIK	1	57.25	2.6842e-05	0	0
PPYTITYFPVR	2	57.17	3.72118e-05	1.18765	81
GEFQLVLDALDK	1	57.15	4.57787e-05	0	0
IITLTGPTNAIFK	1	57.09	1.6221e-05	0	0
ALEHFTDLYDIK	3	56.99	4.42969e-05	0.565778	37
NVGLDIEAEVPAVK	1	56.93	3.10235e-05	0	0
EADDIVNWLK	2	56.92	5.41623e-05	0.0969533	7
HGGTIPIVPTAEFQDR	2	56.91	3.81945e-05	0.0950283	6
INAVVETGR	1	56.88	6.32784e-05	0	0
LGLVGVNLTLDGVK	1	56.81	1.28196e-05	0	0
VDAFAGTWK	2	56.73	5.80707e-05	0.028785	2
IATLASGLEVGK	4	56.68	3.16805e-05	0.540403	156
GNPTVEVDLHTAK	3	56.68	4.96149e-05	1.52788	109
VLLVLELQGLQK	1	56.67	3.87501e-06	0	0
FGFPAFSGISR	1	56.65	4.92018e-05	0	0
SPAQILIR	1	56.64	1.72332e-05	0	0
SPAQILLR	1	56.64	1.72332e-05	0	0
YLAEFATGNDR	2	56.63	3.70508e-05	0.00507333	7
WNTDSVEEFLSEK	1	56.63	2.58551e-05	0	0
SPSAIFSAELSK	1	56.62	5.24828e-05	0	0
LDALQTFIR	1	56.59	3.60716e-05	0	0
INVYYNEATGGK	2	56.57	4.71426e-05	0.06915	5
HALIIYDDLSK	2	56.53	4.72453e-05	0.126873	9
AEVNGLAAQGK	1	56.52	4.9137e-05	0	0
DSGIQACFER	1	56.5	2.18275e-05	0	0
HQALQAEIAGHEPR	2	56.49	5.318e-05	0.190682	14
GMGGAFVLVLYDEIK	1	56.48	4.54309e-05	0	0
GMGGAFVLVLYDELK	1	56.48	4.54309e-05	0	0
ALVQNDTLLQVK	1	56.44	2.82598e-05	0	0
YLIANATNPESK	2	56.36	6.57782e-05	0.10968	7
SVEAAAELSAK	1	56.35	7.49677e-05	0	0
AAVEEGIVLGGGCALLR	2	56.35	3.77735e-05	0.084195	4
MELITILEK	1	56.34	5.63264e-05	0	0
LPATEKPVLLSK	1	56.34	8.12958e-06	0	0
GDQPAASDSDDDEPPPLPR	1	56.32	2.22845e-05	0	0
ALVILAK	2	56.26	1.73895e-05	0.172635	12
NEVFMAFASYATIVLSK	1	56.2	4.48582e-05	0	0
EDPPACYATVFDK	1	56.15	2.88767e-05	0	0
IASTILTSPDLR	6	56.14	4.26852e-05	0.667042	143
TTGIVETHFTFK	1	56.12	5.72984e-05	0	0
YATALYSAASK	1	56.06	7.06065e-05	0	0
IIFVVGGPGSGK	2	56.03	3.54232e-05	0.131843	9
VATVSLPR	36	56	3.5292e-05	3.14002	234
DVVICPDASLEDAK	1	55.84	4.76926e-05	0	0
ADVGFAMGIAGTDVAK	1	55.82	5.45891e-05	0	0
DGIVPFLQVFGHGK	3	55.81	5.11723e-05	0.532838	170
FNHFSLNLNTNHGR	2	55.81	5.41901e-05	0.0878183	6
IGGGIDVPVPR	1	55.76	2.30951e-05	0	0
GGEIQPVSVK	1	55.74	4.50699e-05	0	0
LVVLDEELEGISPDELK	1	55.7	4.22571e-05	0	0
LNVWDIGGQR	1	55.67	6.00307e-05	0	0
EDKLECSEELGDLVK	1	55.61	6.49877e-05	0	0
YQIDPDACFSAK	1	55.59	2.67776e-05	0	0
LSELDDR	2	55.56	8.60321e-05	1.15662	81
GFCQVVISSNLR	1	55.53	7.24936e-05	0	0
GDLGIEIPAEK	7	55.47	5.34948e-05	0.774833	61
TPLFDQIIDMLR	2	55.41	6.60363e-05	6.25183	440
DITAALAAER	1	55.39	9.52479e-05	0	0
LLIHQSLAGGIIGVK	1	55.36	3.34732e-06	0	0
IPLLADVTR	2	55.32	2.27668e-05	1.52606	105
DIDFLAEK	2	55.31	8.53882e-05	0.166472	14
EWTDGLFTHVLR	1	55.31	6.993e-05	0	0
VAGQDGSVVQFK	1	55.28	8.47942e-05	0	0
AAPTVNLFPPSSEELGTNK	1	55.28	5.7666e-05	0	0
LAVEAVLR	1	55.22	3.51711e-05	0	0
TDYNASVSVPDSSGPER	1	55.12	3.84512e-05	0	0
VLDNAIETEK	1	55.09	9.1219e-05	0	0
AQLGVQAFADALLIIPK	2	55.06	9.04478e-06	0.284565	6
HFCPNVPIILVGNK	1	55.04	4.90359e-05	0	0
GDYDAFFEAR	1	55.01	2.05075e-05	0	0
TTAFGFLNALCK	1	54.91	6.94126e-05	0	0
AVFVDLEPTVIDEIR	2	54.91	5.71443e-05	0.532772	10
AAYFGVYDTAK	3	54.87	8.40659e-05	0.320227	5
VFEEDALSWEDK	1	54.84	4.21602e-05	0	0
DSYVGDEAQSK	1	54.82	2.90057e-05	0	0
TLNPVFNEQFTFK	1	54.8	7.2021e-05	0	0
IAIYELLFK	1	54.78	2.22882e-05	0	0
VFEELTDIER	1	54.78	8.71568e-05	0	0
EEAQAEIEQYR	1	54.74	5.65718e-05	0	0
AIGNIELGIR	2	54.7	3.89671e-05	0.530207	155
DTFNHLTTWLEDAR	1	54.63	6.18108e-05	0	0
SGMNVAR	1	54.61	0.000105684	0	0
EDQSILCTGESGAGK	1	54.6	4.36888e-05	0	0
FSVLLLHGIR	1	54.59	1.89407e-05	0	0
ASGQAFELILSPR	1	54.58	7.61117e-05	0	0
VGAFTVVCK	1	54.55	8.01468e-05	0	0
TASNVEEAFINTAK	1	54.55	7.73408e-05	0	0
MVDMLQDSFPAR	1	54.5	3.84973e-05	0	0
CNEIINWLDK	2	54.45	8.16547e-05	1.54753	104
GPGDGAEEAEAPSGGPGGR	1	54.44	2.77007e-05	0	0
ALAELFGLLVK	1	54.42	1.26493e-05	0	0
ASDVVLGFAELK	1	54.36	8.13491e-05	0	0
TSATWLALSR	1	54.34	9.95789e-05	0	0
TPFLLVGTQIDLR	2	54.34	3.11069e-05	0.160665	5
KITIADCGQI	2	54.32	0.000104107	1.54257	107
EAVVNTQELLDLLVK	1	54.32	3.42091e-05	0	0
VLDLDLFR	1	54.24	8.57001e-05	0	0
TFIAIKPDGVQR	1	54.24	5.19851e-05	0	0
IITLAGPTNAIFK	1	54.24	3.08897e-05	0	0
LSLDELHR	1	54.22	6.56598e-05	0	0
LFIGGLSFETTDESLR	1	54.17	6.92913e-05	0	0
ALSSEGKPYVTK	1	54.1	8.42283e-05	0	0
ELAPLFEELR	1	54.07	0.000107337	0	0
ALTGHLEEVALALLK	2	54.06	1.31536e-05	0.523728	35
LDNLVAILDINR	2	54.02	3.86371e-05	0.0714167	5
HVFGESDELIGQK	1	53.99	9.23743e-05	0	0
LNNLVLFDK	1	53.96	6.93089e-05	0	0
LMDVGLIAIR	1	53.96	7.01125e-05	0	0
IPILSTFLTAR	1	53.92	1.84506e-05	0	0
ECCHGDLLECADDR	2	53.85	2.47259e-06	0.101697	7
LINIDFTDPEESK	1	53.84	0.000102849	0	0
STQFEYAWCLVR	2	53.77	6.38034e-05	0.07683	6
ILLAELEQLK	1	53.76	2.65058e-05	0	0
TLLDIDNTR	3	53.73	0.000155265	0.0977233	17
STAGDTHLGGEDFDNR	1	53.71	2.91535e-05	0	0
YSQVLANGLDNK	1	53.66	0.000108708	0	0
LAETVFNFQEK	1	53.63	9.8407e-05	0	0
MTILQTYFR	3	53.61	0.00011737	2.46777	169
SFLIWVNEEDHTR	1	53.61	8.16585e-05	0	0
YSLEPVAVELK	2	53.6	8.35928e-05	0.0910383	7
AMTTLNIQYGDSAR	1	53.59	8.07228e-05	0	0
FLIDGFPR	1	53.58	0.000107659	0	0
DQGTYEDYVEGLR	1	53.55	4.12868e-05	0	0
NDSIWDELFFNK	1	53.51	6.50658e-05	0	0
IEEIKDFLLTAR	1	53.5	5.73988e-05	0	0
LIIWDSYTTNK	5	53.48	9.31147e-05	0.845177	59
VLTPELYAELR	3	53.45	9.05971e-05	1.55259	114
GFPTIYFSPANK	1	53.44	0.000105299	0	0
DLTTFLYHLR	1	53.42	9.73674e-05	0	0
LEVLQLTR	1	53.28	8.27014e-05	0	0
CCAAPDHEACFAVEGPK	2	53.26	1.29817e-05	0.075755	5
LLGLAELLR	1	53.25	1.67969e-05	0	0
INAANIATDDER	1	53.23	8.67487e-05	0	0
VLNTNIDGR	1	53.12	0.000157959	0	0
LALFNPDVCWDR	2	53.09	0.000104072	0.0392233	13
VLDELTLTK	3	53.07	9.86348e-05	0.644243	160
QAGPASVPLR	1	53	7.56793e-05	0	0
NPSLLGILYGK	6	53	6.81615e-05	0.845145	43
LYCIYVAIGQK	1	52.95	0.000105708	0	0
AEAESLYQSK	2	52.92	0.000103888	0.195653	72
IISNASCTTNCLAPLAK	1	52.92	0.00011078	0	0
VGEIVVFR	1	52.91	6.6007e-05	0	0
HFVALSTNTTK	2	52.9	0.000166936	0.02808	2
ALANSLACQGK	1	52.89	0.000153185	0	0
FEELNMDLFR	2	52.82	9.19417e-05	4.64981	318
VDNEFDQR	1	52.78	7.59211e-05	0	0
AFGPGLQGGSAGSPAR	1	52.78	0.0001152	0	0
LNIPVSQVNPR	3	52.75	5.17612e-05	0.371208	137
QSEDLGSQFTEIFIK	2	52.75	9.6621e-05	0.105375	7
AYLPVNESFGFTADLR	1	52.75	9.92754e-05	0	0
FLQDYFDGNLK	1	52.71	0.000103945	0	0
FHFSDLPLTELELVK	1	52.67	7.89501e-05	0	0
EGFFTNGLTLGAK	3	52.58	0.000128082	0.90388	63
VPSLPDVTVTLGGK	1	52.58	6.04525e-05	0	0
ETLPFPIIDDK	3	52.57	0.000137784	0.108543	16
QDGDQFYIK	1	52.52	7.94856e-05	0	0
SEIDLFNIR	1	52.5	0.00016561	0	0
LVFLGLDNAGK	1	52.47	9.68269e-05	0	0
EGDVLTLLESER	1	52.47	0.000170438	0	0
TEVLPGQLGYLR	1	52.43	0.000105438	0	0
VTQSNFAVGYK	1	52.39	0.000113911	0	0
CVSTLLDLIQTK	2	52.36	0.000104538	0.143088	3
FHVEEEGK	1	52.31	9.19421e-05	0	0
DGVSAAVISAELASFLATK	1	52.31	8.43047e-05	0	0
DVDLEFLAK	1	52.3	0.000174592	0	0
SDLLLEGFNNYR	1	52.29	0.000126598	0	0
ITNQVIYLNPPIEECR	1	52.28	9.96781e-05	0	0
MFLGFPTTK	4	52.14	0.000121577	2.91965	197
FLFVDADQIVR	1	52.11	0.000108579	0	0
AAAVLPVLDLAQR	2	52.02	3.70554e-05	0.0825267	23
MVIPGGIDVHTR	1	52	0.000133132	0	0
AGKPVICATQMLESMIK	2	51.99	0.000134388	10.3474	726
GGATDNILYR	1	51.98	0.000168292	0	0
LLDEVFFSEK	1	51.91	0.000162975	0	0
AILVDLEPGTMDSVR	4	51.9	0.000161414	2.56679	212
SPASDTYIVFGEAK	1	51.89	0.000128781	0	0
DSNNLCLHFNPR	1	51.87	9.68693e-05	0	0
AFLASPEHVNRPINGNGK	2	51.85	0.000112012	0.341837	23
DKDISWFSPNGEK	2	51.81	0.000109093	0.235972	15
EQISDIDDAVR	1	51.8	0.000142379	0	0
GAEEMETVIPVDVMR	1	51.8	0.000104059	0	0
GNLEVLLFTIQSK	1	51.79	6.35728e-05	0	0
EGIPALDNFLDK	1	51.78	0.000172573	0	0
YPSPFFVFGEK	1	51.75	0.00017143	0	0
YETSGIGEAR	1	51.68	0.000131426	0	0
ENLWSSYLTK	1	51.6	0.000149435	0	0
VISGVLQLGNIVFK	1	51.54	2.24466e-05	0	0
NICQFLVEIGLAK	1	51.53	0.000115304	0	0
IELLGSYDPQK	1	51.49	0.000191941	0	0
ESPEVLLTLDILK	1	51.47	7.98395e-05	0	0
NLGSINTELQDVQR	1	51.46	0.000172908	0	0
TPLVSVLLEGPPHSGK	2	51.45	8.34307e-05	0.163537	20
DLIDDLK	1	51.44	0.000262354	0	0
DLLDDLK	1	51.44	0.000262354	0	0
IIQTPGLWESENQNK	1	51.43	0.00014389	0	0
FAFQAEVNR	1	51.4	0.000171691	0	0
LNLNNTVLSK	1	51.4	0.000127863	0	0
GQYISPFHDIPIYADK	1	51.37	0.000145527	0	0
LSSDVLTLLIK	2	51.35	2.74809e-05	0.063755	12
GHVDILAPTVQELAALEK	1	51.35	6.63206e-05	0	0
EQGVLSFWR	5	51.28	0.000230122	1.6059	111
ADFTEISK	1	51.25	0.000157103	0	0
QETEVELYNEFPEPIK	1	51.24	0.000139426	0	0
ISEEDELDTK	1	51.23	0.000147281	0	0
TFCQLILDPIFK	1	51.22	0.000121947	0	0
IPDQLVILDMK	2	51.16	0.000157713	4.12425	282
WQALLVQIR	1	51.13	7.01522e-05	0	0
HGESAWNLENR	1	51.13	0.000110625	0	0
AILCPALSALVVYLK	1	51.09	3.30666e-05	0	0
ALVADSHPESER	1	51.04	0.000158983	0	0
HVGDLGNVTAGK	2	50.98	0.000176357	0.149772	10
CLELAEYLYNIIK	1	50.98	0.000153614	0	0
AGLQFPVGR	1	50.92	0.000256079	0	0
GLAPDLPEDLYHLIK	1	50.88	0.000104931	0	0
IYHTIAYLTPLPQPNR	1	50.84	9.10673e-05	0	0
SPDCTHDNPLETR	2	50.83	5.69966e-05	0.0836267	6
IFLTTAEVIAQQVSDK	1	50.83	9.87115e-05	0	0
FVSISDLLVPK	1	50.81	7.05373e-05	0	0
TNAENEFVTIK	3	50.79	0.000228845	0.2856	129
QITLNDLPVGR	1	50.76	0.000130956	0	0
EAYPGDVFYLHSR	1	50.76	0.000167053	0	0
VDLLNQEIEFLK	8	50.73	0.000151305	0.815692	216
LLQDFFNGR	1	50.64	0.000196759	0	0
HPDYSVSLLLR	2	50.6	0.000165048	0.10416	7
TIIPLISQCTPK	1	50.6	0.000121499	0	0
HIYYITGETK	2	50.59	0.000192054	0.0559667	4
AVFPSIVGRPR	1	50.55	0.000103083	0	0
MMFMSTATAFYR	1	50.54	3.31155e-05	0	0
EAAENSLVAYK	1	50.5	0.000243312	0	0
IDFVGELNDK	1	50.49	0.000234493	0	0
EAFQLFDR	1	50.46	0.000193392	0	0
DISTNYYASQK	1	50.46	0.000146618	0	0
HIFALFNTEQR	1	50.44	0.000239919	0	0
APVLPLVLPLQPR	2	50.44	3.6146e-06	1.67454	113
IENHEGVR	1	50.43	0.000192921	0	0
WSQLLANSAAR	1	50.41	0.000272519	0	0
YVNSIWDLLK	1	50.34	0.000189563	0	0
LYQPEYQEVSTEEQR	1	50.34	0.00013778	0	0
IEEVVLEAR	1	50.3	0.000213249	0	0
VSVPVIGGHAGK	1	50.25	0.000110927	0	0
AATSPALFNR	1	50.23	0.000274093	0	0
ELWAVLNGWR	1	50.18	0.000214426	0	0
IEINFPAEYPFKPPK	1	50.18	0.000187563	0	0
AENFFILR	1	50.15	0.000178719	0	0
LMIEMDGTENK	2	50.1	9.23489e-05	5.4963	392
VGEFSGANK	1	50.09	0.000238506	0	0
SHTILLVQPTK	1	50.09	9.4031e-05	0	0
KEEELQAALAR	1	50.08	0.00023611	0	0
NKNDGLKPK	1	50.07	0.000166298	0	0
ATSASSHLNK	2	50.04	0.000185781	0.101947	7
NVQALEIELQSQLALK	3	50.02	6.66922e-05	0.358597	55
APDFVFYAPR	1	49.99	0.000193946	0	0
NPLCPLGQTVQSELFR	1	49.94	0.000200754	0	0
GTLSGWILSK	2	49.93	0.000191563	0.00498	11
PVINIEDLTEKDK	1	49.93	0.000203758	0	0
GTAVVNGEFK	1	49.92	0.000269927	0	0
ALGVGFATR	2	49.87	0.000237504	0.229663	18
YSFLQFDPAPR	1	49.87	0.000225655	0	0
AFIITINSFGTELSK	1	49.85	0.000150613	0	0
AFIITLNSFGTELSK	1	49.85	0.000150613	0	0
FVTILEGVLAK	2	49.84	4.87638e-05	0.289003	148
TLFSNIVLSGGSTLFK	1	49.84	0.000146292	0	0
FDMHGDINTIVCNSK	2	49.8	9.94772e-05	3.62933	251
DKLNNLVLFDK	1	49.78	0.000152008	0	0
DQNTVETLQR	1	49.75	0.00028441	0	0
LGTLSALDILIK	3	49.71	3.31407e-05	0.495627	172
ATSIDPNTYITWIDK	1	49.69	0.000209428	0	0
TLVMAVYDFDR	1	49.67	0.000243302	0	0
LPPLPLTLALGAFLNHR	1	49.67	1.72631e-05	0	0
ALDDFVLGSAR	1	49.66	0.000280091	0	0
TSEFGELHGLTTDEK	1	49.64	0.000197729	0	0
DGEEAGAYDGPR	1	49.58	3.91046e-05	0	0
FLIPNASQAESK	1	49.57	0.000295341	0	0
VPDVLVAEPPTAR	1	49.57	0.000191006	0	0
EYLLQYNDPNR	1	49.56	0.000237924	0	0
IEEELGDEAR	2	49.55	0.000166931	0.427032	30
AAYFGIYDTAK	1	49.53	0.000238459	0	0
LLEPVLLLGK	4	49.51	1.28735e-05	1.5146	108
FGLEGCEVLIPALK	1	49.41	0.000224521	0	0
AYAQHVFR	1	49.38	0.000331618	0	0
AEEDEILNR	1	49.38	0.000239918	0	0
DLVSSLTSGLLTIGDR	1	49.37	0.00018729	0	0
IDEPLEGSEDR	1	49.3	0.000119252	0	0
LPANHPLLTGQR	1	49.2	0.000199576	0	0
VEDPTFLNQLQSGVNR	1	49.2	0.00025488	0	0
AILFLPLPVSSD	1	49.19	0.000213894	0	0
LTLLEFVDFLQEEQK	1	49.19	0.000193408	0	0
FSMVQVWPVR	1	49.18	0.000349058	0	0
HLQDLFAPLVVR	1	49.13	9.53004e-05	0	0
IINDLLQSLR	1	49.12	0.000140831	0	0
DLLDDLKSELTGK	1	49.1	0.000279886	0	0
GSDFDCELR	1	49.07	6.25592e-05	0	0
HELIEFR	1	49.02	0.000231205	0	0
IAPLEEGTLPFNLAEAQR	1	48.99	0.000184227	0	0
ITVTSEVPFSK	1	48.98	0.00028836	0	0
NLDIERPTYTNLNR	4	48.98	0.000292786	0.174878	27
VGGTSDVEVNEK	2	48.97	0.000306138	0.0152883	10
VPPVQVSPLIK	4	48.96	1.84233e-05	1.71196	111
SALASVIMGLSPILGK	2	48.95	0.000100607	0.246953	44
HLSVNDLPVGR	1	48.94	0.000257202	0	0
IIALDGDTK	1	48.89	0.00048227	0	0
LLQTDDEEEAGLLELLK	1	48.89	0.000196265	0	0
QSVEADINGLR	1	48.88	0.000307372	0	0
QIFLGGVDK	1	48.78	0.000303274	0	0
IPWFQYPIIYDIR	1	48.75	0.000206696	0	0
ELSDFISYLQR	1	48.73	0.00028937	0	0
NMVPQQALVIR	3	48.7	0.000237417	0.305652	132
GAWSNVLR	2	48.67	0.000585433	0.20014	8
GSGTAEVELKK	1	48.66	0.000349211	0	0
LSLNIDPDAK	1	48.65	0.000284516	0	0
ELLIIGGVAAR	1	48.64	6.35994e-05	0	0
ILYMMDEINNPALTVK	1	48.63	0.000275547	0	0
LGESQTLQQFSR	1	48.59	0.00037633	0	0
DTDIVDEAIYYFK	1	48.47	0.000272376	0	0
MNVLADALK	1	48.4	0.000496509	0	0
DGSAVEIVGLSK	1	48.39	0.000399861	0	0
NEIDNYEEDYQK	1	48.39	6.22972e-05	0	0
MVNHFIAEFK	2	48.38	0.000334712	1.6325	115
ALGVNAMLR	1	48.36	0.000460985	0	0
LLLPWLEAR	4	48.36	8.46112e-05	1.60306	162
HQYYNQEWTLWDR	1	48.36	0.000185269	0	0
NIILEEGK	1	48.33	0.000517797	0	0
ADIANLADEFK	2	48.33	0.000374576	0.105362	7
DGPNALTPPPTTPEWVK	3	48.3	0.000312831	0.308965	27
SSAVLLSALQK	1	48.24	0.000155217	0	0
VQFLELNMR	1	48.24	0.000369672	0	0
GAVGALLVYDIAK	1	48.21	0.000173659	0	0
FFADLLDYIK	2	48.19	0.000428567	0.112045	8
AGVHIK	1	48.14	0.000120467	0	0
DREGFFTNGLTLGAK	1	48.14	0.000334547	0	0
NVNQSLLELHK	1	48.13	0.000267639	0	0
GWEEGVAQMSVGQR	1	48.07	0.000211319	0	0
SFVLNLGK	3	48	0.000209206	1.64851	112
YLAEVATGEK	1	48	0.00036928	0	0
IYIDSNNNPER	2	47.96	0.0003615	0.277153	67
LEAPDADELPR	2	47.94	0.000362365	0.227472	17
FFWEMAEEEGWIR	1	47.94	0.000106058	0	0
GLNQALVDLHALGSAR	2	47.93	0.000198109	0.150805	11
TVYSHLFDHVVNR	1	47.91	0.000378631	0	0
AGNLGGGVVTIER	1	47.9	0.000350311	0	0
LQEYTQTILR	1	47.89	0.000234079	0	0
LQLLEPFDKWDGK	1	47.82	0.000368387	0	0
ITLDNAYMEK	3	47.8	0.000322196	2.3186	174
DVNQQEFVR	1	47.75	0.000453277	0	0
FQSLGVAFYR	1	47.75	0.000469226	0	0
DIAAYIK	1	47.68	0.000342923	0	0
ISLIQIFR	1	47.68	7.25085e-05	0	0
ALGTEVIQLFPEK	2	47.68	0.000257618	0.288243	25
TFHIFYQLLSGAGEHLK	1	47.64	0.00029444	0	0
SLLQALNEVK	1	47.59	0.000324847	0	0
GVYLLTSHR	2	47.52	0.000465539	0.2757	17
GAAGALLVYDITR	1	47.49	0.000328849	0	0
SQWSPALTISK	1	47.47	0.000496893	0	0
VLYPNDNFFEGK	1	47.47	0.000377818	0	0
VVDLLAPYAK	1	47.39	0.000293647	0	0
YDLLCLEGLVR	1	47.38	0.000487189	0	0
GYLFWTEWGQYPR	1	47.38	0.000289754	0	0
LVILANNCPALR	1	47.37	0.000226291	0	0
GDFCIQVGR	1	47.34	0.000375461	0	0
TCLLIVFSK	2	47.33	0.000267219	0.0840817	6
DAEAWFNEK	6	47.31	0.000209932	0.4328	156
IGGVQQDTILAEGLHFR	1	47.3	0.000324934	0	0
KVTILELFR	2	47.28	6.07972e-05	0.0533817	2
HFSGLEEAVYR	1	47.27	0.000449999	0	0
ITDLYTDLR	1	47.26	0.000421907	0	0
HEQILVLDPPTDLK	1	47.25	0.000266536	0	0
TSFFQALGITTK	1	47.24	0.000387038	0	0
ILQAVNFPFLVK	1	47.21	9.50539e-05	0	0
DLASVNNLLK	1	47.12	0.000433788	0	0
LKDDEVAQLK	1	47.12	0.00052598	0	0
EGMNIVEAMER	2	47.1	0.000233981	6.67962	471
IIVLGLLPR	2	47.08	4.89711e-06	0.114447	8
SIHTLFGDK	2	47.07	0.000643982	0.409952	29
SLHTLFGDK	2	47.07	0.000643982	0.409952	29
LVVITAGAR	1	47.05	0.000169628	0	0
FLFLLLGPAGK	2	47.05	7.0021e-05	0.0652967	14
AYSEALAAFGNGALFVEK	1	47.05	0.000381664	0	0
NLDKEYLPIGGLAEFCK	1	47.01	0.000362303	0	0
GHQLLSADVDIK	1	46.97	0.000357619	0	0
KLDLFANVVHVK	1	46.97	0.000133605	0	0
VEIIANDQGNR	1	46.96	0.000496383	0	0
VEILANDQGNR	1	46.96	0.000496383	0	0
GDVTITNDGATILK	1	46.95	0.000484408	0	0
AALTQNPQFK	2	46.94	0.000607917	0.0742083	5
SASVLSVISR	1	46.9	0.000449182	0	0
QFLSETEK	1	46.89	0.000518774	0	0
LELFLPEEYPMAAPK	2	46.89	0.000447148	1.52855	107
LLVSASQDGK	1	46.83	0.000643223	0	0
MIAEAIPELK	1	46.83	0.000574751	0	0
LSFQHDPETSVLILR	1	46.81	0.000341857	0	0
AQLAAITLIIGTFER	1	46.8	0.000117001	0	0
IWHHTFYNELR	3	46.74	0.000460744	0.217817	15
GEHPGLSIGDVAK	1	46.73	0.00051064	0	0
LQPSIIFIDEIDSFLR	1	46.69	0.000240004	0	0
TQIDHYVGIAR	1	46.64	0.000523501	0	0
VLLENQITHFR	1	46.6	0.000343479	0	0
GDYPLEAVR	5	46.58	0.000651665	0.847527	60
YSTDVSVDEVK	1	46.56	0.000365425	0	0
IIDAALR	1	46.54	0.000384857	0	0
FNASQLITQR	1	46.54	0.000555658	0	0
GDLLFLTNFR	1	46.53	0.000407977	0	0
ADEGISFR	1	46.5	0.00052498	0	0
YFNSYTLTGR	2	46.47	0.000535382	0.771822	48
VLGLVLLR	4	46.43	1.47881e-05	0.464665	55
LCAIPSLR	1	46.41	0.000638825	0	0
LWGDSGIQECFNR	1	46.39	0.000267501	0	0
SPLVMDVLNIQGVQR	1	46.37	0.00037946	0	0
EAAQALLLAELR	1	46.36	0.000231206	0	0
LQGEFQLR	1	46.35	0.000765899	0	0
SGEDPLVK	2	46.33	0.000589007	1.49922	105
APIIAVTR	3	46.29	9.75098e-05	0.825442	50
FDLMYAK	1	46.29	0.000384165	0	0
ELEAENYHDIK	1	46.29	0.000404137	0	0
LTFSCLGGSDNFK	2	46.28	0.000355612	0.482998	24
FLSNGYIPIPGQQDK	1	46.28	0.000469832	0	0
YLIPNATQPESK	2	46.24	0.000698791	0.147503	10
WVYLEGIFTGSADIK	1	46.22	0.000459654	0	0
FLEEHPGGEEVLR	1	46.19	0.000488086	0	0
GIRPAINVGLSVSR	1	46.14	0.000128907	0	0
DSVLTWLLR	1	46.12	0.000516786	0	0
LQALDTGWNELHK	1	46.11	0.000581653	0	0
ETPFELIEALLK	1	46.08	0.000384702	0	0
WGDIEFPPPFGR	1	45.98	0.000547595	0	0
VTVAGLAGK	1	45.97	0.000426187	0	0
DDVALEGVSHFFR	1	45.95	0.000567907	0	0
QEYDESGPSIVHR	1	45.94	0.000415133	0	0
LYEQLSGK	1	45.89	0.000575808	0	0
HSQFIGYPITLYLEK	1	45.83	0.000427088	0	0
HSQFLGYPITLYLEK	1	45.83	0.000427088	0	0
NIVWIAECIAQR	1	45.81	0.000543213	0	0
EILQDGGLQVVEK	1	45.8	0.00053526	0	0
MVEGFFDR	1	45.75	0.000279376	0	0
NELESYAYSLK	1	45.75	0.000529484	0	0
GGPPFAFVEFEDPR	1	45.75	0.000472279	0	0
IVLLDSSLEYK	1	45.71	0.000379976	0	0
LPPGEYILVPSTFEPNK	1	45.71	0.000394746	0	0
VLSIGDGIAR	2	45.7	0.000612324	0.0780933	0
LDYSDFQIVK	2	45.67	0.000514936	0.316417	13
HFDADGNGYIEGK	1	45.64	0.000253795	0	0
QIGENLIVPGGVK	2	45.6	0.000285063	0.060455	10
QLLLTADDR	1	45.58	0.000812097	0	0
LVSDGNINSDR	1	45.58	0.000682051	0	0
GIIDSTVSDQR	1	45.57	0.000787623	0	0
GLEHVTVDDLVAEITPK	1	45.57	0.000410451	0	0
LLEELEEGQK	1	45.56	0.000726895	0	0
ALTVPELTQQVFDAK	1	45.5	0.00045376	0	0
KPDDLPAFPLFSAFGR	1	45.44	0.000488648	0	0
IHCTQTLLEGDGPK	2	45.43	0.000608638	0.0355667	1
QLADHLGFEFFEASAK	1	45.37	0.000566284	0	0
LNVLANVIR	1	45.35	0.000198385	0	0
VTIAQGGVLPNIQAVLLPK	2	45.35	4.0844e-05	0.0104633	5
ATLSLLER	1	45.28	0.000690806	0	0
LFDQAFGLPR	1	45.28	0.000721936	0	0
LILDWVPYINGK	1	45.28	0.000428418	0	0
SSAFDYLWIVPISSIK	1	45.28	0.00044176	0	0
SCLLLQFTDK	1	45.27	0.000671597	0	0
YPENFFLLR	1	45.25	0.000619467	0	0
QALVAIFTHLR	2	45.23	0.000274423	0.015285	1
GDLLFLTNR	1	45.19	0.000712838	0	0
DINTDFLLVVLR	1	45.17	0.000355784	0	0
TGPNLHGLFGR	2	45.16	0.000608055	0.140572	8
ADQLADESLESTR	1	45.16	0.000493759	0	0
ALELDSNLYR	1	45.15	0.000812609	0	0
ELPTAFDYVEFTR	1	45.14	0.000627703	0	0
QALQDTLALYK	1	45.13	0.000560097	0	0
ILQAVNFPFLVR	1	45.13	0.000191814	0	0
IEANEALVK	1	45.11	0.000829378	0	0
FLLSESGSGK	1	45.1	0.000636601	0	0
TAAYVNAIEK	1	45.1	0.000720039	0	0
GWLTINNIGIMK	1	45.05	0.000714309	0	0
VFANPEDCSSFGK	1	45.04	0.000272596	0	0
HLEINPDHPIVETLR	1	45.04	0.000524825	0	0
SPIAEAVFR	1	45.03	0.000885623	0	0
GQLVPLETVLDMLR	2	44.94	0.000495369	6.71228	467
IEVGLVVGNSQVAFEK	1	44.91	0.00048266	0	0
DPANIK	1	44.88	0.000481129	0	0
EIAEAYLGK	2	44.8	0.000801337	0.0924	7
SLLEGEGSSGGGGR	1	44.8	0.000667229	0	0
EVDDLEQWIAER	1	44.75	0.00058284	0	0
ELLLQPVTISR	1	44.73	0.000193494	0	0
LKEIVTNFLAGFEA	1	44.73	0.000540101	0	0
ILNIFGVIK	1	44.7	0.000113513	0	0
GYDFAAVLEWFAER	1	44.67	0.000626089	0	0
DLLFILTAK	1	44.65	0.000202233	0	0
IDGITIQAR	1	44.61	0.000894253	0	0
TQSSLVPALTDFVR	1	44.6	0.000627594	0	0
FDAGELITQR	1	44.56	0.000941352	0	0
TFDEIASGFR	3	44.51	0.000598256	0.150233	15
ADVVESWIGEK	1	44.5	0.000975737	0	0
DYPLPDVAHVK	1	44.5	0.000835586	0	0
ALQDLGLR	1	44.48	0.000661217	0	0
GPELLTMWFGESEANVR	1	44.43	0.000566108	0	0
YQLDPTASISAK	1	44.42	0.000954122	0	0
FTQDTQPHYIYSPR	1	44.41	0.000652037	0	0
LSPAVLLQGLAEVPIPTR	1	44.38	6.20082e-05	0	0
GFSEEQLR	1	44.37	0.000837212	0	0
IAQGVSGSIQDK	1	44.35	0.00107981	0	0
FTFGLDWVPK	1	44.35	0.000787821	0	0
YCGDYDSFFESK	1	44.26	5.99957e-05	0	0
TFFLEALR	1	44.23	0.000636209	0	0
DLDDFQSWLSR	1	44.22	0.000633891	0	0
SLQQLAEER	1	44.15	0.00118839	0	0
LQSQLLSIEK	1	44.15	0.000567273	0	0
LQSQLLSLEK	1	44.15	0.000567273	0	0
YVGESEANIR	1	44.11	0.000962613	0	0
DAGQISGLNVLR	1	44.09	0.000842275	0	0
MAAAVR	1	44.07	0.00208603	0	0
DLTDYLMK	1	44.07	0.00056215	0	0
LTFDSSFSPNTGK	2	44.05	0.000702487	0.119987	8
GVLFGVPGAFTPGCSK	1	44.05	0.000920907	0	0
SLATWENENK	1	44.03	0.00079271	0	0
GLLASLFAFK	1	44.01	0.000321725	0	0
NCILQLFGK	2	44	0.000985315	0.655508	158
IGLFGGAGVGK	1	43.96	0.000733268	0	0
STVLSLLLR	1	43.96	0.000277236	0	0
GLLNFEHQR	1	43.92	0.000843458	0	0
ACVIHGTDLK	2	43.91	0.000845402	0.18638	15
LAALLK	1	43.9	0.00049293	0	0
SSCELEVLLR	1	43.9	0.0010103	0	0
LPLQDVYK	1	43.84	0.000724898	0	0
ELSDIAHR	1	43.82	0.000784263	0	0
LAGVTALSCWLPLR	1	43.82	0.000641104	0	0
FFGNLMDASK	1	43.78	0.000598875	0	0
LLIEMEQR	2	43.76	0.00132319	4.00354	291
GVMLAVDAVIAELK	2	43.73	0.00051049	4.4017	352
TPVEPEVAIHR	1	43.72	0.00105306	0	0
DVFHMVVEVPR	1	43.71	0.000970364	0	0
DWFEIQWISNR	1	43.71	0.000946956	0	0
VCTLAIIDPGDSDIIR	1	43.69	0.000857264	0	0
DGGAWGAEQR	1	43.68	0.000385694	0	0
ISGLIYEETR	1	43.66	0.00103326	0	0
FGFPEGSVELYAEK	1	43.66	0.00100313	0	0
EDQTEYLEER	3	43.64	0.000400075	0.280518	22
AGFLDNFR	1	43.6	0.000936326	0	0
EWFLQSAK	1	43.59	0.0011485	0	0
SCSGVEFSTSGSSNTDTGK	1	43.59	0.000153133	0	0
HSTVLENLPDK	2	43.54	0.000878538	0.108715	10
AVFQANQENLPILK	1	43.52	0.000589136	0	0
DPLLLAIIPK	3	43.49	4.70099e-05	0.339873	160
EANNFLWPFK	1	43.49	0.00118644	0	0
TTPDVIFVFGFR	1	43.49	0.000886472	0	0
LAADDFR	3	43.46	0.00131413	0.0415617	109
VPTVLQTAGK	1	43.46	0.000633397	0	0
MIFAGIK	2	43.41	0.000643012	0.430818	31
ELVLALYDYQEK	1	43.38	0.000966612	0	0
EESDDEAAVEEEEEEK	1	43.37	7.82436e-05	0	0
DFPLNDLLSATELDK	1	43.36	0.00098722	0	0
ALVLRR	1	43.32	0.000342206	0	0
WTGMIIGPPR	1	43.32	0.00115931	0	0
IVNSAQTGSFK	1	43.29	0.00112046	0	0
VFANAPDSACVIGLKK	1	43.28	0.00104786	0	0
FMQASEDLLK	1	43.25	0.000920279	0	0
GAVLFGLDPAVIK	1	43.24	0.000410219	0	0
EGGLGPLK	1	43.18	0.000728472	0	0
LLLQVESLTTELSAER	1	43.15	0.000595532	0	0
AAILPTSIFLTNK	1	43.11	0.000405581	0	0
VADALTK	1	43.1	0.00197626	0	0
GSGGGSSGGSIGGR	1	43.09	0.000846816	0	0
IFTSIGEDYDER	1	43.09	0.000667635	0	0
TDEQALLSSILAK	1	43.04	0.00103788	0	0
TAWLDGK	1	43.03	0.00201335	0	0
IPQLPAPPK	1	42.99	0.000286335	0	0
GLFIIDPNGVIK	1	42.97	0.000529894	0	0
TLQIFNIEMK	3	42.96	0.00101418	3.44612	234
SLVIPEK	1	42.94	0.000627577	0	0
FLEEYLSSTPQR	1	42.92	0.00107206	0	0
SPGANLLPVLTK	1	42.88	0.000301409	0	0
SVHSLISDFKDPPTAK	1	42.87	0.000841759	0	0
VKPLLQVTR	1	42.86	9.57573e-05	0	0
GYLGPEQLPDCLK	1	42.86	0.00124226	0	0
VAEIPFNSTNK	1	42.83	0.00147759	0	0
EANELQQWINEK	1	42.83	0.00107366	0	0
ALTVPELTQQMFDSK	1	42.76	0.00104079	0	0
LDPHLVLDQLR	2	42.75	0.000634407	0.10793	7
YNEAQVDFR	1	42.73	0.000810669	0	0
LQTWYHEHR	1	42.73	0.001008	0	0
DAVALCELFNWLEK	1	42.72	0.00106646	0	0
ALSSEWKPEIR	1	42.69	0.00125148	0	0
GNNVLYISTQK	1	42.67	0.00120588	0	0
VLALIQAWADAFR	1	42.66	0.000913272	0	0
DILLRPELEELR	1	42.65	0.000475344	0	0
AGLLQR	1	42.6	0.000882013	0	0
NLQYYDISAK	1	42.58	0.0011152	0	0
FGPYYTEPVIAGLDPK	1	42.58	0.001129	0	0
DLDVAILVGSMPR	1	42.52	0.00130144	0	0
AIYQATYR	1	42.51	0.00102391	0	0
LVLLGESAVGK	1	42.51	0.000516164	0	0
GFSSGSAVVSGGSR	1	42.5	0.00112187	0	0
AVDSLVPIGR	1	42.49	0.000656638	0	0
LLADPTGAFGK	3	42.46	0.00159196	0.331577	23
ISVGSDSDLVIWDPDAVK	2	42.45	0.00114339	0.303765	16
KIIWEDIFPK	1	42.43	0.000805785	0	0
LGGIGQFLAK	1	42.41	0.000714775	0	0
NIFPYHEVTVK	1	42.4	0.00163137	0	0
ALEIFAYALQYFK	1	42.4	0.00107607	0	0
DLLDLLVEAK	1	42.36	0.00105409	0	0
EQVANSAFVER	1	42.36	0.00153903	0	0
RAPFDLFENR	1	42.36	0.0014461	0	0
EAESSPFVER	1	42.27	0.00114435	0	0
HIAEVSQEVTR	1	42.27	0.00123625	0	0
SGPFAPVLSATSR	1	42.26	0.00168185	0	0
GLVLDHGAR	1	42.23	0.00100533	0	0
YLGYTLNPDLIR	1	42.23	0.00101132	0	0
FTLPPLVFAAYQLAFR	1	42.2	0.000611598	0	0
SAHQVAR	1	42.17	0.000706848	0	0
AQEILAR	1	42.17	0.00150774	0	0
DDFLQQNGYTPYDR	1	42.16	0.000507793	0	0
GNSGGIQPDLLISLTAPK	1	42.16	0.000568606	0	0
EDLIAYLK	2	42.15	0.00129831	0.0838683	6
YIEEAIEK	1	42.07	0.00153976	0	0
LGDVYVNDAFGTAHR	1	42.03	0.00130649	0	0
GFAFVTFDDHDSVDK	1	41.97	0.000730631	0	0
NFGSYVTHETK	1	41.96	0.001073	0	0
IAAANGIGR	1	41.93	0.00113494	0	0
AGLYGLPR	1	41.87	0.00204466	0	0
DYSVTANSK	1	41.87	0.00103046	0	0
KQELEEILHDLESR	1	41.85	0.00130626	0	0
NLLSVAYK	2	41.84	0.00078229	0.0970567	3
KLILDSAR	1	41.84	0.00103105	0	0
QFLFRPWDVTK	1	41.81	0.00130187	0	0
ISVNNVVPVFDNLMQQK	1	41.8	0.00116282	0	0
IPDWFLNR	1	41.77	0.00255132	0	0
VEAFCATWK	1	41.77	0.00105113	0	0
AAGVNVEPFWPGLFAK	1	41.76	0.0012736	0	0
DEIIWLLR	1	41.7	0.00161246	0	0
DAGMQLHSYR	1	41.69	0.00110794	0	0
GLTSVINQK	1	41.68	0.00171159	0	0
LIIVEGCQR	1	41.67	0.00228739	0	0
CSTILLQGK	1	41.55	0.00201904	0	0
ALELDPNLYR	1	41.55	0.00209953	0	0
CDEPILSNR	1	41.54	0.00117143	0	0
VGTLVGEDK	1	41.53	0.00266113	0	0
AGLVDDFEK	1	41.47	0.00183203	0	0
DLFQVAFNR	1	41.47	0.00162887	0	0
TLATDILMGVLK	1	41.44	0.000890065	0	0
LESEHPDQAQAILSR	1	41.43	0.0014389	0	0
FSVNLDVK	1	41.37	0.00162669	0	0
AVAQALEVIPR	1	41.37	0.000415791	0	0
EHLELFWSR	2	41.35	0.00189435	0.287123	139
LQGVLDSTLNSK	1	41.35	0.00166351	0	0
NVLINK	1	41.34	0.00165633	0	0
AHTMTDDVTFWK	1	41.34	0.000866726	0	0
NSLESYAFNMK	1	41.33	0.000986518	0	0
FLFILLGPK	2	41.31	0.000159015	0.210535	23
VVVDALSGLK	2	41.3	0.000941464	0.0341683	3
TSFLDDAFR	1	41.3	0.00110085	0	0
TSALTQGLER	1	41.27	0.00220202	0	0
YLAEVASGEK	1	41.26	0.00187416	0	0
NIIHGSDSVESAEK	1	41.23	0.00150294	0	0
AASFLLALEPELEAR	1	41.22	0.00128366	0	0
VVDLMVHMASK	1	41.2	0.00193437	0	0
ELGIWEPLAVK	2	41.13	0.000932793	0.125645	16
LNEQASEEILK	1	41.13	0.00208144	0	0
SEDLLDYGPFR	1	41.11	0.00153343	0	0
WLHGLESQIQSDDYGK	1	41.04	0.00135765	0	0
EIDGGLETLR	1	41.03	0.00233503	0	0
GVVVATGDR	1	41.02	0.00311923	0	0
VCEHLNLLEK	1	41.02	0.00181461	0	0
YGVSGYPTLK	1	40.99	0.00173563	0	0
LFTAESLIGLK	1	40.99	0.000664793	0	0
IPLWLTGSLLR	2	40.99	0.000394099	0.475603	60
AITIAGIPQSIIECVK	1	40.97	0.000859822	0	0
DQLIHNLLK	2	40.96	0.00069746	0.168868	12
LVRPPVQIYGIEGR	1	40.96	0.000513074	0	0
EEIVGVATFYNR	1	40.95	0.00184007	0	0
VMVQPINLIFR	1	40.94	0.000926185	0	0
ANLVFK	1	40.93	0.00101308	0	0
VLGDVIEVHGK	1	40.92	0.00109632	0	0
LQSSDGEIFEVDVEIAK	1	40.9	0.00171507	0	0
LAVSSLLR	1	40.88	0.00129837	0	0
DIVEAHYR	1	40.87	0.0020789	0	0
NLLLAEVINIIK	2	40.86	0.00013946	0.482917	53
GLVGEIIK	2	40.84	0.00131038	0.184135	16
YENEVALR	1	40.82	0.00223958	0	0
YALYDATYETK	1	40.82	0.00163519	0	0
AITIFQER	2	40.81	0.00188791	0.465337	33
VFNLYPR	1	40.79	0.00111713	0	0
LEALDANSR	1	40.79	0.00252605	0	0
LQLLEPFDK	2	40.79	0.00185911	0.0567967	4
NDPLLVGVPASENPFK	1	40.78	0.00154169	0	0
SILLSVPLLVVDNK	1	40.69	0.000149293	0	0
MDIAIHHPWIR	1	40.66	0.00221625	0	0
HQPADLLEFALQHFTR	1	40.66	0.00152475	0	0
GFLIDGYPR	1	40.65	0.00194585	0	0
IEGENYLPQPIYR	1	40.64	0.00197191	0	0
YLECSALTQR	1	40.63	0.00164344	0	0
WYYNAAGFNK	1	40.6	0.00128032	0	0
SKAEAESLYQSK	1	40.59	0.00194236	0	0
GILLITGR	1	40.57	0.000969086	0	0
EDDPNFFK	1	40.57	0.000912081	0	0
ECCDKPLLEK	1	40.55	0.00160351	0	0
DVVVDLVCYR	1	40.51	0.00214742	0	0
LLLNNDNLLR	1	40.49	0.00104517	0	0
TMVVHEKPDDLGR	1	40.49	0.00194294	0	0
RFEELGVK	1	40.48	0.0021444	0	0
DLTNVQNLQK	1	40.46	0.00213631	0	0
GNFNYIEFTR	1	40.45	0.00174454	0	0
HNNLDLVIIR	1	40.39	0.0011335	0	0
DNNLLGR	1	40.37	0.00189177	0	0
EIEIDIEPTDK	1	40.35	0.00208962	0	0
DAGVIAGLNVLR	2	40.34	0.000952439	0.0899667	6
ILAFPCNQFGR	1	40.33	0.00213634	0	0
IVILPDYLEIAR	1	40.33	0.000704391	0	0
AEEEFNIEK	1	40.32	0.00163963	0	0
YATLATVSR	1	40.3	0.00185251	0	0
SESLVVCDVAEDLVEK	1	40.29	0.00181001	0	0
SLIINTFYSNK	1	40.28	0.00204857	0	0
EAFSLFDK	1	40.27	0.001715	0	0
NRPSSGSLIQVVTTQGK	1	40.27	0.0013485	0	0
CAVVDVPFGGAK	1	40.26	0.00252426	0	0
VAPDEHPILLTEAPLNPK	1	40.25	0.000807172	0	0
KPLLESGTLGTK	1	40.24	0.00119699	0	0
LIGPNCPGVINPGECK	1	40.21	0.00211521	0	0
LLQDFFNGK	2	40.2	0.00223946	1.45059	101
AGALNSNDAFVLK	1	40.2	0.00249731	0	0
YIDQEELNK	2	40.19	0.00213454	0.303263	21
IGLIQGNR	2	40.18	0.00133836	0.345422	24
TSHDYADR	1	40.16	0.00116141	0	0
VILHLK	2	40.12	3.40462e-05	0.21997	18
TGQAPGFSYTDANK	1	40.09	0.001337	0	0
LEATINELI	1	40.06	0.00318075	0	0
DFVNYLVR	1	40.06	0.00200215	0	0
QATVGDINTERPGILDLK	2	40.05	0.00134443	0.0166967	1
NFFTDVYDLYIK	1	40.03	0.00229906	0	0
GMFTAEDLR	1	40.02	0.00125919	0	0
VLIAAHGNSLR	1	40.02	0.00101034	0	0
TLVLLMGK	1	40	0.00104	0	0
ITVPFLEQCPIR	1	39.92	0.00193023	0	0
IIPGFMCQGGDFTR	1	39.89	0.00141027	0	0
SLLDFLPR	1	39.84	0.00227219	0	0
DLEAQIEAANK	1	39.81	0.00231928	0	0
ADIQLLVYTIDDLIDK	1	39.8	0.00130891	0	0
LGLDFPNLPYLIDGAHK	1	39.8	0.00145551	0	0
DHLYGTLDPNTR	1	39.79	0.00197839	0	0
VCEEIAIIPSK	1	39.78	0.00269302	0	0
TPNGVVLAPVQLGK	1	39.78	0.00054176	0	0
LLFEGAGSNPGDK	1	39.76	0.00282699	0	0
AVLDLQNK	1	39.74	0.00204907	0	0
NVQAEEMVEFSSGLK	1	39.73	0.00198463	0	0
NVTAIQGPGGK	1	39.7	0.00167157	0	0
LSGPQAGLGEYLFER	1	39.69	0.00248629	0	0
QEILAALEK	1	39.68	0.00263734	0	0
FLAVGLVDNTVR	1	39.66	0.00184925	0	0
AIFLFVDK	1	39.63	0.00123594	0	0
GLDPYNILAPK	1	39.63	0.00265154	0	0
AFITNIPFDVK	1	39.62	0.00171356	0	0
ELGDHITNLHR	1	39.6	0.00305917	0	0
SGYLLPDTK	1	39.55	0.00244018	0	0
GLFIIDDK	1	39.54	0.00255142	0	0
LTVNDFVR	1	39.49	0.00266531	0	0
EQADFAVEALAK	1	39.47	0.00307869	0	0
VSLDPHAQVAVGILR	1	39.45	0.000703707	0	0
LLYNNVSNFGR	2	39.44	0.00261654	0.225642	128
SFMNNWEVYK	1	39.42	0.00138288	0	0
TEVNSGFFYK	1	39.38	0.0025203	0	0
YEGFFGLYR	1	39.37	0.00239893	0	0
EDPLLTPVPASENPFR	1	39.37	0.00220817	0	0
EGLLFEGR	1	39.36	0.00329093	0	0
DISEASVFDAYVLPK	1	39.35	0.00245066	0	0
ALGGLLK	1	39.34	0.00164724	0	0
IQGLLK	1	39.34	0.00164724	0	0
LQGLLK	1	39.34	0.00164724	0	0
QIGIIK	1	39.34	0.00164724	0	0
EFFVGLSK	1	39.31	0.00208065	0	0
DEFEGLFK	1	39.29	0.00193127	0	0
LDLMDEGTDAR	1	39.29	0.00144846	0	0
YPIEHGIITNWDDMEK	1	39.28	0.00158753	0	0
QLEILNFR	1	39.21	0.00290879	0	0
LLAESVTEVEIFGK	1	39.2	0.00207391	0	0
VVVLGLLPR	1	39.19	3.61511e-05	0	0
CCGVDFEVK	1	39.16	0.000637029	0	0
TVSGVNGPLVILDHVK	1	39.15	0.000942544	0	0
LILEVHQFSR	1	39.12	0.0019104	0	0
DILYIGDHIFGDILK	1	39.12	0.00197163	0	0
NATNVEQSFMTMAAEIK	1	39.09	0.00164003	0	0
GEMMDLQHGSLFLQTPK	1	39.09	0.00197297	0	0
LAVEALVR	1	39	0.00147294	0	0
VIDYILHGK	1	39	0.00274446	0	0
VHLSAEEK	1	38.9	0.00230597	0	0
ILEVVK	1	38.89	0.00138806	0	0
LIEVVK	1	38.89	0.00138806	0	0
QVGNVTKPTVIISQEGDK	1	38.88	0.00156598	0	0
IFLQDIK	1	38.87	0.00238032	0	0
YYVTIIDAPGHR	1	38.84	0.00295195	0	0
LCLISTFLEDGIR	1	38.81	0.00271594	0	0
VTTHPLAK	1	38.8	0.00152259	0	0
LLLQVQHASK	1	38.77	0.000776526	0	0
QPAENVNQYLTDPK	1	38.76	0.00310661	0	0
LFADAEEEQR	1	38.72	0.00240355	0	0
MPIIPFLL	2	38.71	0.00272537	0.16393	12
ATEPVIAFYEK	1	38.67	0.00296112	0	0
LAANDFFR	1	38.64	0.003009	0	0
KEGGLGPLK	1	38.63	0.00136403	0	0
FSFSGNTLVSSSADSK	1	38.61	0.00256161	0	0
GFSEGLWEIENNPTVK	1	38.59	0.00326522	0	0
LGAVILR	1	38.57	0.000667177	0	0
LQVLLR	1	38.57	0.000667177	0	0
QLVILR	1	38.57	0.000667177	0	0
VGIYTGAR	1	38.55	0.00317674	0	0
EAVLLLK	1	38.48	0.0013552	0	0
IAFAITAIK	1	38.48	0.000766291	0	0
LKYENEVALR	1	38.43	0.00311501	0	0
HRPDLIDFDK	1	38.42	0.00318694	0	0
INEWLTLVEK	1	38.41	0.00323034	0	0
ALGQNPTNAEVLK	1	38.4	0.00274634	0	0
DLEAHIDSANK	1	38.37	0.00275082	0	0
SVDLVIQELINTVK	1	38.37	0.00113526	0	0
DVSSVELLMNNHQGIK	1	38.36	0.00275716	0	0
DEDQLEAFLK	1	38.35	0.0032899	0	0
VIAGFSLLNLLFK	1	38.35	0.000263192	0	0
NGFVVLK	1	38.34	0.00212504	0	0
EGIPALDNFLDKL	1	38.25	0.00329172	0	0
AQTLLIQVISGQQLPK	1	38.24	0.000359924	0	0
EGVLYVGSK	1	38.22	0.00345013	0	0
VVSSVLQFGNISFK	1	38.19	0.00184322	0	0
EIEILTKEINK	1	38.18	0.0033452	0	0
VLDFEHFLPMLQTVAK	1	38.18	0.00253171	0	0
INLELR	1	38.16	0.00345994	0	0
YMACCLLYR	2	38.16	0.00142828	2.05821	149
LGDSHDLQR	1	38.11	0.00319868	0	0
SLYSSAENEPPVPLVR	1	38.11	0.00312141	0	0
SFGLYGK	1	38.09	0.00256144	0	0
SIGVGFATR	1	38.07	0.0034778	0	0
SLGVGFATR	1	38.07	0.0034778	0	0
HLLGVEDLLQK	1	38.05	0.00166076	0	0
AGGAFDPYTLVR	1	38.02	0.00351019	0	0
VEDLFLTFAK	1	38	0.00277356	0	0
DILADLIPK	1	37.98	0.00143299	0	0
LSFISVGNK	1	37.9	0.00276519	0	0
DVEDEETWIR	1	37.86	0.00202965	0	0
ASLLDDYQLPEILR	1	37.8	0.002813	0	0
VVDLLVIK	1	37.76	0.000703476	0	0
LIDLHSPSEIVK	1	37.76	0.00211043	0	0
GFGFVDFNSEEDAK	2	37.76	0.00118921	0.087145	5
IFQISK	1	37.73	0.00212506	0	0
YNDTFWK	1	37.66	0.00165397	0	0
EPIVEVR	1	37.59	0.002604	0	0
HDPSLLPWTASYDPGSAK	1	37.49	0.00270922	0	0
YIEIYVQK	1	37.47	0.00315147	0	0
GFGFVTFENEDVVEK	1	37.46	0.00334718	0	0
VTLGTQPTVLR	1	37.42	0.00207398	0	0
DVPLGTPLCIIVEK	1	37.41	0.0023057	0	0
YLSEVASGDNK	1	37.39	0.00320094	0	0
YDEGTLFSSFLSFTVK	1	37.31	0.00342765	0	0
RFDDAVVQSDMK	1	37.29	0.0032755	0	0
DVAPQAPVHFLVIPK	1	37.26	0.00155044	0	0
NREPVQLETLSIR	1	37.24	0.00237887	0	0
VFPGSTTEDYNLIVIER	1	37.12	0.00330921	0	0
DLGEQYFK	2	36.98	0.00284635	0.115693	8
GYFEYIEENK	1	36.91	0.00293334	0	0
LFVLFGAEILK	1	36.84	0.000672796	0	0
ILDAIK	1	36.8	0.00298769	0	0
ILDALK	1	36.8	0.00298769	0	0
LLDALK	1	36.8	0.00298769	0	0
LLDIAK	1	36.8	0.00298769	0	0
QIFHPEQLITGK	1	36.8	0.00258028	0	0
QLFHPEQLITGK	1	36.8	0.00258028	0	0
LTIQGLK	1	36.73	0.00160305	0	0
ASWSSLSMDEK	1	36.68	0.00186861	0	0
IPVGPETLGR	1	36.65	0.0024655	0	0
HELQANCYEEVK	1	36.58	0.00229676	0	0
VFLAQK	2	36.57	0.0027867	1.57713	120
DPLNPIK	1	36.47	0.00242331	0	0
EVFGTFGIPFLLR	1	36.41	0.00279986	0	0
KEDLVFIFWAPESAPLK	1	36.41	0.00253701	0	0
FLTLGSK	1	36.37	0.00298724	0	0
LGLHSLR	1	36.33	0.00179263	0	0
VVLIGGKPDR	1	36.27	0.00118024	0	0
VLVPELALLR	1	36.27	0.000259653	0	0
ILEPGLNILIPVLDR	1	36.21	0.000370964	0	0
SLDFLIELLHK	1	36.09	0.00329689	0	0
LNLVQR	1	36.07	0.00302786	0	0
VHAIPLR	1	36.04	0.00153065	0	0
DYFEEYGK	1	36.03	0.00183353	0	0
DSLYVDGDCTMDIR	1	36.02	0.00112516	0	0
IEVEKPFAIAK	1	35.93	0.00274415	0	0
GVQGIIVVNTEGIPIK	1	35.93	0.00100832	0	0
GALQYLVPILTQTLTK	1	35.91	0.000820635	0	0
LLAEPVPGIK	1	35.83	0.00138445	0	0
YLLVMK	1	35.82	0.00289309	0	0
GLPLLLFR	1	35.71	0.00153065	0	0
VVVHPLVLLSVVDHFNR	1	35.7	0.0010497	0	0
AVLHVALR	2	35.69	0.000674435	0.01385	1
FSSSSGYGGGSSR	1	35.62	0.00172719	0	0
NMGLYGER	1	35.58	0.00282228	0	0
LIALLEVLSQK	1	35.43	0.000973821	0	0
ITPENLPQILLQLK	2	35.23	0.000614828	0.300702	28
ALTLIAGSPLK	1	35.07	0.00205373	0	0
STLLNILSGLSVPTK	1	35.02	0.00132205	0	0
KQTALVELLK	1	35	0.00132816	0	0
ADLLGIVSELQLK	1	34.89	0.00256228	0	0
LYSIILSAPIPEPK	1	34.82	0.00206006	0	0
LLILALER	1	34.72	0.00109618	0	0
LPLLSK	1	34.62	0.00119075	0	0
KGDIFLVR	1	34.59	0.00323209	0	0
HLVFPLLEFLSVK	1	34.5	0.00186277	0	0
FLLINR	1	34.28	0.002986	0	0
LEILQIHTK	1	34.26	0.00247482	0	0
FLALLR	1	34.22	0.000605508	0	0
ASITPGTILIILTGR	2	34.12	0.000658338	1.65044	114
THILLFLPK	2	34.08	0.00140703	0.0314067	2
APGIIPR	2	34.07	0.0016649	0.00530167	5
ELGITALHIK	1	34.02	0.00273432	0	0
KPLIIFTPK	1	33.93	0.00137556	0	0
VLIQVGYEPLPPTIGR	1	33.74	0.00268395	0	0
EHYGDLADCCEK	1	33.31	0.000769988	0	0
SATLLQLITK	1	33.18	0.0026927	0	0
RLTPQAVK	1	33.16	0.00253606	0	0
QIYPPINVLPSLSR	1	33.15	0.00338921	0	0
DNTIEHLLPLFLAQLK	1	32.42	0.00317902	0	0
SALSGHLETVILGLLK	1	32.36	0.00174229	0	0
VPVNLLR	1	32.35	0.00128063	0	0
FSNLVLQALLVLLKK	2	32.27	0.000177878	0.0689067	5
VALLLLEK	1	31.9	0.00271175	0	0
LLLSTLTLLSK	1	31.86	0.000423558	0	0
GMTLVTPLQLLLFASK	1	31.54	0.00319162	0	0
IYVLLR	1	31.06	0.001371	0	0
NCMLTTICCGK	1	30.55	0.00317178	0	0
NCMLTTLCCGK	1	30.55	0.00317178	0	0
IVLIR	1	30.33	0.00333659	0	0
IVLLR	1	30.33	0.00333659	0	0
LVLIR	1	30.33	0.00333659	0	0
LVLLR	1	30.33	0.00333659	0	0
GLPILVELLR	1	29.1	0.0013533	0	0
VAVPVLVR	1	28.9	0.00128825	0	0
IPVLLAK	1	27.72	0.00262018	0	0
GLVVPVIR	1	27.43	0.00180717	0	0
LVLLLL	2	24.29	0.000372392	0.379998	26

## Sheet: Peptides TFA - SOLAµ Lane 1
Sequence	# Matches	Max. IonScore	Max. Exp Value	ΔRT [min]	ΔScans
AAVPSGASTGIYEALELR	9	145.28	5.72212e-14	2.15491	187
FQDGDLTLYQSNAILR	1	132.89	1.08206e-12	0	0
GVGIISEGNETVEDIAAR	3	131.25	1.53728e-12	1.53835	79
SLTDELALVDVLEDK	7	128.95	2.60431e-12	2.32686	147
AMGIMNSFVNDIFER	71	121.95	9.95691e-12	18.2022	1288
ELLQTELSGFLDAQK	12	121.69	1.30446e-11	12.5131	881
FSSCGGGGGSFGAGGGFGSR	2	119.22	6.64191e-12	0.943025	25
VNQIGSVTESIQACK	2	116.16	5.81047e-11	1.71146	128
VNQIGSVTESLQACK	2	116.16	5.81047e-11	1.71146	128
QSLEASLAETEGR	3	115.13	6.82857e-11	1.07119	38
HILLAVANDEELNQLLK	12	114.51	2.72578e-11	3.79126	267
HSGNITFDEIVNIAR	4	114.31	7.30241e-11	2.33406	142
YGQEDIDVIGLSFR	18	113.93	8.59724e-11	3.61847	225
EAALVDMVNDGVEDLR	1	110.07	1.70234e-10	0	0
LQQELDDLLVDLDHQR	1	109.83	1.97065e-10	0	0
SLDLDSIIAEVK	22	108.92	2.75701e-10	3.96273	248
GTGGVDTAAVGGVFDVSNADR	2	108.65	2.48354e-10	0.563458	41
GSLGGGFSSGGFSGGSFSR	2	108.15	1.99041e-10	1.31432	55
LLGNVIVVVLAR	14	108.08	8.55781e-12	4.14025	307
TCLLNETGDEPFQYK	1	107.25	2.41107e-10	0	0
DINQEVYNFLATAGAK	2	107.09	3.68393e-10	0.0886467	1
ALEESNYELEGK	10	106.46	4.23644e-10	1.13565	68
TQLEELEDELQATEDAK	2	105.93	3.96945e-10	0.0861933	1
GNDISSGTVLSDYVGSGPPK	1	104.91	5.94043e-10	0	0
LAVEALSSLDGDLAGR	4	102.62	1.16788e-09	0.452223	30
ELTTEIDNNIEQISSYK	3	102.6	1.02489e-09	4.70025	332
VGDTSLDPNDFDFTVTGR	8	101.03	9.78187e-10	1.74608	113
QISNLQQSISDAEQR	6	100.82	1.75524e-09	1.69373	114
KTVTAMDVVYALK	4	100.74	1.13429e-09	5.85461	421
EAFQNAYLELGGLGER	3	99.92	2.04737e-09	1.81198	106
GLGTDEESILTLLTSR	1	99.76	1.98153e-09	0	0
LQNELDNVSTLLEEAEK	1	99.4	2.06668e-09	0	0
QLAQIDGTLSTIEFQR	1	99.3	1.93271e-09	0	0
YSDMIVAAIQAEK	17	98.68	3.05595e-09	6.56057	481
KVESLQEEIAFLK	4	97.7	2.29263e-09	0.247957	18
ADALQAGASQFETSAAK	2	97.46	3.59844e-09	0.127275	36
TIPSWATLSASQLAR	5	96.75	3.75144e-09	1.50967	106
ASITPGTILIILTGR	10	96.65	3.89289e-10	3.42701	221
VPADLGAEAGLQQLLGALR	1	95.37	2.11994e-09	0	0
ASQSQGIQQLLQAEK	3	95.08	6.79899e-09	2.19143	160
VYNVTQHAVGIVVNK	1	95.03	3.62729e-09	0	0
SENGLEFTSSGSANTETTK	1	95.03	2.96778e-09	0	0
ILLANFLAQTEALMK	1	93.82	4.06655e-09	0	0
ACGLVASNLNLKPGECLK	1	93.45	8.38193e-09	0	0
LNDLEDALQQAK	8	93.34	1.20264e-08	1.69073	124
VFVGYNSTGAELR	1	93.06	1.0603e-08	0	0
FGVEQDVDMVFASFIR	8	92.22	1.10961e-08	2.78236	204
SVTEQGAELSNEER	3	91.66	1.04057e-08	0.59772	41
VDLLNQEIEFLK	8	91.41	1.28653e-08	2.0016	118
GLGTDEDTLNEILASR	1	91.07	1.62579e-08	0	0
MSSYAFFVQTCR	2	90.91	7.58249e-09	0.837463	68
LISWYDNEFGYSNR	7	90.7	1.28947e-08	2.14704	172
VVIGMDVAASEFYR	2	90.58	1.98184e-08	4.21793	295
LISQIVSSITASLR	3	90.52	4.92372e-09	2.24163	114
LNDLEEALQQAK	2	90.36	2.0388e-08	1.45728	65
VPPAINQFTQALDR	5	90.23	1.7119e-08	2.32769	159
ARDDLITDLLNEAK	5	90.14	2.06727e-08	2.28247	130
NLDLDSIIAEVK	10	89.54	2.49028e-08	2.26733	160
GVTIASGGVLPNIHPELLAK	9	89.19	5.36241e-09	2.19244	152
HGVQELEIELQSQLSK	2	88.74	2.29226e-08	1.72448	89
VLEAELLVLR	6	88.43	5.74196e-09	1.66074	114
GKLEAIITPPPAK	4	88.36	5.39761e-09	1.45901	78
YSQLVVETIR	8	88.25	2.99995e-08	2.00221	123
DQEGQDVLLFIDNIFR	4	88.14	3.00018e-08	3.34752	230
VLQATVVAVGSGSK	1	87.45	2.27557e-08	0	0
YPIFFFGTHETAFLGPK	8	87.31	3.67845e-08	2.65619	203
SPAGLQVLNDYLADK	3	87.02	4.30983e-08	2.49317	190
NSQSFFSGLFGGSSK	1	86.98	3.82854e-08	0	0
TPSALAILENANVLAR	5	86.52	1.73818e-08	1.51822	116
TVTAMDVVYALK	7	86.34	4.44804e-08	7.78135	558
TIAECLADELINAAK	2	86.23	6.00345e-08	2.39585	140
VTIAQGGVLPNIQAVLLPK	52	86.08	3.45246e-09	43.1446	3064
TELEDTLDTTAAQQELR	1	85.97	5.17241e-08	0	0
FSPLTSNLINLLAENGR	4	85.69	3.65544e-08	2.02831	147
VFEVSLADLQNDEVAFR	2	85.52	5.48462e-08	0.0910183	2
VPTPNVSVVDLTCR	4	85.25	6.67233e-08	1.84177	146
NGPLEVAGAAVSAGHGLPAK	2	84.91	4.34232e-08	0.248942	14
VVLAYEPVWAIGTGK	2	84.65	4.02752e-08	0.195763	23
ADQLTEEQIAEFK	2	84.36	8.42806e-08	0.390953	28
YSALFLGVAYGAK	3	84.25	9.69661e-08	1.56677	112
KALAAAGYDVEK	1	84.2	8.68733e-08	0	0
ELDDATEANEGLSR	1	82.9	5.79533e-08	0	0
SETAPAAPAAAPPAEK	7	82.76	1.39566e-07	2.2001	143
SETAPAAPAAPAPAEK	3	82.76	1.39566e-07	1.55159	110
IPQSTLSEFYPR	2	82.75	1.13609e-07	0.0313	27
LGEMWNNTAADDK	2	82.64	4.111e-08	0.03993	4
ACPLDQAIGLLVAIFHK	1	82.53	5.50093e-08	0	0
DATNVGDEGGFAPNILENK	2	82.37	9.87926e-08	1.61132	112
VQALEEANNDLENK	3	82.02	1.29694e-07	1.15822	62
ACADPAAGSVILLENLR	1	81.97	1.16901e-07	0	0
YVTVQTISGTGALR	1	81.93	1.04838e-07	0	0
FTQAGSEVSALLGR	2	81.76	1.44364e-07	0.122318	8
VINEPTAAALAYGLDK	1	81.68	1.192e-07	0	0
NQVAMNPTNTVFDAK	1	81.64	1.27501e-07	0	0
IINEPTAAAIAYGLDK	2	81.48	1.11661e-07	1.57859	109
IINEPTAAAIAYGLDR	1	80.79	1.5173e-07	0	0
LGYILTCPSNLGTGLR	1	80.62	1.6559e-07	0	0
NVQDAIADAEQR	2	80.38	1.95613e-07	1.08962	45
ILGADTSVDLEETGR	1	80.29	2.31513e-07	0	0
FLEQQNQVLQTK	15	80.15	2.17844e-07	1.8801	120
FTAGDFSTTVIQNVNK	1	80.12	1.76067e-07	0	0
TTLQVDTLNAELAAER	1	80.1	1.95936e-07	0	0
VAVLGASGGIGQPLSLLLK	6	79.89	1.23078e-08	1.62737	146
AFATDSADTGEDK	9	79.78	7.94231e-08	1.92183	159
AGVNTVTTLVENK	1	79.45	2.55945e-07	0	0
LFLVDDLVDSLK	5	78.93	1.93187e-07	2.83493	215
EAEAAIYHLQLFEELR	2	78.78	2.86058e-07	0.12343	11
LGANSLLDLVVFGR	3	78.58	1.58784e-07	0.331007	27
VNVDEVGGEALGR	2	78.21	3.31463e-07	1.36764	108
ISVDQITDVVLYSLDK	4	78.04	2.1671e-07	1.53642	112
LYTLVTYVPVTTFK	2	78	1.79885e-07	2.25157	151
TVLIMELINNVAK	2	77.95	2.21248e-07	4.56627	331
NVTELNEPLSNEER	2	77.69	3.16601e-07	0.01212	2
GAALITAVGVR	1	77.53	2.17223e-07	0	0
ASGPPVSELITK	20	77.39	3.2283e-07	20.4852	1391
KASGPPVSELITK	10	77.37	2.2171e-07	1.77084	127
IDSLMDEIAFLK	2	77.29	3.83541e-07	0.216542	14
KATGPPVSELITK	2	77.23	1.87342e-07	0.0542167	4
NNLGELINTLNAAK	1	77.19	3.2181e-07	0	0
VCTLAIIDPGDSDIIR	2	76.82	4.1074e-07	2.19699	162
GILAADESVGSMAK	1	76.67	5.26355e-07	0	0
NVQALEIELQSQLALK	11	76.62	1.45907e-07	2.18613	148
VNPTVFFDIAVDGEPLGR	3	76.55	3.61841e-07	5.80316	405
QLSSGLLLVTGPLSLNR	3	76.54	7.20914e-08	1.58798	119
DALSDLALHFLNK	2	76.41	4.29693e-07	2.08847	134
IVLEDGTLHVTEGSGR	1	76.34	3.54217e-07	0	0
VALTGLTVAEYFR	3	76.09	3.48142e-07	1.52964	107
TITLEVEPSDTIENVK	2	76.02	4.72565e-07	1.54826	108
KVESLLDELAFVR	2	75.99	3.02121e-07	0.129473	9
GDFIALDLGGSSFR	3	75.8	5.70768e-07	1.50588	108
EVQGFESATFLGYFK	2	75.74	5.57373e-07	0.163233	20
VLFLLGADGGCITR	1	75.73	5.21236e-07	0	0
EFVEAVLELR	2	75.53	7.03944e-07	0.49901	25
IALTDNALIAR	1	75.3	3.67426e-07	0	0
LGFSEVELVQMVVDGVK	3	75.28	4.98092e-07	2.84066	221
SANLVAATLGAILNR	6	75.23	2.5193e-07	1.49359	113
SQETDCPYFSTPLLLGK	2	75.19	5.26683e-07	0.0770217	24
GHYTEGAELVDSVLDVVR	1	75.08	5.92971e-07	0	0
AVIVLVENFYK	2	74.8	3.14575e-07	0.0303383	54
QGVDADINGLR	2	74.7	7.28515e-07	0.84609	26
DPVQEAWAEDVDLR	3	74.55	5.5068e-07	0.327348	20
IDEAILITWTK	1	74.43	5.89546e-07	0	0
ALAAELNQLR	3	74.37	4.67961e-07	0.149462	13
ISGLIYEETR	23	74.37	8.88395e-07	44.7244	3154
SEWGDLLNDLQK	1	74.3	8.34097e-07	0	0
MIAAQLLAYYFTELK	1	74.2	7.48973e-07	0	0
GNPTVEVDLHTAK	2	74.1	8.96749e-07	1.49914	111
GSYGDLGGPIITTQVTIPK	1	74.05	4.78163e-07	0	0
WELLQQVDTSTR	4	73.66	1.07632e-06	1.86189	134
EILGTAQSVGCNVDGR	1	73.59	8.64106e-07	0	0
LALDVEIATYR	2	73.4	8.8218e-07	1.71398	87
FTDEEVDELYR	1	73.29	5.62576e-07	0	0
TKPADDEMLFIYSHYK	1	72.66	9.24112e-07	0	0
APSWIDTGLSEMR	2	72.56	9.67822e-07	0.0998233	8
SLNNQFASFIDK	17	72.53	1.32637e-06	3.62351	200
VFIGNLNTLVVK	1	72.41	2.55482e-07	0	0
TLAYIITELDER	2	72.37	1.16175e-06	2.29311	194
IFVGGLSPDTPEEK	1	72.32	1.38036e-06	0	0
SYELPDGQVITIGNER	2	72.17	1.34089e-06	0.049365	1
AGLQFPVGR	20	72.03	1.85164e-06	21.0402	1513
VVLDDKDYFLFR	1	72.03	1.48821e-06	0	0
ITVVGVGQVGMACAISILGK	1	72.02	4.93026e-07	0	0
FLANVSTVLTSK	7	72	7.72923e-07	3.39282	247
EPGLFDLIIINDSLDK	1	71.95	1.24781e-06	0	0
ICVLDVDLQGVR	1	71.87	1.44979e-06	0	0
DLGATWVVLGHSER	2	71.74	1.4771e-06	0.215985	8
VYVSLTCAFR	6	71.52	1.75116e-06	1.57653	116
HEDTNLASSTIIK	4	71.47	1.56828e-06	1.51746	114
TVTAMDVVYALKR	1	71.46	1.00744e-06	0	0
EILEELQLNTK	3	71.39	1.65189e-06	1.52449	106
LTLSALIDGK	3	71.33	9.27621e-07	2.88039	193
LTLSALLDGK	3	71.33	9.27621e-07	2.88039	193
ATIAGGGVIPHIHK	3	71.32	8.15384e-07	1.57821	118
DNHLLGTFDLTGIPPAPR	1	71.28	1.39265e-06	0	0
GGHFAAFEEPELLAQDIR	1	71.25	1.42105e-06	0	0
VTQSNFAVGYK	1	70.85	1.61982e-06	0	0
TYFPHFNLSHGSDQVK	2	70.82	1.54825e-06	0.948955	30
SGVSLAALK	13	70.79	1.41309e-06	3.14447	206
YEELQITAGR	3	70.74	2.32339e-06	1.4739	146
VESLQEEIAFLK	2	70.59	1.78959e-06	0.00116	1
QSVEADINGLR	3	70.58	2.07809e-06	1.07487	89
ALAAAGYDVEK	31	70.55	2.58588e-06	14.6466	953
LYTLVLTDPDAPSR	1	70.5	1.98749e-06	0	0
SPASDTYIVFGEAK	2	70.34	1.81703e-06	1.83818	134
YEELQVTVGR	2	70.23	2.52279e-06	0.88565	26
LAPDYDALDVANK	2	69.97	2.44684e-06	1.41711	73
LICCDILDVLDK	4	69.89	2.73336e-06	2.61969	173
TFTTQETITNAETAK	1	69.8	2.03143e-06	0	0
TCGFDFTGALEDISK	2	69.74	1.24749e-06	0.216108	4
INVNEIFYDLVR	2	69.73	1.91014e-06	2.62734	159
ALTGHLEEVALALLK	2	69.55	3.71574e-07	0.016305	1
NIEDVIAQGIGK	1	69.52	2.5632e-06	0	0
IVSNASCTTNCLAPLAK	4	69.48	2.58692e-06	1.17703	64
NPGLQNLLLDDFFK	1	69.25	2.53151e-06	0	0
AETSEGSGSAPAVPEASASPK	2	69.25	1.93132e-06	0.221687	19
NLQNLLILTAIK	1	69.2	1.98374e-07	0	0
IVEANPLLEAFGNAK	1	69.2	1.9116e-06	0	0
GAEAANVTGPGGVPVQGSK	1	69.01	2.48066e-06	0	0
GAAMVTAVAYR	1	68.95	3.2156e-06	0	0
HPDASVNFSEFSK	3	68.93	1.93826e-06	1.35612	119
SYCAEIAHNVSSK	1	68.8	1.87852e-06	0	0
SICTTVLELLDK	3	68.79	2.55671e-06	2.38915	130
GVNLPGAAVDLPAVSEK	5	68.05	2.12295e-06	1.49305	105
SGGGFSSGSAGIINYQR	1	68.05	3.00033e-06	0	0
EASIYTGITLSEYFR	1	68.02	3.4313e-06	0	0
VQSLQDEVAFLR	2	67.99	3.4392e-06	0.45361	31
NCWQNYLDFHR	1	67.95	1.27458e-06	0	0
ALQASALNAWR	2	67.93	4.24405e-06	0.774528	51
TIAQGNLSNTDVQAAK	1	67.91	3.58405e-06	0	0
ILTFDQLALDSPK	1	67.86	2.91353e-06	0	0
GFNEGLWEIENNPGVK	5	67.83	3.02438e-06	2.3045	182
ATGPPVSELITK	5	67.76	2.58779e-06	1.69908	115
NGLSLAALK	1	67.74	4.26558e-06	0	0
EVEPALELLEPIDQK	1	67.7	2.71719e-06	0	0
FGANAILGVSLAVCK	1	67.67	2.53082e-06	0	0
DVIATDKEEIAFK	1	67.63	3.52934e-06	0	0
EEAQAEIEQYR	1	67.6	3.0064e-06	0	0
GFSSGSAVVSGGSR	1	67.58	3.53529e-06	0	0
TGPNLHGLFGR	1	67.36	3.70981e-06	0	0
IFGVTTLDIVR	2	67.35	1.82236e-06	0.0574767	14
AIAELGIYPAVDPLDSTSR	1	67.3	3.13762e-06	0	0
IMNVIGEPIDER	1	67.27	4.69686e-06	0	0
EGDVLTLLESER	1	67.18	5.69491e-06	0	0
ELAEAQEDSILK	1	66.96	5.6485e-06	0	0
FADLSEAANR	1	66.95	4.60188e-06	0	0
GCIVDANLSVLNLVIVK	1	66.8	1.21179e-06	0	0
NFGIGQDIQPK	1	66.6	6.48671e-06	0	0
YAFQEALNSAGEK	1	66.58	3.72537e-06	0	0
DICNDVLSLLEK	5	66.54	5.92258e-06	2.77906	191
ETSGNLEQLLLAVVK	2	66.34	2.4621e-06	1.52716	115
ADTLTDEINFLR	1	66.13	5.4607e-06	0	0
ISFLENNLEQLTK	2	65.91	5.23155e-06	0.510785	50
ATDCVGHDVVTLLR	1	65.75	5.64074e-06	0	0
IDEPLEGSEDR	1	65.69	2.79216e-06	0	0
VATWFNQPAR	3	65.3	8.85363e-06	0.360725	29
IEDNNTLVFIVDVK	2	65.3	5.51876e-06	1.97036	123
QLSSGVSEIQQTADR	1	65.14	6.88942e-06	0	0
ISLGLPVGAVINCADNTGAK	1	65.12	4.568e-06	0	0
STELLIR	16	65.07	6.30123e-06	2.94499	222
FFADLLDYIK	1	64.9	9.30332e-06	0	0
QVLDNLTMEK	2	64.72	9.07303e-06	0.844837	26
AFATDSADTGEDKIPK	1	64.7	6.35333e-06	0	0
ALVQNDTLLQVK	6	64.51	4.38957e-06	1.92274	134
LTFDSSFSPNTGK	1	64.41	6.2668e-06	0	0
TAAENDFVTLK	1	64.32	9.33816e-06	0	0
SQYEQLAEQNR	5	64.26	7.06824e-06	1.76534	133
DAGTIAGLNVLR	1	64.25	7.51675e-06	0	0
TNAENEFVTIK	6	64.24	1.03405e-05	1.42744	41
LSCAEDYLSLVLNR	1	64.22	9.12047e-06	0	0
LADVYQAELR	2	64.2	1.03031e-05	0.0424083	2
MVVESAYEVIK	2	64.18	7.65798e-06	2.20056	162
VQAMYIWIDGTGEGLR	1	64.18	7.40972e-06	0	0
LALDIEIATYR	5	64.15	6.84573e-06	2.34032	200
LALDLEIATYR	5	64.15	6.84573e-06	2.34032	200
INAANIATDDER	1	64.12	7.31917e-06	0	0
DPGAQPGGELMLGGIDSK	1	64.08	6.52704e-06	0	0
APVPTGEVYFADSFDR	1	64.07	6.24828e-06	0	0
GVTIASGGVLPR	1	63.99	4.48903e-06	0	0
DLLDDLKSELTGK	1	63.91	9.73432e-06	0	0
SASIYNPVIYIMMNK	4	63.83	8.23859e-06	10.19	733
DIEEIIDELK	1	63.81	1.26437e-05	0	0
YISPDQLADLYK	3	63.81	1.02938e-05	1.5436	108
FADLTDAAAR	1	63.8	1.05051e-05	0	0
VVDGAVGAQWLAEFR	1	63.79	9.8608e-06	0	0
ILLAELEQLK	10	63.71	2.44719e-06	2.22407	138
VLGDVIEVHGK	3	63.51	6.03864e-06	1.31928	110
GDEELDSLIK	2	63.34	1.29533e-05	1.92526	143
TPAQFDADELR	1	63.27	1.06676e-05	0	0
AGDLVFAK	5	63.23	1.28103e-05	1.41075	118
YQVFFFGTHETAFLGPK	2	63.17	9.32569e-06	0.0775317	2
NPDDITNEEYGEFYK	1	63.12	2.82767e-06	0	0
YATALYSAASK	1	62.75	1.51302e-05	0	0
VGGQAGAHGAEALER	5	62.73	1.27467e-05	2.45285	196
QDVDNASLAR	4	62.62	1.29369e-05	1.46368	106
ELENFFQELEK	1	62.62	1.2554e-05	0	0
NSADTLWGIQK	2	62.55	1.57043e-05	0.141905	10
HIDLVEGDEGR	2	62.55	1.09791e-05	0.277122	21
ILTDYGFEGHPFR	1	62.54	1.26481e-05	0	0
AVFVDLEPTVIDEVR	2	62.49	1.023e-05	1.8443	112
LSSPATLNSR	21	62.46	1.68561e-05	2.60515	191
IGQLEEQLEQEAK	1	62.39	1.28619e-05	0	0
ELAPYDENWFYTR	1	62.38	7.94882e-06	0	0
VAPEEHPVLLTEAPLNPK	1	62.04	6.3455e-06	0	0
YEELFPAFSDSR	1	61.94	9.53205e-06	0	0
TGTCGYCGLQFR	1	61.63	4.46594e-06	0	0
TVDNFVALATGEK	1	61.62	1.67343e-05	0	0
ALEAELAALR	1	61.56	1.31966e-05	0	0
ALGQNPTNAEVLK	1	61.49	1.33401e-05	0	0
SLLEGEGSSGGGGR	1	61.31	1.4903e-05	0	0
HSQFIGYPITLFVEK	2	61.24	1.06355e-05	0.0168267	9
TIMGILVSYQIK	1	61.15	1.05896e-05	0	0
SVDPTLALSVYLR	1	61.14	1.00372e-05	0	0
KESYSIYVYK	3	60.97	1.9236e-05	1.48112	111
DDLITDLLNEAK	1	60.95	2.29808e-05	0	0
IQVIDISMILAEAIR	1	60.77	6.74211e-06	0	0
FSCEPAGGLTSLTEPPK	1	60.76	1.67053e-05	0	0
THNLEPYFESFINNLR	9	60.73	1.64407e-05	2.64905	206
GEHPGLSIGDVAK	4	60.65	2.06208e-05	0.199857	18
VIAGFSLLNLLFK	1	60.63	1.94618e-06	0	0
LVLEVAQHLGESTVR	1	60.56	9.14183e-06	0	0
LIAPVAEEETTIPNNK	1	60.56	1.60861e-05	0	0
FSSSSGYGGGSSR	1	60.46	5.93668e-06	0	0
KESYSVYVYK	6	60.42	2.50558e-05	2.41765	175
TTPDVIFVFGFR	1	60.42	1.82472e-05	0	0
ELISNSSDALDK	1	60.37	2.36011e-05	0	0
TSFFQALGITTK	1	60.2	1.95773e-05	0	0
NDFTEEEEAQVR	1	60.13	7.37588e-06	0	0
KIESLEEEIR	1	60.11	2.66172e-05	0	0
VAGQDGSVVQFK	1	60.08	2.73908e-05	0	0
EDPLLTPVPASENPFR	2	60.08	1.93404e-05	1.55204	107
VLDELTLTK	3	60.04	1.75873e-05	1.23035	49
ALESPERPFLAILGGAK	1	60.03	8.0939e-06	0	0
VDFPQDQLSTLTGR	2	59.99	2.35041e-05	0.260242	1
VFLENVIR	13	59.92	1.55335e-05	32.6835	2262
DAVLLVFANK	1	59.84	1.58223e-05	0	0
LAQSNGWGVMVSHR	1	59.78	2.1986e-05	0	0
YGHDDLDVIGLTFR	1	59.57	2.61667e-05	0	0
FDECNFDFISR	2	59.56	5.64378e-06	0.184365	50
ASTVVAVGLTIAAAGFAGR	1	59.49	1.04588e-05	0	0
VANVSLLALYK	1	59.32	6.02292e-06	0	0
LGEYGFQNALIVR	1	59.32	2.06417e-05	0	0
QITVNDLPVGR	1	59.16	2.11736e-05	0	0
LAVNMVPFPR	1	59.15	3.78234e-05	0	0
AIVPILLDANVSTYDK	1	58.99	1.60883e-05	0	0
VAEELALEQAK	1	58.93	3.34558e-05	0	0
SHTILLVQPTK	2	58.77	1.2743e-05	0.10023	7
AAGVNVEPFWPGLFAK	2	58.66	2.66843e-05	2.69808	202
ESTLHLVLR	2	58.52	1.63102e-05	1.46298	105
VVAEPVELAQEFR	1	58.41	3.15102e-05	0	0
VLQSFSDGLK	3	58.33	3.15819e-05	2.92251	182
TPAFAESVTEGDVR	1	58.31	3.20228e-05	0	0
EILGIIVSYK	1	58.16	1.00056e-05	0	0
ELLGILVSYK	1	58.16	1.00056e-05	0	0
NILFVITKPDVYK	2	58.16	1.16095e-05	2.11883	157
IVEPYIAWGYPNLK	1	57.94	2.43452e-05	0	0
IGGIGTVPVGR	1	57.89	1.21103e-05	0	0
IPLLADVTR	2	57.72	1.30164e-05	0.00110833	2
ASGNYATVISHNPETK	1	57.63	3.61563e-05	0	0
LPDGYEFSFPNR	2	57.43	2.8463e-05	0.0987133	51
SMAASGNLGHTPFVDEL	1	57.42	2.59022e-05	0	0
PVINIEDLTEK	2	57.31	3.94783e-05	0.0395767	3
QGAIVAVTGDGVNDSPALK	1	57.29	3.12619e-05	0	0
IAEVDASVVR	1	57.23	6.61374e-05	0	0
NDPLLVGVPASENPFK	1	57.16	3.5481e-05	0	0
EIIDLVLDR	8	57.03	4.20084e-05	3.3924	211
GDDQLELIKDDEK	1	57	4.11024e-05	0	0
NELESYAYSLK	1	56.96	4.34964e-05	0	0
LTLSALVDGK	1	56.87	3.64921e-05	0	0
CTGGEVGATSALAPK	2	56.75	5.23089e-05	1.17032	63
LNNLVLFDK	1	56.74	3.64358e-05	0	0
FEELNADLFR	3	56.65	5.03913e-05	1.54226	108
DSTLIMQLLR	2	56.5	4.95877e-05	2.18539	156
CIGGVIFFHETLYQK	1	56.24	4.40904e-05	0	0
TVLGNFAAFVQK	1	56.1	4.05027e-05	0	0
TVTNAVVTVPAYFNDSQR	1	56.02	4.92568e-05	0	0
MEAVLNELVSVEDLLK	1	55.99	4.31782e-05	0	0
PPYTITYFPVR	1	55.95	4.94219e-05	0	0
YVASYLLAALGGNTSPSAK	1	55.94	3.66744e-05	0	0
NTGIICTIGPASR	1	55.88	7.24324e-05	0	0
ASGVAVSDGVIK	2	55.87	7.58346e-05	0.0148917	1
IIYGGSVTGATCK	1	55.87	5.68113e-05	0	0
AGFAGDDAPR	1	55.72	4.501e-05	0	0
GFSEGLWEIENNPTVK	2	55.67	6.39605e-05	0.138673	9
VATVSLPR	28	55.63	3.85673e-05	2.77519	225
MALIGLGVSHPVLK	1	55.62	2.12472e-05	0	0
IAVGSDADLVIWDPDSVK	1	55.5	5.14355e-05	0	0
ATEILNLLLK	1	55.48	1.81209e-05	0	0
KHPDASVNFSEFSK	2	55.38	6.28724e-05	0.0293967	9
IASTILTSPDLR	1	55.23	5.15856e-05	0	0
ITPSYVAFTPEGER	1	55.01	6.67283e-05	0	0
MDENQFVAVTSTNAAK	1	55.01	4.30658e-05	0	0
VTILELFR	5	54.87	2.72074e-05	0.755927	66
TTPSYVAFTDTER	1	54.75	5.20871e-05	0	0
SGPFAPVLSATSR	3	54.67	9.41692e-05	1.47633	104
EAVLGLWGK	2	54.63	0.000100206	2.02373	150
LLLPGELAK	3	54.54	1.47655e-05	2.08847	161
AALCHFIVDELNAK	1	54.41	7.49843e-05	0	0
IRLENEIQTYR	1	54.27	7.12681e-05	0	0
ALAAGGYDVEK	3	54.24	9.64362e-05	1.67205	114
IGANFLQR	2	54.21	9.25529e-05	0.1745	9
IKHEDTNLASSTIIK	1	54.19	5.41113e-05	0	0
ALIEILATR	1	54.17	4.49819e-05	0	0
VLSIGDGIAR	1	54.16	9.61187e-05	0	0
IAIYELLFK	3	54.16	2.57084e-05	3.14182	222
LCYYIGATDDAATK	1	54.1	5.73842e-05	0	0
GTAVVNGEFK	1	54.07	0.000103812	0	0
IQFAPVEPGPGPWAQTVR	1	53.98	6.43911e-05	0	0
SFLIWVNEEDHTR	1	53.89	7.77848e-05	0	0
SSAFDYLWIVPISSIK	1	53.86	6.10557e-05	0	0
RPSANCDPFAVTEALIR	1	53.86	7.91463e-05	0	0
EQQIVIQSSGGLSK	1	53.85	8.81889e-05	0	0
LAALADQWQFLVQK	1	53.85	5.89299e-05	0	0
AIWNVINWENVTER	1	53.84	8.19899e-05	0	0
GVDEVTIVNILTNR	1	53.81	7.15366e-05	0	0
IPVGPETLGR	1	53.79	5.20199e-05	0	0
VVVDALSGLK	1	53.75	7.04233e-05	0	0
SEHPGLSIGDTAK	1	53.74	9.63684e-05	0	0
AEAESLYQSK	5	53.69	8.80166e-05	1.74311	128
WTEYGLTFTEK	1	53.68	8.14242e-05	0	0
LSQIGVENTEENR	1	53.64	8.82328e-05	0	0
VGENADSQIK	2	53.6	0.000145142	1.45388	104
YFPTQALNFAFK	1	53.57	0.00011472	0	0
LPEAVQLIEK	1	53.56	3.30416e-05	0	0
VWFVSNIDGTHIAK	1	53.53	0.000100256	0	0
DNIQGITKPAIR	9	53.49	5.05916e-05	2.51901	199
IATLASGLEVGK	1	53.33	6.8516e-05	0	0
LTETCFLDCVK	1	53.27	6.85272e-05	0	0
GDGPVQGTIYFELK	1	53.11	0.000104816	0	0
LIGQIVSSITASLR	2	53.06	2.52098e-05	1.9148	120
TGQAPGFSYTDANK	1	53.03	6.76922e-05	0	0
YQIDPDACFSAK	1	52.98	5.28676e-05	0	0
QAQIEVVPSASALIIK	3	52.94	2.08345e-05	2.2183	132
YENEVALR	3	52.91	0.000136363	0.529863	16
VLTPELYAELR	1	52.9	9.46229e-05	0	0
IDELPEGAVKPPANK	2	52.89	8.76444e-05	0.294268	23
VGYTPDWIFLLR	1	52.84	8.60593e-05	0	0
TGAIVDVPVGEELLGR	1	52.7	6.84716e-05	0	0
SQIFSTASDNQPTVTIK	1	52.66	0.000110839	0	0
VELIAYFEK	3	52.47	0.000107302	0.157158	7
NLQEAEEWYK	1	52.45	9.41452e-05	0	0
LENEIQTYR	2	52.43	0.000143727	0.0368717	20
MISGMYLGEIVR	1	52.36	0.000116443	0	0
TQGFLALFSGDTGEIK	1	52.34	0.000114939	0	0
FNTSDVSAIEK	1	52.28	0.000128073	0	0
IEISELNR	1	52.18	0.000195525	0	0
DGNGYISAAELR	1	52.12	0.0001338	0	0
LAELEEALQK	1	52.09	0.000164392	0	0
VPSLPDVTVTLGGK	1	52.08	6.3183e-05	0	0
DKLNNLVLFDK	1	52.07	8.97156e-05	0	0
GLDVDSLVIEHIQVNK	1	51.9	7.651e-05	0	0
LTVVILEAK	1	51.89	4.36821e-05	0	0
WTLLQEQGTK	1	51.82	0.000198941	0	0
TLNPVFNEQFTFK	1	51.66	0.000148409	0	0
EYLPIGGLAEFCK	2	51.63	0.00015459	0.17078	3
SGVSLAALKK	1	51.48	5.26298e-05	0	0
DDEVQVVR	1	51.41	0.00017997	0	0
QNLEPLFEQYINNLR	2	51.39	0.000154298	2.01357	138
GISLNPEQWSQLK	1	51.36	0.000152442	0	0
DISEASVFDAYVLPK	2	51.36	0.00015427	2.32936	132
AVVGVVAGGGR	1	51.33	9.31302e-05	0	0
EEEIAALVIDNGSGMCK	1	51.05	0.000113074	0	0
QEYEQLIAK	1	51.04	0.000216438	0	0
YATLIYTNYEAGK	1	51	0.000181504	0	0
KVLQSFSDGLK	2	50.93	0.000117049	0.358715	65
QVHPDTGISSK	4	50.85	0.000186649	1.57581	113
VLGLVLLR	2	50.7	5.10683e-06	2.30229	173
TIQFVDWCPTGFK	1	50.69	0.000175312	0	0
NPLGDDEASTTTSK	1	50.57	0.000137251	0	0
SGFFDER	1	50.5	5.83769e-05	0	0
DFSSVFQFLR	1	50.49	0.000230919	0	0
AGLVDDFEK	1	50.31	0.000239295	0	0
FSGWYDADLSPAGHEEAK	1	50.1	9.03944e-05	0	0
VSFELFADK	1	50.04	0.000213029	0	0
LALFNPDVCWDR	1	50.04	0.000209561	0	0
YEEEVLSR	1	49.98	0.000224532	0	0
LTDQLPLIIVCDR	1	49.96	0.000143819	0	0
FALDGFFSSIR	1	49.95	0.000242779	0	0
LSLEEFIR	1	49.88	0.000218453	0	0
NFATSLYSMIK	1	49.77	0.000234601	0	0
QGLLPLTFADPADYNK	1	49.68	0.00021314	0	0
LYSLLFR	1	49.59	0.000102757	0	0
GQILMPNIGYGSNK	1	49.36	0.000273471	0	0
YFNSYTLTGR	1	49.35	0.000275263	0	0
DQLLLGPTYATPK	1	49.25	0.000230569	0	0
DAEAWFNEK	2	49.19	0.000134964	1.21449	48
GYSFTTTAER	3	49.17	0.000194906	0.770405	38
LMIEMDGTENK	1	49.15	0.00011493	0	0
DAVTYTEHAK	2	49.13	0.00029201	1.51002	108
DQVANSAFVER	1	49.1	0.000293419	0	0
VGAFTVVCK	1	48.88	0.000284076	0	0
LGDLYEEEMR	1	48.86	0.00015277	0	0
LFPDTPLALDANK	1	48.85	0.000289955	0	0
EASYSLIR	1	48.79	0.000292667	0	0
FDEILEASDGIMVAR	1	48.63	0.000261838	0	0
LVNKCALDFFR	5	48.61	0.000338105	2.20727	164
NFIVWLEDQK	1	48.53	0.000360523	0	0
VGAENVAIVEPSER	1	48.3	0.00031579	0	0
DFTPSGIAGAFQR	1	48.16	0.000355159	0	0
IPLAEWESR	1	48.14	0.000399768	0	0
LGWVRPDLGELSK	2	48.12	0.000266714	0.107128	9
YLDGLTAER	2	48.03	0.000390348	0.929268	30
VVAGVANALAHK	3	48.02	0.00014514	1.18002	95
SEIDLLNIR	2	47.98	0.000690222	0.0755317	3
SQVFSTAADGQTQVEIK	1	47.9	0.00031382	0	0
IGAEVYHNLK	1	47.88	0.000457018	0	0
SIQFVDWCPTGFK	1	47.87	0.000311913	0	0
GNFNYIEFTR	1	47.82	0.000321307	0	0
EIAQDFK	3	47.66	0.000544181	1.25286	93
GILAADESTGSIAK	2	47.66	0.000467053	0.417203	30
ATSASSHLNK	1	47.62	0.000320016	0	0
GYLGPEQLPDCLK	1	47.62	0.00042294	0	0
DIAAYIK	1	47.53	0.000354974	0	0
VVVNFAPTIQEIK	1	47.47	0.000216663	0	0
GEFITTVQQR	1	47.44	0.000482307	0	0
IGPLGLSPK	1	47.32	0.000113065	0	0
FASEIAGVDDLGTTGR	1	47.3	0.000474832	0	0
YSLEPVAVELK	1	47.15	0.000354665	0	0
IKGEHPGLSIGDVAK	2	47.14	0.000263714	0.0765817	13
NLVTEAVMQMLVDLAK	1	47.08	0.000379036	0	0
QATVGDINTERPGILDLK	1	47.08	0.000281094	0	0
VVDALGNAIDGK	1	47.03	0.000558791	0	0
ADQLADESLESTR	1	47	0.000357152	0	0
VELQELNDR	1	46.98	0.000458022	0	0
EALENANTNTEVLK	1	46.97	0.000482182	0	0
VAASIMNPYVK	1	46.95	0.000477344	0	0
YLYTLVITDK	1	46.94	0.000573526	0	0
LLQDFFNGK	1	46.93	0.000475492	0	0
CSIGKLHK	1	46.92	0.000351598	0	0
DLEAQIEAANK	1	46.87	0.000458464	0	0
YPSLELER	1	46.83	0.000560227	0	0
ASVVPLK	1	46.7	0.000204175	0	0
GVLKVFLENVIR	1	46.68	6.44349e-05	0	0
KPGSVVAAAAAEAK	2	46.66	0.000311794	0.181553	11
GAAQNIIPASTGAAK	1	46.61	0.000403805	0	0
LEAIITPPPAK	4	46.54	0.000141965	1.53997	83
GCDVVVIPAGVPR	1	46.54	0.00043033	0	0
LPAAGVGDMVMATVK	1	46.54	0.000540131	0	0
IEEELGDEAR	1	46.52	0.000345407	0	0
NQVALNPQNTVFDAK	1	46.38	0.000479851	0	0
AYAQHVFR	1	46.29	0.000679044	0	0
HLSVNDLPVGR	1	46.21	0.000482253	0	0
VGTLDVLVGLSDELAK	1	46.12	0.000246786	0	0
EEAESTLQSFR	3	46.11	0.000434709	0.179517	14
ANIIFNTSLGAIFGVK	1	46.1	0.000216014	0	0
LFDQAFGLPR	1	46.07	0.000601865	0	0
EIQTAVR	2	46.06	0.000758091	1.43852	83
NIILEEGK	1	46	0.00088544	0	0
SQAEFEK	1	45.99	0.000485912	0	0
LAADDFR	2	45.86	0.000756203	0.309445	5
IGLFIK	1	45.82	6.93818e-05	0	0
VAGDIESLLDR	1	45.75	0.000714405	0	0
LLGLYHTMDK	1	45.72	0.000689886	0	0
VVDLLAPYAK	1	45.7	0.000434683	0	0
TLVMAVYDFDR	1	45.7	0.00055311	0	0
NGGLGHMNIALLSDLTK	1	45.68	0.000528624	0	0
CNEIINWLDK	1	45.5	0.000656683	0	0
LVRPPVQIYGIEGR	2	45.5	0.000180377	1.54987	112
NNTQVLINCR	1	45.48	0.000849418	0	0
YLAEVAAGDDKK	1	45.46	0.000696893	0	0
ADIANLADEFK	1	45.41	0.000738053	0	0
LTFDTTFSPNTGK	1	45.19	0.000622031	0	0
AQYEDIAQK	3	45.14	0.000737933	1.65926	125
SIPAYLAETLYYAMK	1	45.11	0.000664427	0	0
IIVLGLLPR	2	45.06	7.79722e-06	0.100863	4
APFDLFENR	1	44.96	0.000687776	0	0
NTLFNLSNFLDK	1	44.95	0.00075334	0	0
VQQTVQDLFGR	1	44.88	0.000833849	0	0
SAHLQWMVVR	1	44.87	0.00065819	0	0
GFGFVDFNSEEDAK	2	44.86	0.00023351	0.0606167	19
LLVVYPWTQR	1	44.79	0.00047129	0	0
QVQSLTCEVDALK	1	44.71	0.000899252	0	0
SVTIYLGK	1	44.68	0.000473167	0	0
MDIAIQHPWFK	1	44.61	0.000655555	0	0
SLTNDWEDHLAVK	1	44.52	0.000679878	0	0
LDIDSPPITAR	2	44.45	0.000586837	1.02255	78
LDQLIYIPLPDEK	1	44.45	0.000583248	0	0
LVGILDILDEENR	1	44.39	0.000635032	0	0
LGLDIEIATYR	1	44.32	0.000713768	0	0
GVGASGSFR	1	44.25	0.000896372	0	0
GDLGIEIPAEK	1	44.24	0.000710087	0	0
AGGAFDPYTLVR	1	44.19	0.000847871	0	0
MISGLYMGELVR	1	43.97	0.000803738	0	0
SSGSSYPSLLQCLK	1	43.94	0.000787109	0	0
VLTVINQTQK	1	43.86	0.000518049	0	0
YNYLKPR	1	43.8	0.000731606	0	0
FNPFVTSDR	1	43.77	0.000864704	0	0
LDQWLTTMLLR	1	43.77	0.000963347	0	0
VESLLDELAFVR	1	43.73	0.000823986	0	0
NDEELNK	1	43.61	0.000653268	0	0
IMDPNIVGSEHYDVAR	1	43.6	0.000670052	0	0
MALDIEIATYR	1	43.55	0.000989118	0	0
SLNILTAFQK	1	43.54	0.000531106	0	0
LDLIAQQMMPEVR	1	43.4	0.00113129	0	0
TDLVAVWDVALSDGVHK	1	43.36	0.000834985	0	0
EIAEAYLGK	1	43.32	0.00112439	0	0
SQYEQLAEQNRK	1	43.31	0.00110132	0	0
VIGSGCNLDSAR	1	43.25	0.00100545	0	0
WEVLIGSTHILTPQK	1	43.23	0.000413542	0	0
HQEGEIFDTEK	1	43.2	0.000710766	0	0
YICENQDTISTK	1	43.17	0.0006434	0	0
IEEVPELPLVVEDK	1	43.16	0.00073908	0	0
YLTVAAIFR	1	43.14	0.000550802	0	0
SSVSGIVATVFGATGFLGR	1	43.13	0.000673674	0	0
IVVVTAGVR	1	43.11	0.000478879	0	0
ISPSELLHGIASLK	1	42.97	0.000355786	0	0
IGLFGGAGVGK	1	42.96	0.000890251	0	0
GFIGPGIDVPAPDMSTGER	1	42.95	0.000915118	0	0
AVDSLVPIGR	1	42.92	0.000610053	0	0
ELEEIVQPIISK	1	42.86	0.000636656	0	0
AQLDVLEALFAK	1	42.85	0.000793764	0	0
MVDMLQDSFPAR	1	42.69	0.000584023	0	0
FICPLTGLWPINTLK	1	42.64	0.000549948	0	0
SALSGHLETVILGLLK	1	42.63	0.000163727	0	0
NILIDFTK	1	42.62	0.000891636	0	0
VPPVQVSPLIK	3	42.58	7.72908e-05	1.56761	114
GLFIIDPNGVIK	1	42.55	0.000583699	0	0
DSYVGDEAQSK	1	42.45	0.000546099	0	0
VPWFDQQNGR	1	42.29	0.00105646	0	0
IILDLISESPIK	1	41.88	0.000395667	0	0
IDFYFDENPYFENK	1	41.87	0.000565613	0	0
IEEIKDFLLTAR	1	41.74	0.000864151	0	0
YSVQLLTPANLLAK	1	41.55	0.000454897	0	0
TLYGFGG	2	41.44	0.000685494	1.40549	142
LITPAVVSER	1	41.43	0.000924492	0	0
DGGAWGAEQR	1	41.4	0.000651992	0	0
LVILANNCPALR	1	40.77	0.000988285	0	0
LGEMWSEQSAK	1	40.7	0.00095753	0	0
DVLFLK	1	40.26	0.000654613	0	0
STAGDTHLGGEDFDNR	1	40.2	0.000668495	0	0
LGAVILR	1	40.05	0.000474505	0	0
LQVLLR	1	40.05	0.000474505	0	0
QLVILR	1	40.05	0.000474505	0	0
VPQVSTPTLVEVAR	1	40	0.00088	0	0
GLTPSQIGVILR	1	39.49	0.000736616	0	0
LLEPVLLLGK	1	39.32	0.000134492	0	0
LALLQVR	1	37.01	0.000796269	0	0
VVVLGLLPR	1	36.99	5.99959e-05	0	0
VLQLLR	1	36.75	0.00101447	0	0
IIIPEIQK	1	36.3	0.000984576	0	0
VVLVLAGR	1	35.44	0.000943005	0	0
VNIIPIIAK	1	31.05	0.00117785	0	0
VNIIPLIAK	1	31.05	0.00117785	0	0
LLRLLPR	1	30.66	0.000558359	0	0
LVLLLL	1	24.51	0.000353997	0	0

## Sheet: Peptides TFA - SOLAµ Lane 2
Sequence	# Matches	Max. IonScore	Max. Exp Value	ΔRT [min]	ΔScans
ASITPGTILIILTGR	11	134.52	6.3573e-14	1.90601	162
AAVPSGASTGIYEALELR	9	126.58	4.19791e-12	1.92334	103
FQDGDLTLYQSNAILR	2	125.95	5.37416e-12	1.58206	109
ISVDQITDVVLYSLDK	2	122.44	7.9823e-12	1.56256	116
ACADPAAGSVILLENLR	1	120.06	1.83448e-11	0	0
GSLGGGFSSGGFSGGSFSR	3	118.77	1.71234e-11	1.69079	141
AMGIMNSFVNDIFER	77	117.88	2.51726e-11	19.5592	1423
HILLAVANDEELNQLLK	14	116.18	1.85563e-11	1.78636	167
ELLQTELSGFLDAQK	14	114.6	6.67468e-11	11.1668	839
ARDDLITDLLNEAK	6	110.3	1.9925e-10	1.91988	118
VGDTSLDPNDFDFTVTGR	10	108.74	1.66406e-10	1.67394	111
EAALVDMVNDGVEDLR	2	107.21	3.28887e-10	6.39563	450
QLSSGLLLVTGPLSLNR	4	106.29	7.63631e-11	1.74855	138
TQLEELEDELQATEDAK	1	105.76	4.10137e-10	0	0
DLGATWVVLGHSER	1	105.72	5.85398e-10	0	0
ILGADTSVDLEETGR	1	104.68	8.4251e-10	0	0
TVTAMDVVYALK	8	104.59	6.65532e-10	6.30867	453
DATNVGDEGGFAPNILENK	2	104.57	6.10996e-10	1.55041	108
GNDISSGTVLSDYVGSGPPK	1	104	7.34508e-10	0	0
ILLANFLAQTEALMK	3	103.58	4.45109e-10	7.08724	552
KTVTAMDVVYALK	4	103.52	5.69128e-10	5.8326	423
GVTIASGGVLPNIHPELLAK	16	102.62	2.73508e-10	2.14669	163
VVLAYEPVWAIGTGK	3	102.28	6.92127e-10	0.564697	40
VFVGYNSTGAELR	1	102.2	1.28345e-09	0	0
FGVEQDVDMVFASFIR	5	101.01	1.46613e-09	3.86647	279
LISWYDNEFGYSNR	9	100.97	1.18375e-09	2.42692	128
SLDLDSIIAEVK	21	100.57	1.88555e-09	2.25945	198
HSGNITFDEIVNIAR	5	100.24	1.85462e-09	1.58351	115
MQVNAEEVVVGDLVEIK	1	100.13	1.79059e-09	0	0
QISNLQQSISDAEQR	5	99.76	2.24574e-09	1.67697	120
YSDMIVAAIQAEK	17	99.45	2.49135e-09	5.77379	416
SVTEQGAELSNEER	2	98.67	2.00351e-09	0.242762	5
GVGIISEGNETVEDIAAR	3	98.52	2.91052e-09	2.34782	90
DQEGQDVLLFIDNIFR	7	97.34	3.5332e-09	1.10542	76
KVESLQEEIAFLK	4	97.09	2.62859e-09	0.346908	11
VALTGLTVAEYFR	6	96.87	2.90909e-09	1.75831	128
VPTPNVSVVDLTCR	6	96.55	4.86881e-09	0.583293	60
HGVQELEIELQSQLSK	2	96.22	4.10704e-09	0.295243	42
YGQEDIDVIGLSFR	19	95.58	5.89359e-09	3.67935	278
NGPLEVAGAAVSAGHGLPAK	4	95.33	4.0886e-09	1.82671	133
ILTFDQLALDSPK	1	95.04	5.57725e-09	0	0
KVESLLDELAFVR	2	94.9	4.09346e-09	0.0845167	13
LQNELDNVSTLLEEAEK	1	94.59	6.4468e-09	0	0
SLTDELALVDVLEDK	6	94.35	7.51092e-09	1.58967	106
GSYGDLGGPIITTQVTIPK	1	94.2	4.4102e-09	0	0
VPPAINQFTQALDR	5	93.79	7.79254e-09	1.47096	103
IDSLMDEIAFLK	3	93.38	9.57428e-09	0.38783	19
YITGDQLGALYQDFVR	1	92.88	1.03046e-08	0	0
VNQIGSVTESIQACK	2	92.86	1.23449e-08	1.50559	112
VNQIGSVTESLQACK	2	92.86	1.23449e-08	1.50559	112
ADQLTEEQIAEFK	2	92.71	1.26448e-08	0.16298	12
SANAEDAQEFSDVER	1	92.45	3.29935e-09	0	0
YSALFLGVAYGAK	5	92.28	1.52623e-08	1.52628	118
LGFSEVELVQMVVDGVK	5	91.75	1.01588e-08	5.06963	350
ADALQAGASQFETSAAK	2	91.53	1.40614e-08	0.18266	6
GHYTEGAELVDSVLDVVR	2	91.39	1.41228e-08	0.40515	29
LLGNVIVVVLAR	15	90.91	7.70413e-10	1.57929	177
AIVPILLDANVSTYDK	3	90.89	1.03875e-08	0.382735	32
FTAGDFSTTVIQNVNK	1	90.43	1.63938e-08	0	0
TPSALAILENANVLAR	8	90.33	7.73903e-09	1.60251	127
IINEPTAAAIAYGLDK	2	90.08	1.60516e-08	1.55872	110
VFEVSLADLQNDEVAFR	2	89.85	2.03923e-08	0.577167	58
LYTLVTYVPVTTFK	3	89.63	1.18149e-08	1.55005	107
IIYGGSVTGATCK	1	89.18	2.60888e-08	0	0
FASEIAGVDDLGTTGR	1	88.91	3.20679e-08	0	0
VPADLGAEAGLQQLLGALR	1	88.82	8.85735e-09	0	0
ACGLVASNLNLKPGECLK	2	88.39	2.73818e-08	0.295617	21
LICCDILDVLDK	6	87.9	4.28969e-08	1.71468	156
VNVDEVGGEALGR	4	87.33	3.9297e-08	0.420233	60
VVIGMDVAASEFYR	2	87.3	4.53418e-08	4.78519	335
GVNLPGAAVDLPAVSEK	5	86.92	2.81481e-08	1.57122	108
YPIFFFGTHETAFLGPK	12	86.52	4.39002e-08	2.05274	174
TLAYIITELDER	2	86.41	4.58263e-08	0.419515	52
TCGFDFTGALEDISK	5	86.15	2.85127e-08	1.57577	109
FSPLTSNLINLLAENGR	7	85.82	3.54764e-08	2.09051	170
FTQAGSEVSALLGR	2	85.74	5.80042e-08	0.460505	10
NAPAIIFIDELDAIAPK	1	85.42	2.87078e-08	0	0
NIEDVIAQGIGK	2	85.17	7.05485e-08	0.383985	29
MALIGLGVSHPVLK	2	85.09	2.4005e-08	0.106712	7
VLFLLGADGGCITR	1	84.86	6.40112e-08	0	0
VTIAQGGVLPNIQAVLLPK	59	84.8	4.13914e-09	48.3912	3428
FSSCGGGGGSFGAGGGFGSR	2	84.64	1.82086e-08	0.218495	98
INVNEIFYDLVR	2	84.57	6.38927e-08	0.211072	32
GAALITAVGVR	2	84.45	4.41474e-08	0.779313	3
VESLQEEIAFLK	7	84.38	7.47746e-08	1.90191	134
LGANSLLDLVVFGR	3	84.27	4.3958e-08	2.19127	203
TVAGGAWTYNTTSAVTVK	1	84.03	6.89915e-08	0	0
HPDASVNFSEFSK	5	83.73	6.39701e-08	1.62344	134
VINEPTAAALAYGLDK	1	83.73	7.26548e-08	0	0
VYNVTQHAVGIVVNK	2	83.63	5.00705e-08	0.06404	5
ISGLIYEETR	29	83.46	1.08196e-07	42.7213	3103
TELEDTLDTTAAQQELR	1	83.18	9.44849e-08	0	0
TFTTQETITNAETAK	1	83.06	9.58963e-08	0	0
VVAEPVELAQEFR	1	82.85	1.10504e-07	0	0
LQQELDDLLVDLDHQR	2	82.79	9.94173e-08	1.52951	112
VQALEEANNDLENK	2	82.74	1.07486e-07	0.302437	16
GILAADESTGSIAK	2	82.42	1.56946e-07	0.242808	7
ASQSQGIQQLLQAEK	3	82.3	1.29251e-07	1.70097	112
NLDLDSIIAEVK	9	82.09	1.38127e-07	1.73652	179
GDFIALDLGGSSFR	3	81.71	1.46373e-07	1.499	111
LAVEALSSLDGDLAGR	8	81.31	1.57906e-07	1.57893	115
VIAGFSLLNLLFK	1	81.04	1.77085e-08	0	0
GLDVDSLVIEHIQVNK	1	80.97	9.75798e-08	0	0
HEDTNLASSTIIK	7	80.66	1.87694e-07	1.60215	165
GFNEGLWEIENNPGVK	9	80.3	1.70319e-07	1.72211	164
TIPSWATLSASQLAR	5	80.19	1.68945e-07	1.94138	161
EAFQNAYLELGGLGER	2	80.15	1.94176e-07	1.65414	93
YVTVQTISGTGALR	3	80.12	1.61962e-07	0.732058	66
GTGGVDTAAVGGVFDVSNADR	3	80.08	1.77206e-07	0.76069	22
DPGAQPGGELMLGGIDSK	1	79.95	1.73992e-07	0	0
GKLEAIITPPPAK	5	79.8	3.87438e-08	0.43633	41
LFIGGLSFETTEESLR	1	79.73	1.92078e-07	0	0
VAVLGASGGIGQPLSLLLK	5	79.67	1.29474e-08	1.72098	127
DICNDVLSLLEK	6	79.63	2.91289e-07	1.8551	152
TIAECLADELINAAK	4	79.6	2.73023e-07	1.74185	113
TIMGILVSYQIK	5	79.49	1.50135e-07	4.69661	412
DVQIGDIVTVGECRPLSK	1	79.4	2.05519e-07	0	0
ANLQIDQINTDLNLER	1	79.34	2.14199e-07	0	0
IINEPTAAAIAYGLDR	1	79.13	2.40084e-07	0	0
MDSSLYLGYQYVTALR	1	79.08	2.11965e-07	0	0
AIAELGIYPAVDPLDSTSR	2	79.02	2.11781e-07	0.292877	8
ELTTEIDNNIEQISSYK	1	78.9	2.43479e-07	0	0
VQSLQDEVAFLR	3	78.59	3.02309e-07	0.449548	40
ALVQNDTLLQVK	6	78.54	1.74249e-07	1.55475	113
NVTELNEPLSNEER	2	77.77	3.10823e-07	0.589208	27
NSDSILEAIQK	1	77.73	4.97533e-07	0	0
AFATDSADTGEDKIPK	1	77.55	3.34884e-07	0	0
VDLLNQEIEFLK	7	77.21	3.38392e-07	2.18812	152
ELAEAQEDSILK	2	77.15	5.58018e-07	0.411322	31
FGANAILGVSLAVCK	3	77.03	2.93266e-07	1.54394	107
MDENQFVAVTSTNAAK	1	76.97	2.77255e-07	0	0
TTLQVDTLNAELAAER	1	76.95	3.956e-07	0	0
AFATDSADTGEDK	7	76.88	1.43581e-07	1.57167	113
SPAGLQVLNDYLADK	3	76.55	4.91307e-07	0.553433	85
GLGTDEESILTLLTSR	2	76.3	4.39543e-07	0.495705	40
TYFPHFNLSHGSDQVK	2	76.2	4.48582e-07	1.22797	95
EILGTAQSVGCNVDGR	2	76.15	4.90175e-07	0.22821	27
EAEAAIYHLQLFEELR	3	76.14	5.21708e-07	0.963988	96
KASGPPVSELITK	13	75.76	3.21207e-07	1.73172	133
LAPDYDALDVANK	2	75.61	6.73234e-07	0.0203917	32
LALDIEIATYR	5	75.55	4.9593e-07	0.557893	120
LALDLEIATYR	5	75.55	4.9593e-07	0.557893	120
KQELEEILHDLESR	1	75.44	5.72947e-07	0	0
ALEESNYELEGK	7	75.38	5.49047e-07	1.914	147
MSSYAFFVQTCR	2	75.34	2.82181e-07	0.0954667	18
NGGLGHMNIALLSDLTK	2	75.22	5.66645e-07	1.32511	91
TCLLNETGDEPFQYK	1	75.1	3.95558e-07	0	0
VLEAELLVLR	10	74.96	1.27662e-07	1.90879	143
NSQSFFSGLFGGSSK	1	74.88	6.24168e-07	0	0
LNDLEDALQQAK	5	74.8	8.59285e-07	3.38284	152
YSQLVVETIR	6	74.73	6.09086e-07	1.69992	114
LFLVDDLVDSLK	6	74.5	5.48187e-07	0.490232	65
IVEANPLLEAFGNAK	1	74.32	5.88027e-07	0	0
VGGQAGAHGAEALER	6	74.16	9.26653e-07	1.9488	138
IEWLESHQDADIEDFK	1	74.09	4.85478e-07	0	0
VVDGAVGAQWLAEFR	1	74.08	8.833e-07	0	0
DPVQEAWAEDVDLR	3	74.03	6.3654e-07	0.942688	86
ASGVAVSDGVIK	2	73.91	1.11569e-06	0.0269967	2
SETAPAAPAAAPPAEK	6	73.9	1.08363e-06	1.68627	107
ASGPPVSELITK	23	73.77	7.4927e-07	20.6864	1381
AGLQFPVGR	26	73.53	1.40402e-06	49.642	3520
VAPEEHPVLLTEAPLNPK	2	73.53	4.50263e-07	1.52506	107
AGVNTVTTLVENK	2	73.46	1.01659e-06	0.0622467	4
ALAAAGYDVEK	38	73.15	1.42105e-06	15.678	1006
DAVLLVFANK	1	72.97	7.69608e-07	0	0
VAGQDGSVVQFK	1	72.95	1.4145e-06	0	0
TVLIMELINNVAK	3	72.94	5.43731e-07	5.15237	401
SANLVAATLGAILNR	5	72.79	4.57635e-07	3.4684	337
LVLEVAQHLGESTVR	2	72.65	5.6498e-07	0.648255	21
LGEYGFQNALIVR	1	72.57	9.76663e-07	0	0
ILTDYGFEGHPFR	1	72.42	1.29452e-06	0	0
QGVDADINGLR	2	72.35	1.1351e-06	0.062005	108
ALAAELNQLR	5	72.32	7.91287e-07	1.88582	127
FSGWYDADLSPAGHEEAK	2	72.3	5.4468e-07	0.100868	7
EDPLLTPVPASENPFR	2	72.24	1.14034e-06	1.54023	106
SQETDCPYFSTPLLLGK	1	72.24	1.04183e-06	0	0
IALTDNALIAR	1	72.06	7.74764e-07	0	0
FLANVSTVLTSK	6	71.81	6.4599e-07	1.60339	141
YISPDQLADLYK	5	71.65	1.64481e-06	1.52689	107
VNPTVFFDIAVDGEPLGR	2	71.63	1.12336e-06	5.80888	411
FDECNFDFISR	2	71.6	3.52834e-07	0.470848	50
EILEELQLNTK	3	71.59	1.46313e-06	1.58208	112
QGFGELLQAVPLADSFR	1	71.57	1.20168e-06	0	0
VVLDDKDYFLFR	1	71.53	1.65574e-06	0	0
SEWGDLLNDLQK	2	71.29	1.68665e-06	0.0658083	17
TITLEVEPSDTIENVK	3	71.1	1.47487e-06	1.47454	104
WGTDEAQFIYILGNR	1	71.07	1.71958e-06	0	0
ICVLDVDLQGVR	1	71.05	1.75108e-06	0	0
ISFLENNLEQLTK	2	70.96	1.63141e-06	0.54518	64
LSCAEDYLSLVLNR	1	70.93	1.91315e-06	0	0
SASIYNPVIYIMMNK	5	70.91	1.61381e-06	8.99419	673
SGVSLAALK	13	70.87	1.92748e-06	1.83703	150
AVVQVFEGTSGIDAK	1	70.82	1.98706e-06	0	0
GVTIASGGVLPR	1	70.79	9.37891e-07	0	0
VNQAIWLLCTGAR	1	70.79	1.93414e-06	0	0
YATALYSAASK	1	70.45	2.56948e-06	0	0
DAGTIAGLNVLR	1	70.36	1.96516e-06	0	0
AYLESEVAISEELVQK	2	70.18	1.82766e-06	0.0113867	14
APVPTGEVYFADSFDR	2	69.93	1.64632e-06	0.0210617	20
TGTAEVSSILEER	1	69.87	2.62233e-06	0	0
VVDALGNAIDGK	1	69.68	2.81496e-06	0	0
EGDVLTLLESER	2	69.54	3.32964e-06	1.60857	114
EFVEAVLELR	2	69.47	2.86403e-06	0.04685	2
LGYILTCPSNLGTGLR	1	69.44	2.16718e-06	0	0
SGGGGGGGLGSGGSIR	1	69.42	2.63433e-06	0	0
LFVSGACDASAK	1	69.37	2.38159e-06	0	0
SICTTVLELLDK	2	69.25	2.34135e-06	0.183032	42
NPGLQNLLLDDFFK	1	68.96	2.78256e-06	0	0
SQIFSTASDNQPTVTIK	1	68.92	2.64801e-06	0	0
ATIAGGGVIPHIHK	4	68.9	1.42352e-06	1.64361	117
VYVSLTCAFR	5	68.75	3.41381e-06	1.54509	108
TGQAPGFSYTDANK	1	68.68	1.84306e-06	0	0
NQVALNPQNTVFDAK	1	68.67	2.79133e-06	0	0
QSLEASLAETEGR	3	68.66	3.02241e-06	0.834593	115
EASIYTGITLSEYFR	1	68.63	2.90627e-06	0	0
IVSNASCTTNCLAPLAK	4	68.51	3.22727e-06	0.407438	49
SLNNQFASFIDK	12	68.39	3.4843e-06	2.29885	156
IPQSTLSEFYPR	1	68.38	3.10752e-06	0	0
NVQALEIELQSQLALK	3	68.33	9.81345e-07	1.05168	93
EQQIVIQSSGGLSK	1	68.17	3.40626e-06	0	0
ANIIFNTSLGAIFGVK	1	68.17	1.29544e-06	0	0
ASTVVAVGLTIAAAGFAGR	1	68.16	1.48938e-06	0	0
TLNPVFNEQFTFK	1	68.12	3.34549e-06	0	0
FLEQQNQVLQTK	12	68.02	3.57329e-06	1.5665	124
YFPTQALNFAFK	2	67.93	4.3568e-06	0.401147	44
AALSGANVLTLIEK	1	67.9	1.60559e-06	0	0
LSQIGVENTEENR	1	67.85	3.35501e-06	0	0
VALVYGQMNEPPGAR	1	67.76	3.98636e-06	0	0
GGHFAAFEEPELLAQDIR	1	67.76	3.19077e-06	0	0
NILFVITKPDVYK	2	67.68	1.1772e-06	0.545985	24
TLATLNPESSLFIIASK	2	67.63	1.37204e-06	1.522	116
THNLEPYFESFINNLR	4	67.61	3.37225e-06	1.69466	112
VFIGNLNTLVVK	2	67.56	7.80477e-07	0.0826817	16
GCIVDANLSVLNLVIVK	1	67.29	1.07317e-06	0	0
ATDCVGHDVVTLLR	1	67.28	4.08744e-06	0	0
HALIIYDDLSK	1	67.16	5.00004e-06	0	0
VATWFNQPAR	2	66.99	6.00958e-06	0.17788	25
LADVYQAELR	2	66.98	5.84304e-06	0.32311	3
LVGILDILDEENR	1	66.82	3.62907e-06	0	0
DNHLLGTFDLTGIPPAPR	2	66.78	3.91452e-06	1.54372	111
LYTLVLTDPDAPSR	1	66.71	4.77802e-06	0	0
ILLAELEQLK	14	66.31	1.34483e-06	1.90525	137
SFYPEEVSSMVLTK	2	66.17	5.33817e-06	3.93557	281
FADLTDAAAR	1	66.1	6.18587e-06	0	0
LLVVSNPVDILTYVAWK	1	66.08	1.07273e-06	0	0
FTDEEVDELYR	1	66	3.01426e-06	0	0
QDVDNASLAR	2	65.8	6.22058e-06	1.39048	77
TVLGNFAAFVQK	2	65.78	4.35997e-06	1.58024	114
CTGGEVGATSALAPK	2	65.74	6.86716e-06	0.153205	17
NTGIICTIGPASR	2	65.72	7.51507e-06	0.346278	41
HQAQIDHYLGLANK	1	65.71	5.8809e-06	0	0
ALPFWNEEIVPQIK	1	65.71	4.18914e-06	0	0
GDGPVQGTIYFELK	2	65.64	5.85366e-06	0.0562717	8
LNNLVLFDK	1	65.61	4.74012e-06	0	0
LISQIVSSITASLR	4	65.49	1.56781e-06	1.667	75
ALQASALNAWR	2	65.43	7.54711e-06	0.281363	2
GILAADESVGSMAK	1	65.2	7.44418e-06	0	0
AEAESLYQSK	3	65.17	6.1882e-06	0.464822	15
IGQLEEQLEQEAK	1	65.08	6.73689e-06	0	0
STELLIR	11	65.01	6.38888e-06	1.74809	149
LPDGYEFSFPNR	3	64.99	5.02376e-06	0.58239	43
LLPVQENFLLK	1	64.86	2.4984e-06	0	0
KHPDASVNFSEFSK	3	64.75	7.21851e-06	0.0663817	16
DIEEIIDELK	2	64.73	9.52328e-06	0.057025	4
AGFAGDDAPR	1	64.67	5.88558e-06	0	0
VCTLAIIDPGDSDIIR	1	64.59	6.89859e-06	0	0
VVVDALSGLK	3	64.52	5.89816e-06	1.56134	110
ELEEIVQPIISK	1	64.45	4.41474e-06	0	0
KVPQVSTPTLVEVAR	1	64.45	1.79461e-06	0	0
GLVYETSVLDPDEGIR	1	64.37	7.62265e-06	0	0
ASGNYATVISHNPETK	2	64.25	7.91138e-06	0.164077	20
TAVETAVLLLR	1	64.02	2.77395e-06	0	0
LEALDANSR	3	63.89	1.23721e-05	0.39492	33
TVDNFVALATGEK	1	63.83	1.04742e-05	0	0
IAVGSDADLVIWDPDSVK	1	63.83	7.59689e-06	0	0
IEDNNTLVFIVDVK	1	63.54	8.2764e-06	0	0
DALSDLALHFLNK	2	63.49	8.7528e-06	0.750738	9
AGDLVFAK	3	63.48	1.20937e-05	0.157075	34
VLGDVIEVHGK	3	63.48	6.0805e-06	0.177743	52
YGHDDLDVIGLTFR	1	63.45	1.05508e-05	0	0
NQVAMNPTNTVFDAK	1	63.35	8.80836e-06	0	0
ILGLIYEETR	3	63.18	1.13478e-05	1.40832	101
TALALAIAQELGSK	1	63.02	5.66234e-06	0	0
LIGQIVSSITASLR	4	62.94	2.59161e-06	1.15406	47
VEMLEIIEAIYK	2	62.92	9.77617e-06	7.50352	574
SETAPAAPAAPAPAEK	3	62.92	1.38347e-05	1.37348	70
VGAFTVVCK	2	62.91	1.1257e-05	0.177137	41
ELAPYDENWFYTR	3	62.89	6.65687e-06	1.52135	113
FLVFVANFDENDPK	1	62.81	1.05505e-05	0	0
SGPFAPVLSATSR	1	62.76	1.46187e-05	0	0
NNLGELINTLNAAK	1	62.74	9.07245e-06	0	0
YATLIYTNYEAGK	2	62.74	1.20789e-05	1.61309	117
GDEELDSLIK	4	62.63	1.52812e-05	0.279947	17
ISEQFTAMFR	1	62.63	1.02057e-05	0	0
LGEMWNNTAADDK	2	62.58	4.49943e-06	0.446507	23
VFLENVIR	12	62.5	8.57571e-06	21.6995	1630
YDVYLINPQGK	5	62.45	1.31405e-05	0.719923	81
APSWIDTGLSEMR	3	62.43	9.80086e-06	4.3664	324
FFADLLDYIK	1	62.39	1.64667e-05	0	0
EEAESTLQSFR	4	62.39	1.02376e-05	0.319402	36
AVIVLVENFYK	2	62.32	5.62693e-06	0.0972517	5
NPDDITNEEYGEFYK	1	62.23	3.3511e-06	0	0
IVLEDGTLHVTEGSGR	1	62.21	9.1679e-06	0	0
VPSLPDVTVTLGGK	1	62.11	6.2748e-06	0	0
EVQGFESATFLGYFK	2	62.11	1.25496e-05	0.712425	74
FEELNADLFR	3	62.08	1.4402e-05	1.56871	112
YQVFFFGTHETAFLGPK	3	61.96	1.2322e-05	0.227673	63
ALGQNPTNAEVLK	1	61.86	1.21855e-05	0	0
IFVGGLSPDTPEEK	4	61.8	1.55593e-05	0.555403	77
VDFPQDQLSTLTGR	2	61.79	1.52972e-05	0.195167	10
AVFVDLEPTVIDEVR	2	61.72	1.22145e-05	0.567895	13
AETSEGSGSAPAVPEASASPK	2	61.72	1.0734e-05	0.0809783	4
QITVNDLPVGR	1	61.62	1.20514e-05	0	0
YEELQITAGR	1	61.57	1.72763e-05	0	0
APFDLFENR	2	61.53	1.603e-05	0.167817	4
FADLSEAANR	1	61.3	1.69019e-05	0	0
IGANFLQR	4	61.17	1.86376e-05	1.25153	82
VGENADSQIK	3	61	2.64908e-05	1.54812	110
EVEPALELLEPIDQK	1	60.8	1.32666e-05	0	0
TGPNLHGLFGR	1	60.78	1.67956e-05	0	0
LSSPATLNSR	21	60.77	2.48746e-05	7.01556	442
LPIGDVATQYFADR	1	60.73	1.94414e-05	0	0
IQVIDISMILAEAIR	1	60.68	8.20864e-06	0	0
KESYSVYVYK	12	60.55	2.32156e-05	14.7703	995
TIAQGNLSNTDVQAAK	1	60.37	2.07084e-05	0	0
LALGDDSPALKEK	1	60.36	2.06181e-05	0	0
LALGDDSPALQEK	1	60.36	2.06181e-05	0	0
IAQLEEQLDNETK	1	60.29	2.03451e-05	0	0
EIIDLVLDR	9	60.1	2.03265e-05	1.54526	138
SPASDTYIVFGEAK	2	60.1	1.92027e-05	0.370717	16
VTQSNFAVGYK	1	60.01	1.96547e-05	0	0
DGNGYISAAELR	1	59.95	2.34181e-05	0	0
FNTSDVSAIEK	1	59.82	2.23577e-05	0	0
MISGMYLGEIVR	1	59.77	2.11405e-05	0	0
IQFAPVEPGPGPWAQTVR	1	59.62	1.75722e-05	0	0
NLVTEAVMQMLVDLAK	4	59.4	2.19297e-05	13.3991	1044
KESYSIYVYK	4	59.38	2.68755e-05	1.53665	115
LTLSALIDGK	1	59.37	1.4856e-05	0	0
LTLSALLDGK	1	59.37	1.4856e-05	0	0
LNGTDPEDVIR	1	59.37	2.76311e-05	0	0
VVVLGLLPR	1	59.34	3.49238e-07	0	0
IPEHLTDAYFK	1	59.33	3.27874e-05	0	0
PVINIEDLTEK	3	59.14	2.57816e-05	1.57346	110
DLEAQIEAANK	1	59.09	2.88547e-05	0	0
VEGGTPLFTLR	1	59.01	2.78211e-05	0	0
VAEELALEQAK	1	58.95	3.27927e-05	0	0
NVLIVEDIIDTGK	1	58.94	1.99763e-05	0	0
DDLITDLLNEAK	1	58.92	3.63541e-05	0	0
ESTLHLVLR	2	58.85	1.53122e-05	1.56964	114
IPGGATLVFEVELLK	1	58.79	9.57939e-06	0	0
QVQSLTCEVDALK	1	58.7	3.53428e-05	0	0
SMAASGNLGHTPFVDEL	1	58.65	1.93089e-05	0	0
VTILELFR	6	58.64	1.14205e-05	1.8055	108
YPNVFGIGDCTNLPTSK	1	58.63	2.50871e-05	0	0
MVVESAYEVIK	1	58.62	2.93358e-05	0	0
SGASVVAIR	1	58.45	4.53674e-05	0	0
LIAPVAEEETTIPNNK	1	58.41	2.59581e-05	0	0
IAIYELLFK	3	58.35	9.9428e-06	0.729573	49
ISLGLPVGAVINCADNTGAK	1	58.32	2.22319e-05	0	0
VSALDLAVLDQVEAR	1	57.93	2.42402e-05	0	0
EEEIAALVIDNGSGMCK	1	57.89	2.30015e-05	0	0
YLAEFATGNDR	1	57.77	2.74059e-05	0	0
GEHPGLSIGDVAK	5	57.7	3.82105e-05	1.5425	125
IATLASGLEVGK	1	57.69	2.51068e-05	0	0
NTLFNLSNFLDK	1	57.65	4.03708e-05	0	0
GFIGPGIDVPAPDMSTGER	1	57.64	3.12519e-05	0	0
GTAVVNGEFK	1	57.62	4.58401e-05	0	0
DKLNNLVLFDK	1	57.53	2.33117e-05	0	0
IPELAINPLGDR	1	57.47	2.48894e-05	0	0
FQDSSQWLQIDLK	2	57.28	4.44287e-05	0.0189183	16
IASTILTSPDLR	1	57.26	3.23242e-05	0	0
LAVNMVPFPR	1	57.22	5.90824e-05	0	0
SQYEQLAEQNR	2	57.17	3.61669e-05	0.473493	15
VGTLDVLVGLSDELAK	2	57.13	2.06229e-05	0.246767	37
DISEASVFDAYVLPK	1	57.08	4.2311e-05	0	0
IHFPLATYAPVISAEK	1	56.96	2.58764e-05	0	0
LALTTAEFLAYQCEK	1	56.95	3.87526e-05	0	0
LMCPQEIVDYIADK	1	56.85	3.66605e-05	0	0
ISPSELLHGIASLK	1	56.68	1.51422e-05	0	0
TGEAIVDAALSALR	1	56.61	4.54008e-05	0	0
NSADTLWGIQK	1	56.44	6.41237e-05	0	0
HIDLVEGDEGR	2	56.4	4.52446e-05	0.668987	7
GVVDSDDLPLNVSR	1	56.33	5.26149e-05	0	0
GPLQSVQVFGR	1	56.31	5.70676e-05	0	0
KIESLEEEIR	2	56.29	6.14429e-05	0.337948	0
SGVSLAALKK	1	56.23	1.76292e-05	0	0
SVGNTIDPVILFQK	1	56.21	3.37458e-05	0	0
EELSNVLAAMR	2	56.09	7.43031e-05	6.99448	513
ETSGNLEQLLLAVVK	1	56.04	2.53863e-05	0	0
VVAGVANALAHK	4	55.99	2.30367e-05	1.55026	119
QGLLPLTFADPADYNK	1	55.86	5.05865e-05	0	0
TSFFQALGITTK	1	55.82	5.17091e-05	0	0
AQLDVLEALFAK	2	55.79	4.1654e-05	0.0186033	23
LVNKCALDFFR	5	55.72	6.81848e-05	1.75644	143
VATVSLPR	34	55.65	3.83901e-05	10.275	654
TTPSYVAFTDTER	2	55.63	4.26702e-05	1.54834	115
GLYDGPVCEVSVTPK	1	55.57	6.50344e-05	0	0
YFNSYTLTGR	1	55.49	6.70909e-05	0	0
ILLLGAGESGK	2	55.48	4.70011e-05	0.0968917	7
LLLLGAGESGK	2	55.48	4.70011e-05	0.0968917	7
TPVEPEVAIHR	1	55.47	7.03804e-05	0	0
NPGFEIIHGLLDR	1	55.44	5.18653e-05	0	0
NELESYAYSLK	1	55.4	6.09973e-05	0	0
LDIDSPPITAR	3	55.38	5.0124e-05	1.22439	91
ATGPPVSELITK	8	55.34	4.45933e-05	1.74011	130
LFPDTPLALDANK	1	55.31	6.58078e-05	0	0
VWFVSNIDGTHIAK	1	55.23	6.62815e-05	0	0
LGGSAVISLEGKPL	1	55.2	3.09545e-05	0	0
VGGVQSLGGTGALR	1	55.17	6.37065e-05	0	0
VQAMYIWIDGTGEGLR	1	55.13	5.93856e-05	0	0
IVVVTAGVR	1	55.1	3.02849e-05	0	0
LLLPGELAK	3	55.09	1.33189e-05	1.94559	146
ELQNLIQELQQAR	1	55.02	5.08361e-05	0	0
LITPAVVSER	1	55.01	4.05418e-05	0	0
LDITTLTGVPEEHIK	1	54.93	4.48306e-05	0	0
AGGSAALSPSK	1	54.84	0.00012402	0	0
IEIFQTLPVR	1	54.84	4.16681e-05	0	0
AYAQHVFR	1	54.83	9.45448e-05	0	0
NCWQNYLDFHR	1	54.83	3.07476e-05	0	0
SYCAEIAHNVSSK	1	54.82	4.79582e-05	0	0
QGAIVAVTGDGVNDSPALK	1	54.81	5.40154e-05	0	0
SYELPDGQVITIGNER	1	54.78	7.36841e-05	0	0
TVTAMDVVYALKR	1	54.74	4.64997e-05	0	0
YAEIVHLTLPDGTK	1	54.69	7.13213e-05	0	0
VAGDIESLLDR	1	54.66	8.51529e-05	0	0
KATGPPVSELITK	2	54.63	3.52959e-05	0.0562167	6
ADLINNLGTIAK	1	54.59	7.33301e-05	0	0
GVLKVFLENVIR	1	54.39	1.12814e-05	0	0
TSCEFTGDILR	1	54.36	6.13783e-05	0	0
RPSANCDPFAVTEALIR	5	54.34	7.23373e-05	1.55537	96
FEELCSDLFR	1	54.33	4.75981e-05	0	0
ATSASSHLNK	1	54.28	6.90513e-05	0	0
MALDIEIATYR	1	54.25	8.36238e-05	0	0
CCSGAIIVLTK	1	54.17	0.00010566	0	0
ILSISADIETIGEILK	1	54.14	2.1394e-05	0	0
GLFIIDPNGVIK	2	54.13	4.05685e-05	1.33261	136
EEAQAEIEQYR	1	54.09	6.57052e-05	0	0
AIWNVINWENVTER	1	54.01	7.90411e-05	0	0
NSSYFVEWIPNNVK	1	53.92	9.02256e-05	0	0
NFGIGQDIQPK	2	53.84	0.000122469	0.131108	9
LTVVILEAK	1	53.79	2.82035e-05	0	0
LASQANIAQVLAELK	1	53.77	3.06424e-05	0	0
LSLEEFIR	2	53.75	8.96105e-05	0.0343767	30
VPWFDQQNGR	2	53.68	7.37103e-05	0.53927	38
IDELPEGAVKPPANK	2	53.66	6.82385e-05	0.0489233	36
LALFNPDVCWDR	1	53.65	9.01875e-05	0	0
FQDLGAAYEVLSDSEK	1	53.61	8.07875e-05	0	0
GAAMVTAVAYR	2	53.54	9.98037e-05	3.14954	229
KYDAFLASESLIK	1	53.47	8.29844e-05	0	0
ITLDNAYMEK	1	53.36	7.38108e-05	0	0
LGDLYEEEMR	2	53.3	5.49589e-05	0.335048	2
DNIQGITKPAIR	12	53.28	4.83991e-05	8.12162	590
GVGASGSFR	4	53.25	0.000112847	1.54513	108
WELLQQVDTSTR	3	53.25	0.000118051	0.8682	63
TNAENEFVTIK	6	53.19	0.000131687	2.6754	150
YNLGLDLR	1	53.18	0.000116123	0	0
IKGEHPGLSIGDVAK	3	53.18	6.876e-05	0.117465	18
SENGLEFTSSGSANTETTK	1	53.18	4.51989e-05	0	0
GVDEVTIVNILTNR	1	53.13	8.3662e-05	0	0
LCYYIGATDDAATK	1	53.05	7.30789e-05	0	0
IGPYQPNVPVGIDYVIPK	1	52.86	4.65846e-05	0	0
VELQELNDR	2	52.84	0.000118819	0.290187	1
PPYTITYFPVR	1	52.82	0.000101606	0	0
LPEAVQLIEK	1	52.77	3.88407e-05	0	0
SQVFSTAADGQTQVEIK	1	52.77	0.000103311	0	0
GISLNPEQWSQLK	1	52.7	0.00011224	0	0
ALESPERPFLAILGGAK	1	52.67	4.40715e-05	0	0
DDEVQVVR	2	52.57	0.000142488	0.649598	41
KPGSVVAAAAAEAK	1	52.53	8.06989e-05	0	0
LSGPQAGLGEYLFER	1	52.51	0.000132127	0	0
TVTNAVVTVPAYFNDSQR	1	52.44	0.000109472	0	0
QVHPDTGISSK	3	52.43	0.000130583	1.48251	108
DNLAQDLATVR	4	52.37	0.000166875	0.609182	27
ADTLTDEINFLR	1	52.32	0.000131002	0	0
STAGDTHLGGEDFDNR	1	52.3	4.00414e-05	0	0
GLNQALVDLHALGSAR	1	52.11	7.56668e-05	0	0
GNPTVEVDLHTAK	2	52.07	0.000142179	1.56112	113
AAGVNVEPFWPGLFAK	2	52.07	0.000118276	0.272225	7
FSCEPAGGLTSLTEPPK	1	52.07	0.000123863	0	0
GTLSGWILSK	2	52.04	0.000117532	0.660022	46
QEAIDWLLGLAVR	1	52.01	8.75014e-05	0	0
GYSFTTTAER	2	51.93	0.000103235	0.0279167	46
YLGPAVLMQAYR	1	51.79	0.000154628	0	0
YDLLCLEGLVR	1	51.7	0.000187275	0	0
GFTEDGIVFLPR	2	51.66	0.000184231	0.193293	4
GDDQLELIKDDEK	1	51.64	0.000141211	0	0
IPLLADVTR	3	51.63	5.29043e-05	0.4791	71
FLQDYFDGNLK	1	51.6	0.000134561	0	0
ELENFFQELEK	1	51.6	0.000158775	0	0
VGHSELVGEIIR	1	51.57	9.99659e-05	0	0
SALSGHLETVILGLLK	2	51.57	2.08988e-05	0.08172	6
HSQFIGYPITLFVEK	3	51.56	9.77525e-05	0.442033	47
TLLDIDNTR	1	51.55	0.000256492	0	0
FVIHCNSPVWGADK	2	51.52	0.000150804	0.00468333	23
IDEPLEGSEDR	1	51.51	7.3457e-05	0	0
ITPSYVAFTPEGER	1	51.51	0.000149386	0	0
EASYSLIR	2	51.49	0.000157171	0.0230367	16
NLQEAEEWYK	2	51.49	0.000117435	0.0285533	2
FYGPEGPYGVFAGR	1	51.39	0.000139775	0	0
IEEELGDEAR	1	51.31	0.000114639	0	0
NDPLLVGVPASENPFK	1	51.31	0.000132389	0	0
VPPVQVSPLIK	3	51.29	1.04023e-05	1.53133	113
INEAIVAVQAIIADPK	1	51.27	4.85192e-05	0	0
IPVGPETLGR	1	51.26	9.31471e-05	0	0
SPDFTNENPLETR	1	51.2	0.000120235	0	0
DLEDLQILIK	1	51.15	0.000146182	0	0
AGLVDDFEK	2	51.13	0.000198122	0.0510717	4
TKPADDEMLFIYSHYK	1	51.08	0.000130232	0	0
VPMNTVDFGHVTEEWR	1	51.02	0.000123741	0	0
VLQSFSDGLK	6	51.01	0.000173954	1.54392	162
LFVLFGAEILK	1	51	2.58157e-05	0	0
TTGIVETHFTFK	1	50.99	0.000183913	0	0
QIGENLIVPGGVK	1	50.97	8.27828e-05	0	0
SHTILLVQPTK	1	50.96	7.69611e-05	0	0
IIAEGANGPTTPEADK	1	50.92	0.000167078	0	0
FICPLTGLWPINTLK	1	50.85	9.04467e-05	0	0
ATEILNLLLK	1	50.83	5.28664e-05	0	0
SIQFVDWCPTGFK	1	50.81	0.000158087	0	0
KGVNLPGAAVDLPAVSEK	1	50.81	7.05373e-05	0	0
ETGWAAPFLR	1	50.77	0.000259634	0	0
SSVSGIVATVFGATGFLGR	1	50.68	0.000121847	0	0
ALAAGGYDVEK	4	50.53	0.00022659	0.119602	7
DSTLIMQLLR	3	50.53	0.000175253	2.35329	174
KVLQSFSDGLK	2	50.45	0.000128925	0.16927	8
EYLPIGGLAEFCK	2	50.41	0.000204276	0.207275	7
LENEIQTYR	4	50.4	0.000229371	0.637783	97
GFSEGLWEIENNPTVK	3	50.37	0.000216726	0.111285	44
VSLDVNHFAPEELTVK	1	50.35	0.000162373	0	0
IGAEVYHNLK	1	50.32	0.000260575	0	0
TDLVAVWDVALSDGVHK	1	50.24	0.000172215	0	0
VQQTVQDLFGR	1	50.22	0.000244781	0	0
SGEDPLVK	2	50.2	0.00025928	1.51753	113
VEIIANDQGNR	2	50.2	0.000234451	1.54772	111
VEILANDQGNR	2	50.2	0.000234451	1.54772	111
LGWVRPDLGELSK	2	50.06	0.000170626	0.560275	51
LDDLVNWAR	1	50.03	0.000265162	0	0
IKHEDTNLASSTIIK	1	50	0.0001415	0	0
VLDELTLTK	3	49.98	0.000178319	4.14792	209
DAGVIAGLNVLR	1	49.97	0.000110762	0	0
DVNQQEFVR	2	49.94	0.000276291	0.311328	30
EYQDLLNVK	2	49.88	0.000289387	0.129618	10
FEELNMDLFR	1	49.88	0.000159857	0	0
IGGIGTVPVGR	1	49.87	7.67638e-05	0	0
DLQVNVEHLVQK	1	49.75	0.000159947	0	0
HFSPEELK	2	49.6	0.000205041	0.0400433	39
SKVELIAYFEK	1	49.4	0.000185427	0	0
ATAGDTHLGGEDFDNR	1	49.38	0.00010035	0	0
SGQVLEVSGSK	1	49.36	0.000365594	0	0
DAVTYTEHAK	5	49.34	0.000288121	9.19849	596
YSLEPVAVELK	1	49.34	0.00022293	0	0
HLSVNDLPVGR	1	49.14	0.000245626	0	0
YLAEVAAGDDKK	1	49.13	0.000298119	0	0
FNPFVTSDR	2	49.12	0.000250434	0.141615	24
YLYTLVITDK	1	49.12	0.000347179	0	0
TGIEQGSDAGYLSESQK	1	49.12	0.000182468	0	0
LLGQFTLIGIPPAPR	1	49.1	2.21448e-05	0	0
TGAIVDVPVGEELLGR	4	49.1	0.000156244	0.672357	32
QAQIEVVPSASALIIK	4	49.08	5.06738e-05	1.70077	138
EILGIIVSYK	1	49.05	8.15157e-05	0	0
ELLGILVSYK	1	49.05	8.15157e-05	0	0
LLVVYPWTQR	3	49.04	0.000177128	1.50778	108
DLASVQALLR	1	49.01	0.000235506	0	0
VVVHPLVLLSVVDHFNR	3	49.01	4.89852e-05	0.119415	8
LFDQAFGLPR	1	48.86	0.000316591	0	0
IIQLLDDYPK	1	48.81	0.000282773	0	0
SFLIWVNEEDHTR	1	48.81	0.00025055	0	0
YGQEDIDVIGLTFR	1	48.8	0.000291994	0	0
INAANIATDDER	1	48.77	0.000243577	0	0
ELISNSSDALDK	1	48.66	0.000351253	0	0
ELSDFISYLQR	1	48.63	0.00029474	0	0
NDEELNK	2	48.53	0.000208318	0.14391	10
AAADLMAYCEAHAK	1	48.42	0.00013165	0	0
LIQNLDANHDGR	1	48.35	0.000399174	0	0
SGFFDER	1	48.29	9.78462e-05	0	0
DQLLLGPTYATPK	1	48.23	0.000293864	0	0
ALQVNCVVR	1	48.21	0.000534568	0	0
TTPDVIFVFGFR	3	48.01	0.000313087	0.156448	40
YLTVAAIFR	1	47.96	0.00018155	0	0
VSFELFADK	1	47.8	0.000336066	0	0
VVGVLLGSWQK	1	47.8	0.000218236	0	0
QVLFSADDR	1	47.74	0.000424034	0	0
EAVLGLWGK	2	47.71	0.000493052	0.549892	43
EQISDIDDAVR	1	47.63	0.000368466	0	0
DIAAYIK	1	47.47	0.000359912	0	0
QVVDSAYEVIK	1	47.37	0.000411355	0	0
TALVANTSNMPVAAR	1	47.34	0.000473246	0	0
AAAVLPVLDLAQR	2	47.28	0.000111306	1.52962	110
EPLPSLEAVYLITPSEK	1	47.22	0.000279764	0	0
TPFLLVGTQIDLR	1	47.18	0.000156969	0	0
IGPLGLSPK	2	47.08	0.00011949	0.197245	27
YLSEVASGDNK	1	47.06	0.000340444	0	0
SVTIYLGK	1	47.04	0.000276776	0	0
VISGILTQGR	1	47.02	0.000315789	0	0
TNSTFNQVVLK	1	46.99	0.00043097	0	0
VGWEQLLTTIAR	1	46.99	0.000363975	0	0
VPQVSTPTLVEVAR	1	46.95	0.000187708	0	0
TGAAPIIDVVR	1	46.91	0.000171112	0	0
ISEQTYQLSR	1	46.88	0.00043177	0	0
AALTQNPQFK	1	46.87	0.000622935	0	0
FFLCQVAGDAK	1	46.82	0.000397222	0	0
DSNNLCLHFNPR	1	46.76	0.000337381	0	0
FDECVLDK	1	46.72	0.000304324	0	0
WVVIGDENYGEGSSR	1	46.69	0.000290362	0	0
LLIEMEQR	1	46.68	0.00065294	0	0
CSIGKLHK	1	46.66	0.000374369	0	0
GGATDNILYR	1	46.66	0.000596616	0	0
VIVVGNPANTNCLTASK	1	46.59	0.000417729	0	0
LDHYAIIK	1	46.58	0.000706612	0	0
GFGFVDFNSEEDAK	2	46.56	0.00016008	0.162285	28
GAAQNIIPASTGAAK	3	46.52	0.000415603	0.355612	54
QPPVSPGTALVGSQK	1	46.51	0.000369656	0	0
LAADDFR	1	46.32	0.000680203	0	0
DTLYEAVR	1	46.28	0.000529886	0	0
YQIDPDACFSAK	1	46.21	0.000251298	0	0
SLNILTAFQK	1	46.2	0.000284262	0	0
MISGLYMGELVR	1	46.12	0.000489908	0	0
AALQELLSK	1	46.11	0.000662472	0	0
GASGTFQLK	1	46.1	0.00057072	0	0
SLTNDWEDHLAVK	2	46.09	0.000450247	0.325815	25
VELIAYFEK	5	46.08	0.000464848	0.323588	62
GALFGANANR	1	46.07	0.000912066	0	0
GCDVVVIPAGVPR	1	46.07	0.000490637	0	0
GLGTDEDSLIEIICSR	1	46.05	0.000528907	0	0
LEAIITPPPAK	5	46.02	0.000155021	0.493032	32
GQLEQITGK	2	45.99	0.000809433	0.0536417	18
LYSLLFR	1	45.95	0.000237581	0	0
IGLFGGAGVGK	1	45.87	0.000451643	0	0
LAQSNGWGVMVSHR	1	45.85	0.000540833	0	0
VRPAELEQFESTIGFK	1	45.74	0.00051337	0	0
GLGMTLSYLFR	1	45.61	0.000744679	0	0
AVVGVVAGGGR	1	45.58	0.000352785	0	0
IAEVDASVVR	1	45.52	0.000993124	0	0
LYSPSQIGAFVLMK	1	45.5	0.000525628	0	0
FPLTTESAMK	1	45.47	0.000584611	0	0
AVDSLVPIGR	1	45.26	0.0003604	0	0
ALYEQEIR	1	45.22	0.00079661	0	0
SQAEFEK	1	45.11	0.000578098	0	0
TAAYVNAIEK	1	45.03	0.000783557	0	0
EIAQDFK	1	45.01	0.000998559	0	0
EALENANTNTEVLK	1	44.95	0.000761337	0	0
EIAEAYLGK	1	44.86	0.000870357	0	0
DINQEVYNFLATAGAK	1	44.86	0.000613985	0	0
LVILANNCPALR	1	44.85	0.000374805	0	0
IPLAEWESR	1	44.64	0.000967116	0	0
NAVITVPAYFNDSQR	1	44.63	0.000714526	0	0
GQILMPNIGYGSNK	1	44.62	0.000819716	0	0
QAVTNPNNTFYATK	1	44.61	0.000709176	0	0
AAVESLGFILFR	2	44.46	0.000395697	0.37828	39
TSVVDLLYWR	1	44.42	0.000719206	0	0
TWNDPSVQQDIK	1	44.39	0.000767861	0	0
GDLGIEIPAEK	1	44.25	0.000708454	0	0
VIGGDDLSTLTGK	1	44.15	0.000915328	0	0
IVNSAQTGSFK	1	44.05	0.00103897	0	0
VANVSLLALYK	1	44.05	0.000206614	0	0
LEAPDADELPR	1	44	0.000909675	0	0
NPLGDDEASTTTSK	2	43.9	0.000576443	0.32288	8
FPGQLNADLR	1	43.86	0.00117178	0	0
SILFVPTSAPR	1	43.83	0.000780389	0	0
DVIATDKEEIAFK	1	43.72	0.00087047	0	0
NFIAQGPYENR	1	43.71	0.00096398	0	0
VESLLDELAFVR	1	43.47	0.000883817	0	0
QSVEADINGLR	1	43.34	0.00110764	0	0
IFGVTTLDIVR	3	43.25	0.00046842	0.920467	24
EIQTAVR	2	43.17	0.00147476	0.08738	21
GAWSNVLR	1	43.17	0.0020772	0	0
CNEIINWLDK	1	43.16	0.00109896	0	0
TAVCDIPPR	1	43.05	0.00102806	0	0
DHGVNSFLVYMAFK	1	43.04	0.00095594	0	0
VAPPGLTQIPQSQK	1	43.02	0.000568728	0	0
VLQATVVAVGSGSK	1	42.97	0.000651013	0	0
QTQVSVLPEGGETPLFK	1	42.93	0.000853129	0	0
TAVVVGTITDDVR	1	42.83	0.00117529	0	0
SLDVNQDSELK	1	42.67	0.00146274	0	0
VLTPELYAELR	1	42.66	0.000983732	0	0
SLDLDSIIDAVR	1	42.61	0.00105817	0	0
MDIAIHHPWIR	1	42.61	0.00140633	0	0
LDQLIYIPLPDEK	1	42.6	0.000893004	0	0
YLAEVAAGDDK	1	42.56	0.00119799	0	0
MQLLEIITTEK	1	42.44	0.0010548	0	0
FLLSESGSGK	1	42.42	0.00117996	0	0
HQEGEIFDTEK	1	42.4	0.000799862	0	0
NSLESYAFNMK	1	42.39	0.000787286	0	0
KQPPVSPGTALVGSQK	1	42.37	0.00052728	0	0
IMNVIGEPIDER	1	42.33	0.00145905	0	0
DQVANSAFVER	1	42.3	0.00137495	0	0
[truncated: 104 more rows]

## Sheet: Peptides TFA - SOLAµ Lane 3
Sequence	# Matches	Max. IonScore	Max. Exp Value	ΔRT [min]	ΔScans
[truncated: 752 more rows]

[truncated: 3 more sheets: Peptides TFA - ZIPTIP Lane 1, Peptides TFA - ZIPTIP Lane 2, Peptides TFA - ZIPTIP Lane 3]
